# Supplementary material for: Effects of first-generation in utero exposure to diesel engine exhaust on second-generation placental function, fatty acid profiles and foetal metabolism in rabbits: preliminary results
Source: Sci Rep. 2019 Jul 4;9:9710. doi: 10.1038/s41598-019-46130-x (PMC6609606; doi:10.1038/s41598-019-46130-x)
Supplement: Supplementary file 2 — Supplementary Table S3 [file 41598_2019_46130_MOESM2_ESM.xlsx]

## Sheet: Feuil1
Probe ID	Raw pValue	Adj pValue	LogFold	Ratio	FASTA	TargetID	TargetID	Ensembl Gene ID	Description	Chromosome Name	Transcript Start (bp)	Transcript End (bp)	Associated Transcript Name	RefSeq mRNA [e.g. NM_001195597]	RefSeq mRNA predicted [e.g. XM_001125684]	RefSeq ncRNA [e.g. NR_002834]	RefSeq ncRNA predicted [e.g. XR_108264]	Human Ensembl Gene ID	Human Chromosome Name	Human Chromosome Start (bp)	Human Chromosome End (bp)	Retroviral family
A_04_P068898	7.67706e-08	0.00247776	1.05831	2.08249	CTGCAGCCAGCCAGTCTTTGAGGCAGACCAACTCCAGTATGCTAAAGAATCCTATATTTA	ENSOCUT00000000631	ENSOCUT00000000631	ENSOCUG00000000631	T-cell activation RhoGTPase activating protein [Source:HGNC Symbol;Acc:15669]	12	148995546	149005095	TAGAP-201	0	XM_002714960	0	0	ENSG00000164691	6	159455500	159466184
A_04_P071427	1.17739e-07	0.00247776	2.73493	6.65727	TTTTACGAGAAGCTGTTGGGCTCAGACATTTTCACAGGGGAGCCGGCTCTCCTCCCTGAC	ENSOCUT00000007231	ENSOCUT00000007231	ENSOCUG00000007233	interleukin 23, alpha subunit p19 [Source:HGNC Symbol;Acc:15488]	4	39913661	39916220	IL23A-201	0	XM_002711079	0	0	ENSG00000110944	12	56732663	56734193
A_04_P068897	1.31884e-06	0.0185029	1.03871	2.05439	TGCAGCCAGCCAGTCTTTGAGGCAGACCAACTCCAGTATGCTAAAGAATCCTATATTTAG	ENSOCUT00000000631	ENSOCUT00000000631	ENSOCUG00000000631	T-cell activation RhoGTPase activating protein [Source:HGNC Symbol;Acc:15669] = TAGAP	12	148995546	149005095	TAGAP-201	0	XM_002714960	0	0	ENSG00000164691	6	159455500	159466184
A_04_P067945	3.99954e-06	0.0418357	1.75459	3.37429	CAACCCAGAGAGCTGCTCTGTTTCACTTTCACCCCAGGACTTTATCAACTTGTTCAAGTT	ENSOCUT00000005113	ENSOCUT00000005113	ENSOCUG00000005112	F-box protein 32 [Source:HGNC Symbol;Acc:16731]	3	139306927	139340655	FBXO32-201	0	XM_002710762	0	0	ENSG00000156804	8	124510129	124553446
CUST_6150_PI427147524	5.17959e-06	0.0418357	1.61305	3.05897	CCTGCCAGGCTGCAAGGCAATAATGTTTTGCTATGCAAACACTGTTCTATGTGTTGATTT	lcaw0007.b.11.a_5.1.fwd2
A_04_P067942	6.63073e-06	0.0418357	1.58672	3.00366	CCAGAGAGCTGCTCTGTTTCACTTTCACCCCAGGACTTTATCAACTTGTTCAAGTTCTGA	ENSOCUT00000005113	ENSOCUT00000005113	ENSOCUG00000005112	F-box protein 32 [Source:HGNC Symbol;Acc:16731]	3	139306927	139340655	FBXO32-201	0	XM_002710762	0	0	ENSG00000156804	8	124510129	124553446
A_04_P067946	6.95787e-06	0.0418357	1.6835	3.21206	ACAACCCAGAGAGCTGCTCTGTTTCACTTTCACCCCAGGACTTTATCAACTTGTTCAAGT	ENSOCUT00000005113	ENSOCUT00000005113	ENSOCUG00000005112	F-box protein 32 [Source:HGNC Symbol;Acc:16731]	3	139306927	139340655	FBXO32-201	0	XM_002710762	0	0	ENSG00000156804	8	124510129	124553446
A_04_P067944	9.25245e-06	0.0486783	1.65199	3.14267	AACCCAGAGAGCTGCTCTGTTTCACTTTCACCCCAGGACTTTATCAACTTGTTCAAGTTC	ENSOCUT00000005113	ENSOCUT00000005113	ENSOCUG00000005112	F-box protein 32 [Source:HGNC Symbol;Acc:16731]	3	139306927	139340655	FBXO32-201	0	XM_002710762	0	0	ENSG00000156804	8	124510129	124553446
A_04_P067943	1.3269e-05	0.0620531	1.62202	3.07806	ACCCAGAGAGCTGCTCTGTTTCACTTTCACCCCAGGACTTTATCAACTTGTTCAAGTTCT	ENSOCUT00000005113	ENSOCUT00000005113	ENSOCUG00000005112	F-box protein 32 [Source:HGNC Symbol;Acc:16731]	3	139306927	139340655	FBXO32-201	0	XM_002710762	0	0	ENSG00000156804	8	124510129	124553446
A_04_P073526	2.52857e-05	0.103494	2.25872	4.78566	ATGAGAATGAAAAGGTTGTATTAAAGAACTATCAGGACATGGTTGTGGAGGGTTGTGGGT	NM_001082650	ENSOCUT00000011673	ENSOCUG00000011674	bone morphogenetic protein 2 (BMP-2), mRNA [Source:RefSeq mRNA;Acc:NM_001082650]	4	29449447	29450262	BMP2-201	NM_001082650	0	0	0	ENSG00000125845	20	6748311	6760927
A_04_P062987	2.93222e-05	0.103494	0.671346	1.59256	AAGCTTGAAGACCAAGTTCAGCGTTGTATCTGGTTCCAGCAGCTACTGCTTTCTTTAACC	ENSOCUT00000014565	ENSOCUT00000014565	ENSOCUG00000014560	motile sperm domain containing 2 [Source:HGNC Symbol;Acc:28381]	X	756022	838118	MOSPD2-201	0	0	0	0	ENSG00000130150	X	14891563	14940449
A_04_P073523	2.9552e-05	0.103494	2.32494	5.01046	ATGAAAAGGTTGTATTAAAGAACTATCAGGACATGGTTGTGGAGGGTTGTGGGTGTCGTT	NM_001082650	ENSOCUT00000011673	ENSOCUG00000011674	bone morphogenetic protein 2 (BMP-2), mRNA [Source:RefSeq mRNA;Acc:NM_001082650]	4	29449447	29450262	BMP2-201	NM_001082650	0	0	0	ENSG00000125845	20	6748311	6760927
A_04_P073524	3.19662e-05	0.103494	2.31651	4.98127	AATGAAAAGGTTGTATTAAAGAACTATCAGGACATGGTTGTGGAGGGTTGTGGGTGTCGT	NM_001082650	ENSOCUT00000011673	ENSOCUG00000011674	bone morphogenetic protein 2 (BMP-2), mRNA [Source:RefSeq mRNA;Acc:NM_001082650]	4	29449447	29450262	BMP2-201	NM_001082650	0	0	0	ENSG00000125845	20	6748311	6760927
A_04_P073525	3.86408e-05	0.106671	2.25053	4.75858	AGAATGAAAAGGTTGTATTAAAGAACTATCAGGACATGGTTGTGGAGGGTTGTGGGTGTC	NM_001082650	ENSOCUT00000011673	ENSOCUG00000011674	bone morphogenetic protein 2 (BMP-2), mRNA [Source:RefSeq mRNA;Acc:NM_001082650]	4	29449447	29450262	BMP2-201	NM_001082650	0	0	0	ENSG00000125845	20	6748311	6760927
CUST_152_PI427147524	3.88304e-05	0.106671	2.2794	4.85477	TGAAAAGGTTGTATTAAAGAACTATCAGGACATGGTTGTGGAGGGTTGTGGGTGTCGTTA	ENSOCUG00000011674	ENSOCUT00000011673	ENSOCUG00000011674	bone morphogenetic protein 2 (BMP-2), mRNA [Source:RefSeq mRNA;Acc:NM_001082650]	4	29449447	29450262	BMP2-201	NM_001082650	0	0	0	ENSG00000125845	20	6748311	6760927
A_04_P073522	4.05507e-05	0.106671	2.2605	4.79156	TGAAAAGGTTGTATTAAAGAACTATCAGGACATGGTTGTGGAGGGTTGTGGGTGTCGTTA	NM_001082650	ENSOCUT00000011673	ENSOCUG00000011674	bone morphogenetic protein 2 (BMP-2), mRNA [Source:RefSeq mRNA;Acc:NM_001082650]	4	29449447	29450262	BMP2-201	NM_001082650	0	0	0	ENSG00000125845	20	6748311	6760927
A_04_P038281	5.68877e-05	0.136681	1.5803	2.99032	GCAATTCCGGACCTTGCTTTTTACTTCAGAGGGGGAGAAAGAGAAAAGAATGGTGGACAA	ENSOCUT00000005569	ENSOCUT00000005569	ENSOCUG00000005571	carbonic anhydrase VB, mitochondrial [Source:HGNC Symbol;Acc:1378]	X	1537429	1638036	CA5B-201	0	XM_002719890	0	0	ENSG00000169239	X	15706953	15805747
A_04_P038278	5.84536e-05	0.136681	1.55032	2.92882	ATTCCGGACCTTGCTTTTTACTTCAGAGGGGGAGAAAGAGAAAAGAATGGTGGACAACTT	ENSOCUT00000005569	ENSOCUT00000005569	ENSOCUG00000005571	carbonic anhydrase VB, mitochondrial [Source:HGNC Symbol;Acc:1378]	X	1537429	1638036	CA5B-201	0	XM_002719890	0	0	ENSG00000169239	X	15706953	15805747
A_04_P038277	6.40509e-05	0.141886	1.56726	2.96342	TTCCGGACCTTGCTTTTTACTTCAGAGGGGGAGAAAGAGAAAAGAATGGTGGACAACTTC	ENSOCUT00000005569	ENSOCUT00000005569	ENSOCUG00000005571	carbonic anhydrase VB, mitochondrial [Source:HGNC Symbol;Acc:1378]	X	1537429	1638036	CA5B-201	0	XM_002719890	0	0	ENSG00000169239	X	15706953	15805747
A_04_P038280	6.85472e-05	0.144254	1.53819	2.9043	CAATTCCGGACCTTGCTTTTTACTTCAGAGGGGGAGAAAGAGAAAAGAATGGTGGACAAC	ENSOCUT00000005569	ENSOCUT00000005569	ENSOCUG00000005571	carbonic anhydrase VB, mitochondrial [Source:HGNC Symbol;Acc:1378]	X	1537429	1638036	CA5B-201	0	XM_002719890	0	0	ENSG00000169239	X	15706953	15805747
A_04_P080172	8.14028e-05	0.155137	1.03423	2.04802	TTGCTGGGGTTGATGGCCGTGGGGCTTGCCTGTCTGATATACAGGCGCAGACTAATGAAG	ENSOCUT00000000999	ENSOCUT00000000999	ENSOCUG00000000999	Uncharacterized protein [Source:UniProtKB/TrEMBL;Acc:G1SEI3]	4	39506620	39516240	PMEL-201	0	XM_002711060	0	0	ENSG00000185664	12	56347889	56367101
CUST_183_PI427147524	8.28514e-05	0.155137	0.97579	1.96672	CACTTGCAGGACACTACAATGTGGGACATTGTTTGTTTCTTCCATATTTGGAAGATAAAT	ENSOCUG00000014367	ENSOCUT00000022391	ENSOCUG00000014367	serum/glucocorticoid regulated kinase 1 (SGK1), mRNA [Source:RefSeq mRNA;Acc:NM_001082056]	12	124621411	124627793	SGK1-201	NM_001082056	0	0	0	ENSG00000118515	6	134490384	134639250
A_04_P038279	8.47761e-05	0.155137	1.51736	2.86267	AATTCCGGACCTTGCTTTTTACTTCAGAGGGGGAGAAAGAGAAAAGAATGGTGGACAACT	ENSOCUT00000005569	ENSOCUT00000005569	ENSOCUG00000005571	carbonic anhydrase VB, mitochondrial [Source:HGNC Symbol;Acc:1378]	X	1537429	1638036	CA5B-201	0	XM_002719890	0	0	ENSG00000169239	X	15706953	15805747
CUST_4576_PI427147524	0.00012282	0.213689	-0.439299	0.737493	TTCAAGCTATCCAACATAAAGGACTGATCATCCTTGCAAAGCTGAGATGAGAGGGGACGT	lcap0003.g.06.c_5.1.rev1	ENSOCUT00000027055	ENSOCUG00000028154	Uncharacterized protein [Source:UniProtKB/TrEMBL;Acc:G1U7T3]	AAGW02082443	2641	4071	0	0	XM_002724394	0	0	ENSG00000243501	6	73919469	73972919
A_04_P032752	0.000126927	0.213689	-0.99508	0.501708	ACGCTGTGGACGCAGCCTTTGAGGATGCTCAGGGTCACATTTGGTTCTTCCAAGGTGCTC	ENSOCUT00000027471	ENSOCUT00000029487	ENSOCUG00000024308	matrix metallopeptidase 11 (stromelysin 3) [Source:HGNC Symbol;Acc:7157]	GL019236	34357	42550	MMP11-201	0	XM_002724012	0	0	ENSG00000099953	22	24110413	24126503
A_04_P002788	0.000206566	0.332832	1.50253	2.83339	CCTTAGGCACCTCAAGGACTTTTCTGCTATTTACTGCTCTTATTGTTAAGGATAATAATT	NM_001082384	ENSOCUT00000021618	ENSOCUG00000027575	potassium voltage-gated channel subfamily H member 2 [Source:RefSeq peptide;Acc:NP_001075853]	13	12370887	12404072	ERG-201	NM_001082384	0	0	0	ENSG00000055118	7	150642049	150675403
A_04_P086807	0.000213511	0.332832	0.85053	1.80316	TGAGGGTCATTCTTCAAGTGGCTCCATGCAAATTGTTGAAGAGAAGGTTCCAGTTACCTG	ENSOCUT00000005569	ENSOCUT00000005569	ENSOCUG00000005571	carbonic anhydrase VB, mitochondrial [Source:HGNC Symbol;Acc:1378]	X	1537429	1638036	CA5B-201	0	XM_002719890	0	0	ENSG00000169239	X	15706953	15805747
A_04_P089172	0.000263078	0.394366	-0.660051	0.632856	ATCTACAAATCCGTGAAGCTGCCGGTGCTCAAAGTCCGAAGCATGCTGCTCGAGACCCCT	ENSOCUT00000013276	ENSOCUT00000013276	ENSOCUG00000013278	DEXH (Asp-Glu-X-His) box polypeptide 58 [Source:HGNC Symbol;Acc:29517]	19	42937680	42946719	DHX58-201	0	XM_002719391	0	0	ENSG00000108771	17	40253422	40264751
A_04_P036152	0.000271725	0.394366	0.477533	1.39236	AGCGTCAACACTGTGGCCACTAAGACTGTGGAGGAGGCGGAGAACATTGTGGTCACCTCT	ENSOCUT00000013288	ENSOCUT00000013288	ENSOCUG00000013292	synuclein, gamma (breast cancer-specific protein 1) [Source:HGNC Symbol;Acc:11141]	18	8638422	8646703	SNCG-201	0	XM_002718346	0	0	ENSG00000173267	10	88718375	88723017
CUST_562_PI428255556	0.000287596	0.403488	-0.646739	0.638722	ATCTACAAATCCGTGAAGCTGCCGGTGCTCAAAGTCCGAAGCATGCTGCTCGAGACCCCT	ENSOCUG00000013278	ENSOCUT00000013276	ENSOCUG00000013278	DEXH (Asp-Glu-X-His) box polypeptide 58 [Source:HGNC Symbol;Acc:29517]	19	42937680	42946719	DHX58-201	0	XM_002719391	0	0	ENSG00000108771	17	40253422	40264751
A_04_P083267	0.000342059	0.464417	-0.5072	0.703586	GCCAACATCCTCACCAACAGATACAAGCAGGAGATTGGCTTCAGCAACTGGAGCCACTGA	ENSOCUT00000002704	ENSOCUT00000002704	ENSOCUG00000002707	MID1 interacting protein 1 [Source:HGNC Symbol;Acc:20715]	X	24445892	24446446	MID1IP1-201	0	XM_002719839	0	0	ENSG00000165175	X	38660685	38665790
CUST_11113_PI427147524	0.000384279	0.496107	-0.652171	0.636322	AGTGCCAGTCATCCCACCACTCCTGCCTGTAAGTGACTAGACTCTGGACTTTGGACTTTC	lcaw0062.c.04.a_5.1.fwd2
A_04_P090642	0.000400761	0.496107	0.836835	1.78613	AGGATTCTTGCTTATGACCCTCAGTCTAACAAATTCGCCAAATGCGCGGACATGAAAGAC	ENSOCUT00000011781	ENSOCUT00000011781	ENSOCUG00000011785	kelch-like family member 38 [Source:HGNC Symbol;Acc:34435]	3	139443693	139453141	KLHL38-201	0	XM_002710609	0	0	ENSG00000175946	8	124657767	124665190
A_04_P001567	0.000400761	0.496107	-0.498844	0.707674	CTACGTAATAGCAAAGAGGAGCGCATTGACTTGGATGCAGGAGAGGAAGACATTCAAGAA	NM_001101692	ENSOCUT00000017570	ENSOCUG00000017569	solute carrier family 5 (sodium/glucose cotransporter), member 1 (SLC5A1), mRNA [Source:RefSeq mRNA;Acc:NM_001101692]	21	4393143	4471611	RA_M004_JSM9082BF-201	NM_001101692	0	0	0	ENSG00000100170	22	32439019	32509016
A_04_P047722	0.000438973	0.499405	-0.708214	0.612077	TGCCTGTCCAGCACCAACAGCCTGTACGACGACATTGAGCGCTTCCTCATGGAGCTGGGG	ENSOCUT00000002341	ENSOCUT00000002341	ENSOCUG00000002339	interferon regulatory factor 7 [Source:HGNC Symbol;Acc:6122]	GL019738	2820	5426	IRF7-201	0	0	0	0	ENSG00000185507	11	612553	615999
CUST_1335_PI427147524	0.000439866	0.499405	0.778787	1.71569	CCTGTTAGTAATTGGTCTGACTAGGACTTGCTGTGTTCTTAGTAAATTAATGTAGCATTT	lcaf0028.k.16.a_5.1.fwd1
A_04_P099244	0.000447948	0.499405	0.388487	1.30902	GTAATCTACACAAAAGGCTGTGTGCCCCAGTTTGAGAAGTGGTTGCAGGACAATTTAACC	ENSOCUT00000016549	ENSOCUT00000016549	ENSOCUG00000016552	tetraspanin 5 [Source:HGNC Symbol;Acc:17753]	15	51450895	51491754	TSPAN5-201	0	XM_002717222	0	0	ENSG00000168785	4	99391518	99579780
A_04_P048447	0.000450887	0.499405	0.800824	1.7421	ACTTCCTCTCATCTACATGGTCATCCTCAGCACAGGCATCTTTGTCTTCATGCTCAGCCT		ENSOCUT00000004722	ENSOCUG00000004721	ring finger protein 122 [Source:HGNC Symbol;Acc:21147]	2	74244215	74244215	RNF122-201	0	0	0	0	ENSG00000133874	8	33405273	33424643
A_04_P058467	0.000486875	0.525438	1.5051	2.83845	GGTGACAAAGTAGATGCTGTCTACGAGAAAAATTTATATCTATTTCTTCAATGGACCCAT	NM_001082037	ENSOCUT00000002481	ENSOCUG00000002481	matrix metallopeptidase 13 (collagenase 3) (MMP13), mRNA [Source:RefSeq mRNA;Acc:NM_001082037]	1	113615791	113627810	MMP13-201	NM_001082037	0	0	0	ENSG00000137745	11	102813724	102826463
CUST_5272_PI427147524	0.000500698	0.526847	0.457883	1.37353	CAATTTCCTCACTTTGATGCAAGCTGTTGACAAATTTTCAGCGGATGGAATGCGCTTGGC	lcas0001.e.07.a_5.1.rev1	ENSOCUT00000015708	ENSOCUG00000015684	leucyl-tRNA synthetase [Source:HGNC Symbol;Acc:6512]	3	28076496	28152938	LARS-201	0	XM_002710285	0	0	ENSG00000133706	5	145492601	145562223
A_04_P002787	0.000546095	0.542106	1.40372	2.64582	AGGCACCTCAAGGACTTTTCTGCTATTTACTGCTCTTATTGTTAAGGATAATAATTAAGG	NM_001082384	ENSOCUT00000021618	ENSOCUG00000027575	potassium voltage-gated channel subfamily H member 2 [Source:RefSeq peptide;Acc:NP_001075853]	13	12370887	12404072	ERG-201	NM_001082384	0	0	0	ENSG00000055118	7	150642049	150675403
A_04_P078507	0.000557761	0.542106	-0.829147	0.562862	AGGAGTCGGAGGGAAGCCAGAGTGAGCCCTCACCATCCCCGAAACAGCACAAGAAAGCAA	ENSOCUT00000009037	ENSOCUT00000009037	ENSOCUG00000009036	chromosome 16 open reading frame 86 [Source:HGNC Symbol;Acc:33755]	5	23230086	23231648	C16orf86-201	0	0	0	0	ENSG00000159761	16	67700719	67702661
CUST_3836_PI427147524	0.000564041	0.542106	0.858236	1.81282	TTTTCACTTGCAGATAATCGCTTTGGTTCTTTCCTTGGAGGCTAGAGAGAGTGTGACGGT	lcao0025.f.11.c_5.1.rev2	ENSOCUT00000034000	ENSOCUG00000014344	membrane protein, palmitoylated 7 (MAGUK p55 subfamily member 7) [Source:HGNC Symbol;Acc:26542]	16	7170622	7404876	MPP7-201	0	0	0	0	ENSG00000150054	10	28339922	28623415
A_04_P002624	0.000577919	0.542106	0.99395	1.99163	ATCTCATTAATAAGAAGATTACGCCTCCTTTTAACCCAAATGTTAGTGGGCCCAGCGACC	NM_001082056	ENSOCUT00000022391	ENSOCUG00000014367	serum/glucocorticoid regulated kinase 1 (SGK1), mRNA [Source:RefSeq mRNA;Acc:NM_001082056]	12	124621411	124627793	SGK1-201	NM_001082056	0	0	0	ENSG00000118515	6	134490384	134639250
A_04_P002790	0.000579599	0.542106	1.36747	2.58017	GGCCTTAGGCACCTCAAGGACTTTTCTGCTATTTACTGCTCTTATTGTTAAGGATAATAA	NM_001082384	ENSOCUT00000021618	ENSOCUG00000027575	potassium voltage-gated channel subfamily H member 2 [Source:RefSeq peptide;Acc:NP_001075853]	13	12370887	12404072	ERG-201	NM_001082384	0	0	0	ENSG00000055118	7	150642049	150675403
A_04_P002789	0.000601763	0.542631	1.38565	2.61289	GCCTTAGGCACCTCAAGGACTTTTCTGCTATTTACTGCTCTTATTGTTAAGGATAATAAT	NM_001082384	ENSOCUT00000021618	ENSOCUG00000027575	potassium voltage-gated channel subfamily H member 2 [Source:RefSeq peptide;Acc:NP_001075853]	13	12370887	12404072	ERG-201	NM_001082384	0	0	0	ENSG00000055118	7	150642049	150675403
A_04_P002786	0.000607096	0.542631	1.36627	2.57802	GGCACCTCAAGGACTTTTCTGCTATTTACTGCTCTTATTGTTAAGGATAATAATTAAGGA	NM_001082384	ENSOCUT00000021618	ENSOCUG00000027575	potassium voltage-gated channel subfamily H member 2 [Source:RefSeq peptide;Acc:NP_001075853]	13	12370887	12404072	ERG-201	NM_001082384	0	0	0	ENSG00000055118	7	150642049	150675403
A_04_P016571	0.00063939	0.542631	-1.05144	0.482487	AAGCGAGGACAGAGTTCACCTGCACAGTCACCCACCCTGAGATAGACAGTGGCTCCCTAA	X00353
CUST_3881_PI427147524	0.000639633	0.542631	0.531593	1.44552	ATGTGGATGGCGCTCAAGACAGTCCTATTTTCATGTATGCTCCTGAGTTCAAGTTCATGC	lcao0026.f.07.c_5.1.rev1	ENSOCUT00000003006	ENSOCUG00000003010	thioredoxin interacting protein [Source:HGNC Symbol;Acc:16952]	13	42736084	42738721	TXNIP-201	0	XM_002715643	0	0	ENSG00000117289	1	145438469	145442635
A_04_P055972	0.000644624	0.542631	1.23396	2.35212	AGAATTTGCCTCAGAAAACACCAACCACGCTGTTTACAACCTGTACGCTGTGTCCAATCA	ENSOCUT00000007758	ENSOCUT00000007758	ENSOCUG00000007759	ubiquitin specific peptidase 2 [Source:HGNC Symbol;Acc:12618]	GL018823	809649	824430	USP2-201	0	XM_002722717	0	0	ENSG00000036672	11	119225925	119252436
CUST_3627_PI427147524	0.000670137	0.546502	0.350387	1.2749	AAGAGCTGTAGTCATGTCCTCTTTTGTCCTTAATATTGGTAACTTTTACCTTCTCTTTGA	lcao0018.d.02.c_5.1.fwd1
A_04_P050107	0.000692575	0.546502	0.535317	1.44926	TTTGGGATGAGTGAGAAGCTGGGCCAGGTGTCGTTTGACTTCCCCCAACAAGGCGAAACC	ENSOCUT00000014154	ENSOCUT00000014154	ENSOCUG00000014158	AFG3-like AAA ATPase 2 [Source:HGNC Symbol;Acc:315]	GL018965	196832	231454	AFG3L2-201	0	XM_002723493	0	0	ENSG00000141385	18	12328943	12377313
CUST_10_PI428255559	0.000702581	0.546502	-0.500297	0.706961	ATGGACGTGGTCTACGCGCTCAAGCGCCAGGGACGCACGCTCTACGGCTTCGGCGGCTGA	ENSG00000197837			histone cluster 4, H4				HIST4H4					ENSG00000197837	12	14920933	14924065
A_04_P064008	0.000707736	0.546502	-0.460426	0.726772	TTAACAGAAAAGAGGAGAGTCACAGTATCAGGTCTTGTGAAGGTGATGTGGTGGTTCCTG	ENSOCUT00000002660	ENSOCUT00000002660	ENSOCUG00000002661	0	12	104750736	104765895	0	0	XM_002714734	0	0	ENSG00000188820	6	116782533	116784934
A_04_P056397	0.000715009	0.546502	-0.546984	0.68445	ACCGTGGTGCTGAGCTATGCGCGCGGCCCCGAGGCCACCCCCGCGGGGCCGGCACTGGCC	XM_002723222	ENSOCUT00000008411	ENSOCUG00000008417	solute carrier family 25 (mitochondrial carnitine/acylcarnitine carrier), member 29 [Source:HGNC Symbol;Acc:20116]	GL018904	62229	73672	SLC25A29-201	0	XM_002723222	0	0	ENSG00000197119	14	100757448	100772884
A_04_P071880	0.000737654	0.546502	0.40701	1.32594	GATATGAGACCTTATGCAATGAGCTCAGCTTTCTGTCTGACGCCATGAAGTCAGAAGAGA	ENSOCUT00000002802	ENSOCUT00000002802	ENSOCUG00000002805	adenosine monophosphate deaminase 3 [Source:HGNC Symbol;Acc:470]	1	152222925	152261773	AMPD3-201	0	0	0	0	ENSG00000133805	11	10329860	10529126
A_04_P060179	0.000740113	0.546502	0.861572	1.81702	TCGTTCTCGTTGTTGGGATGCCTGTATGGTGGTGGATGGAGGAACTTCTTTTGAGTTTAA	ENSOCUT00000009161	ENSOCUT00000009161	ENSOCUG00000009162	NAD kinase 2, mitochondrial [Source:HGNC Symbol;Acc:26404]	11	57383607	57447089	NADK2-201	0	0	0	0	ENSG00000152620	5	36192694	36242381
A_04_P078492	0.000761093	0.552304	-0.904574	0.534191	AGATGGTGACATTATGGACAGTTCCACAGAAGCCCCACCCATCTCCATCAAGTCCCGCAC	ENSOCUT00000009002	ENSOCUT00000009002	ENSOCUG00000008990	RGD motif, leucine rich repeats, tropomodulin domain and proline-rich containing [Source:HGNC Symbol;Acc:27089]	5	23207881	23220225	RLTPR-201	0	0	0	0	ENSG00000159753	16	67678822	67691472
A_04_P091808	0.000786903	0.561355	0.559919	1.47419	ATAACTCTATCTCTTGGTCAGCTGGACTGCACAATCGATACACAGAAAACTCACTTCGGG	ENSOCUT00000004666	ENSOCUT00000004666	ENSOCUG00000004667	fucosyltransferase 8 (alpha (1,6) fucosyltransferase) [Source:HGNC Symbol;Acc:4019]	20	6418615	6659515	FUT8-201	0	XM_002719524	0	0	ENSG00000033170	14	65877310	66210839
A_04_P055227	0.000831146	0.577536	-0.890872	0.539288	TGATCCCAGCACCCACCCTCCGGAAGTCTGAGGAGGAGCTGGCCCTCTCCAAGTTCATCT	ENSOCUT00000008504	ENSOCUT00000008504	ENSOCUG00000008504	CD300 molecule-like family member g [Source:HGNC Symbol;Acc:30455]	19	44263383	44275516	CD300LG-201	0	0	0	0	ENSG00000161649	17	41924516	41940997
A_04_P002621	0.000837029	0.577536	1.00139	2.00192	TCATTAATAAGAAGATTACGCCTCCTTTTAACCCAAATGTTAGTGGGCCCAGCGACCTGC	NM_001082056	ENSOCUT00000022391	ENSOCUG00000014367	serum/glucocorticoid regulated kinase 1 (SGK1), mRNA [Source:RefSeq mRNA;Acc:NM_001082056]	12	124621411	124627793	SGK1-201	NM_001082056	0	0	0	ENSG00000118515	6	134490384	134639250
A_04_P087234	0.000867695	0.583929	-0.901633	0.53528	CCATCATTGGCACAGTCAGCATGGATGATATGATGCTGGAGATGCTTTGTGCGAAGTTAT	ENSOCUT00000000025	ENSOCUT00000000025	ENSOCUG00000000026	nuclear receptor subfamily 0, group B, member 1 [Source:HGNC Symbol;Acc:7960]	X	16342994	16348201	NR0B1-201	0	XM_002720004	0	0	ENSG00000169297	X	30322323	30327715
A_04_P087236	0.000890211	0.583929	-0.888691	0.540104	ATGTCATTGCTGAACTGTTCTTCAGGCCCATCATTGGCACAGTCAGCATGGATGATATGA	ENSOCUT00000000025	ENSOCUT00000000025	ENSOCUG00000000026	nuclear receptor subfamily 0, group B, member 1 [Source:HGNC Symbol;Acc:7960]	X	16342994	16348201	NR0B1-201	0	XM_002720004	0	0	ENSG00000169297	X	30322323	30327715
CUST_1159_PI428255556	0.000895503	0.583929	-0.647431	0.638416	TACCAAGTCTTGGAGGCCCTCTACAATTTGGTGAATAGACCGGATCTGGCGGAGCCCGTG	ENSOCUG00000021867	ENSOCUT00000029457	ENSOCUG00000021867	ubiquitin-conjugating enzyme E2L 6 [Source:HGNC Symbol;Acc:12490]	1	190635928	190639874	UBE2L6-201	0	XM_002709162	0	0	ENSG00000156587	11	57319129	57335757
A_04_P043702	0.000901789	0.583929	0.530464	1.44439	CAGAGATCCTGGGAGTCTGGCTGACCTACAGATACCGGAACCAGAAAGACCCTCGTGCTA	ENSOCUT00000011326	ENSOCUT00000011326	ENSOCUG00000011329	tetraspanin 13 [Source:HGNC Symbol;Acc:21643]	GL018710	950726	956880	TSPAN13-201	0	0	0	0	ENSG00000106537	7	16793160	16824161
A_04_P058468	0.000944836	0.590659	1.72955	3.31623	ACTAATCATACCATGGACCAAGACTACCCTAGACTGATAGAAGAGGAATTCCCAGGAATT	NM_001082037	ENSOCUT00000002481	ENSOCUG00000002481	matrix metallopeptidase 13 (collagenase 3) (MMP13), mRNA [Source:RefSeq mRNA;Acc:NM_001082037]	1	113615791	113627810	MMP13-201	NM_001082037	0	0	0	ENSG00000137745	11	102813724	102826463
A_04_P081782	0.000960708	0.590659	-0.448729	0.732688	TTCCTCAGCAAGAAGAGCTCCCGCTGGCCCTCCATGCTGGACAAGAGCTCACAGACCCTG	ENSOCUT00000016610	ENSOCUT00000016610	ENSOCUG00000016613	ring finger protein 222 [Source:HGNC Symbol;Acc:34517]	19	10903762	10904424	RNF222-201	0	0	0	0	ENSG00000189051	17	8294022	8301144
A_04_P081712	0.000965611	0.590659	0.707	1.63241	GTCCCAGTGCCTTCAAGATCCCCTTCCTCATTCGGCAAAAGATCATTACCAGCTTGGACC	ENSOCUT00000000397	ENSOCUT00000000397	ENSOCUG00000000398	unc-5 homolog A (C. elegans) [Source:HGNC Symbol;Acc:12567]	3	57347549	57362599	UNC5A-201	0	0	0	0	ENSG00000113763	5	176237478	176307897
A_04_P062587	0.000969525	0.590659	0.909224	1.87803	ATAAGTTCAATGGTATTAAGTGGTACTACTGGAAAGGGTCAGGCTACTCGCTCAAGGCCA	ENSOCUT00000015380	ENSOCUT00000015380	ENSOCUG00000015377	angiopoietin 2 [Source:HGNC Symbol;Acc:485]	GL018713	617878	678854	ANGPT2-201	0	XM_002720896	0	0	ENSG00000091879	8	6357172	6420930
A_04_P064977	0.00098235	0.590659	-0.504063	0.705118	AGAAAGTGCGGAAGTCTCTGGCTCTGGACATCGTGGACGAGGACGTGAAGCTGGTGATGT	ENSOCUT00000005775	ENSOCUT00000005775	ENSOCUG00000005775	v-myb avian myeloblastosis viral oncogene homolog-like 2 [Source:HGNC Symbol;Acc:7548]	GL018718	3033681	3064828	MYBL2-201	0	XM_002721063	0	0	ENSG00000101057	20	42295754	42345136
A_04_P068227	0.00100171	0.593819	-0.491885	0.711095	CCCAGAGGTCGATGAAGACAGGATCCCCAACCCACTTCTCAAGCTCAGTCTGGCAATGTC	ENSOCUT00000013550	ENSOCUT00000013550	ENSOCUG00000013555	protein phosphatase 1, regulatory (inhibitor) subunit 1A [Source:HGNC Symbol;Acc:9286]	4	38323893	38332651	PPP1R1A-201	0	XM_002711136	0	0	ENSG00000135447	12	54969171	54982443
A_04_P087235	0.00102166	0.59723	-0.843559	0.557267	TGTCATTGCTGAACTGTTCTTCAGGCCCATCATTGGCACAGTCAGCATGGATGATATGAT	ENSOCUT00000000025	ENSOCUT00000000025	ENSOCUG00000000026	nuclear receptor subfamily 0, group B, member 1 [Source:HGNC Symbol;Acc:7960]	X	16342994	16348201	NR0B1-201	0	XM_002720004	0	0	ENSG00000169297	X	30322323	30327715
A_04_P002623	0.00107712	0.603931	0.988229	1.98375	TCTCATTAATAAGAAGATTACGCCTCCTTTTAACCCAAATGTTAGTGGGCCCAGCGACCT	NM_001082056	ENSOCUT00000022391	ENSOCUG00000014367	serum/glucocorticoid regulated kinase 1 (SGK1), mRNA [Source:RefSeq mRNA;Acc:NM_001082056]	12	124621411	124627793	SGK1-201	NM_001082056	0	0	0	ENSG00000118515	6	134490384	134639250
A_04_P013685	0.00108364	0.603931	-0.832086	0.561716	TCAATAACAGTAGAACACCGCAGAATGCAGATTGTACCTACAACCTCAGCCAGACTCTAT	M63028	ENSOCUT00000030730	ENSOCUG00000025374	0	2	98921851	98921851	0	0	0	0	0	ENSG00000211592	2	89156674	89157196
CUST_2_PI427147524	0.00109288	0.603931	-0.902177	0.535079	ATCATTGGCACAGTCAGCATGGATGATATGATGCTGGAGATGCTTTGTGCGAAGTTATGA	ENSOCUG00000000026	ENSOCUT00000000025	ENSOCUG00000000026	nuclear receptor subfamily 0, group B, member 1 [Source:HGNC Symbol;Acc:7960]	X	16342994	16348201	NR0B1-201	0	XM_002720004	0	0	ENSG00000169297	X	30322323	30327715
A_04_P002622	0.0011234	0.603931	0.968669	1.95703	CTCATTAATAAGAAGATTACGCCTCCTTTTAACCCAAATGTTAGTGGGCCCAGCGACCTG	NM_001082056	ENSOCUT00000022391	ENSOCUG00000014367	serum/glucocorticoid regulated kinase 1 (SGK1), mRNA [Source:RefSeq mRNA;Acc:NM_001082056]	12	124621411	124627793	SGK1-201	NM_001082056	0	0	0	ENSG00000118515	6	134490384	134639250
A_04_P003113	0.00115624	0.603931	0.844139	1.79519	GTTTCCCAGAGGTACCCTTCAGGCACCTGTGCATATATACAGAAGGGAAATGTTTTTGCT	NM_001082633	ENSOCUT00000030686	ENSOCUG00000016813	lectin-like oxidized LDL receptor (LOX-1), mRNA [Source:RefSeq mRNA;Acc:NM_001082633]	8	28672961	28685549	LOX-1-202	NM_001082633	0	0	0	ENSG00000173391	12	10310902	10324737
A_04_P087233	0.00116192	0.603931	-0.845532	0.556506	CATCATTGGCACAGTCAGCATGGATGATATGATGCTGGAGATGCTTTGTGCGAAGTTATG	ENSOCUT00000000025	ENSOCUT00000000025	ENSOCUG00000000026	nuclear receptor subfamily 0, group B, member 1 [Source:HGNC Symbol;Acc:7960]	X	16342994	16348201	NR0B1-201	0	XM_002720004	0	0	ENSG00000169297	X	30322323	30327715
CUST_3342_PI427147524	0.00117015	0.603931	0.94726	1.92821	TGTCTGTCTGACTTGTGTTTTATAAGCAATGATTGGCATATTAAAAGTCACTCTGAGCTT	lcai0004.d.17.a_5.1.fwd1
A_04_P023601	0.00117038	0.603931	-0.693614	0.618303	ATTATGCACAAGATCGACATAATCTCTGGAACTCTTGGCAAGGCCTTTGGTTGTGTGGGT	ENSOCUT00000033577	ENSOCUT00000033577	ENSOCUG00000013603	aminolevulinate, delta-, synthase 2 [Source:HGNC Symbol;Acc:397]	X	36428285	36445916	ALAS2-202	0	XM_002720030	0	0	ENSG00000158578	X	55035488	55057497
A_04_P087232	0.00117476	0.603931	-0.847804	0.55563	ATCATTGGCACAGTCAGCATGGATGATATGATGCTGGAGATGCTTTGTGCGAAGTTATGA	ENSOCUT00000000025	ENSOCUT00000000025	ENSOCUG00000000026	nuclear receptor subfamily 0, group B, member 1 [Source:HGNC Symbol;Acc:7960]	X	16342994	16348201	NR0B1-201	0	XM_002720004	0	0	ENSG00000169297	X	30322323	30327715
CUST_650_PI428255556	0.00117933	0.603931	0.565258	1.47965	TAATTCAGAGGCGTCAAGATGGCTCCGTGGACTTTGACCGGCCCTGGGAAGCTTACAAGG	ENSOCUG00000016603	ENSOCUT00000016598	ENSOCUG00000016603	angiopoietin-like 4 [Source:HGNC Symbol;Acc:16039]	GL018767	335429	343268	ANGPTL4-201	0	XM_002722024	0	0	ENSG00000167772	19	8428173	8439257
A_04_P100817	0.0012088	0.603931	0.606027	1.52206	TTAAAAGCTTCATTCAGAAGCTCCAAGAAGAAGAGGACCGGGAGGTAAAGAAGCTGATGC	ENSOCUT00000002092	ENSOCUT00000031848	ENSOCUG00000002090	Ras association (RalGDS/AF-6) domain family member 2 [Source:HGNC Symbol;Acc:9883]	4	11439198	11456726	RASSF2-201	0	XM_002710890	0	0	ENSG00000101265	20	4760669	4804291
A_04_P077956	0.00122362	0.603931	-0.580985	0.668507	AAGAGAAAACCAGTGCGTCCCCTGTAGTAATTGTAAGGAGAACCCAGTGTGCATGAAACT	ENSOCUT00000010146	ENSOCUT00000010146	ENSOCUG00000010146	tumor necrosis factor receptor superfamily, member 1A [Source:HGNC Symbol;Acc:11916]	8	32399056	32415721	TNFRSF1A-201	0	XM_002712835	0	0	ENSG00000067182	12	6437923	6451280
A_04_P003112	0.00124674	0.603931	0.846557	1.7982	GCATATATACAGAAGGGAAATGTTTTTGCTGAGAACTGCATTTTAGTTGCATACAGTATC	NM_001082633	ENSOCUT00000030686	ENSOCUG00000016813	lectin-like oxidized LDL receptor (LOX-1), mRNA [Source:RefSeq mRNA;Acc:NM_001082633]	8	28672961	28685549	LOX-1-202	NM_001082633	0	0	0	ENSG00000173391	12	10310902	10324737
A_04_P030627	0.00126246	0.603931	0.782537	1.72015	AAAGCAGGAGAAACGGCATGTTTTGCACCTGGTGTGCAACGTGAAGAGTCCTTCAAAAAT	ENSOCUT00000010053	ENSOCUT00000010053	ENSOCUG00000010054	homocysteine-inducible, endoplasmic reticulum stress-inducible, ubiquitin-like domain member 1 [Source:HGNC Symbol;Acc:13744]	5	13156229	13169974	HERPUD1-201	0	XM_002711534	0	0	ENSG00000051108	16	56965960	56977798
CUST_6898_PI427147524	0.00126509	0.603931	-0.414489	0.750285	TAAAATGTGCCAACTTAGTCCCCTGCGGCCTCTGAAAACAAGTGTGGAGCCTCCGCCTGG	lcaw0015.d.05.a_5.1.fwd1
A_04_P063872	0.00126779	0.603931	-0.99704	0.501027	TTGGACAAGAAGAGCTGCAGGCCCCCAGAAGGGAGTCACCCATCCCCCACTTATTTGGAA		ENSOCUT00000005179	ENSOCUG00000005180	transmembrane protein 61 [Source:HGNC Symbol;Acc:27296]	13	111993332	111993332	TMEM61-201	0	0	0	0	ENSG00000143001	1	55446465	55457966
A_04_P062588	0.00128777	0.603931	0.878943	1.83903	TTGATGCATGTGGTCCTTCCAACTTGAACGGAATGTACTATCCACAAAGGCAGAACACAA	ENSOCUT00000015380	ENSOCUT00000015380	ENSOCUG00000015377	angiopoietin 2 [Source:HGNC Symbol;Acc:485]	GL018713	617878	678854	ANGPT2-201	0	XM_002720896	0	0	ENSG00000091879	8	6357172	6420930
A_04_P052827	0.00130121	0.603931	1.5264	2.88066	AAGCGTTACCGCCAAAGCATGAAAAATTTCCAAGGCTCCCGCAGCTTCGGCTGCCGCTTC	ENSOCUT00000009895	ENSOCUT00000009895	ENSOCUG00000009897	adrenomedullin [Source:HGNC Symbol;Acc:259]	1	152092647	152096987	ADM-201	0	XM_002708810	0	0	ENSG00000148926	11	10326227	10328944
A_04_P054637	0.00130575	0.603931	-0.662072	0.63197	CAAAAGGAAAGCACAAATTTCAGCCTCACCCCCTGTGACAATATCAAAAGCAGCTGAACC	ENSOCUT00000014882	ENSOCUT00000014882	ENSOCUG00000014884	gamma-aminobutyric acid (GABA) A receptor, alpha 6 [Source:HGNC Symbol;Acc:4080]	3	43124776	43146992	GABRA6-201	0	XM_002710355	0	0	ENSG00000145863	5	160974069	161129599
CUST_159_PI427147524	0.00134039	0.608473	-1.38813	0.382059	TATGTAGTACATCTTGGAATTAGCTCTGTAGGGAGAATCAAATAAATGGGTTGATTTTCC	ENSOCUG00000012303	ENSOCUT00000012304	ENSOCUG00000012303	cytochrome P450, family 19, subfamily A, polypeptide 1 (CYP19A1), mRNA [Source:RefSeq mRNA;Acc:NM_001170921]	17	21282571	21316157	CYP19A1-201	NM_001170921	0	0	0	ENSG00000137869	15	51500254	51630807
A_04_P013681	0.0013486	0.608473	-0.835575	0.56036	TAACAGTAGAACACCGCAGAATGCAGATTGTACCTACAACCTCAGCCAGACTCTATCACT	M63028	ENSOCUT00000030730	ENSOCUG00000025374	0	2	98921851	98921851	0	0	0	0	0	ENSG00000211592	2	89156674	89157196
CUST_4274_PI427147524	0.00136104	0.608473	-0.779844	0.58243	TTTTTGGAGGCTAACAGGAGATAAAGTGAGCTTGGACAAGTTCCTGGCAAACTCACATTC	lcao0043.g.02.c_5.1.fwd2
CUST_9052_PI427147524	0.0013734	0.608473	-1.08517	0.471337	TTTGTAAATTAATTTAGCCCACCCCCTTTTTGAATCATTTGTGGCCCCATTTGCTAACCT	lcaw0038.g.01.a_5.1.fwd2
A_04_P003206	0.00139649	0.610274	-0.67115	0.628006	AGAATACGCCGTGGAGTGTGAGAACCTCAACATCATGCCAGATGTCACTTTTGTCATCAA	NM_001082244	ENSOCUT00000001857	ENSOCUG00000001856	cathepsin E (CTSE), mRNA [Source:RefSeq mRNA;Acc:NM_001082244]	16	66243434	66257825	CTSE-201	NM_001082244	0	0	0	ENSG00000196188	1	206317459	206332104
CUST_211_PI427147524	0.00140646	0.610274	-0.585793	0.666283	CTCTTGATTTTAATCCCCACATCACTTTGTTTTTAAATAAAGAAGCCTGAGACACAACGG	ENSOCUG00000017160	ENSOCUT00000030561	ENSOCUG00000017160	POU class 5 homeobox 1 (POU5F1), mRNA [Source:RefSeq mRNA;Acc:NM_001099957]	12	20168658	20173865	POU5F1-202	0	0	0	0	ENSG00000204531	6	31132119	31148508
A_04_P074271	0.00143666	0.612982	0.400724	1.32017	GCCTCACTTCACCACCGTGTTCCAGAACAGTGTTTACAAAGTTCTAGAAGTTATAAAAGA	ENSOCUT00000015973	ENSOCUT00000015973	ENSOCUG00000015979	dpy-19-like 1 (C. elegans) [Source:HGNC Symbol;Acc:22205]	10	18687666	18776084	DPY19L1-201	0	XM_002713672	0	0	ENSG00000173852	7	34968488	35077883
A_04_P001569	0.00144183	0.612982	-0.56311	0.676842	ACTTTGCCATCATCCTCTTTGTCATTAGTATCATCACCGTTGTGGTTGTCTCCCTCTTCA	NM_001101692	ENSOCUT00000017570	ENSOCUG00000017569	solute carrier family 5 (sodium/glucose cotransporter), member 1 (SLC5A1), mRNA [Source:RefSeq mRNA;Acc:NM_001101692]	21	4393143	4471611	RA_M004_JSM9082BF-201	NM_001101692	0	0	0	ENSG00000100170	22	32439019	32509016
A_04_P012741	0.00147798	0.618122	-0.854691	0.552984	TGATTGTACCTACAACCTCAGCATCACTCTATCACTGAAAAGCGACGAGTACAACAGCCA	M63027	ENSOCUT00000030730	ENSOCUG00000025374	0	2	98921851	98926926	0	0	0	0	0	ENSG00000211592	2	89156674	89157196
CUST_8947_PI427147524	0.00148329	0.618122	-0.324558	0.798543	AAGCCTTGCAGCTTTCAACCATTTCAAAATTTTTGGGGACACAAAAAGGGGCCCTTTTTT	lcaw0037.e.04.a_5.1.fwd1
CUST_2926_PI427147524	0.00157012	0.636374	0.577833	1.49261	GGTGAATCATACGATCCCTATGACTTCAGTGACACAGAGGAGGAAATGCCTCAGACCTGG	lcah0005.f.13.a_5.1.fwd1	ENSOCUT00000004273	ENSOCUG00000004273	minichromosome maintenance complex component 3 [Source:HGNC Symbol;Acc:6945]	12	41762711	41784435	MCM3-201	0	XM_002714500	0	0	ENSG00000112118	6	52128807	52149679
A_04_P012452	0.00157135	0.636374	-0.729931	0.602933	AATGACCCTGACCACTTGAAGAACTTCTAGAGAATCCAATCTAAGACACTAAATGTGGCT			ENSOCUG00000013603	aminolevulinate, delta-, synthase 2 [Source:HGNC Symbol;Acc:397]	X	36417811	36446204	ALAS2-201	0	0	0	0	ENSG00000158578	X	55035488	55057497
A_04_P036949	0.00157462	0.636374	0.510056	1.42411	GTCATCACCAAGGCCAGTATTAAGGACGTATTGGACAGTGAAGGGTATTTACTATTCTAT	ENSOCUT00000000066	ENSOCUT00000000066	ENSOCUG00000000066	ubiquitin specific peptidase 27, X-linked [Source:HGNC Symbol;Acc:13486]	X	34098749	34100638	USP27X-201	0	0	0	0	ENSG00000242013	X	49644470	49647166
A_04_P039207	0.00159676	0.636374	-1.07949	0.473195	TTGCCTCCCTGGACCTCAAGAGTCAGAGAAAGGAGGAGCTGCTTGACTCTAGGACTCCAG	ENSOCUT00000008805	ENSOCUT00000008805	ENSOCUG00000008808	leucine rich repeat and fibronectin type III domain containing 2 [Source:HGNC Symbol;Acc:21226]	12	30193487	30250823	LRFN2-201	0	XM_002714703	0	0	ENSG00000156564	6	40359325	40555204
A_04_P036902	0.00161208	0.636374	0.547657	1.46171	TAATTCAGAGGCGTCAAGATGGCTCCGTGGACTTTGACCGGCCCTGGGAAGCTTACAAGG	ENSOCUT00000016598	ENSOCUT00000016598	ENSOCUG00000016603	angiopoietin-like 4 [Source:HGNC Symbol;Acc:16039]	GL018767	335429	343268	ANGPTL4-201	0	XM_002722024	0	0	ENSG00000167772	19	8428173	8439257
A_04_P012455	0.00166572	0.636374	-0.738796	0.599239	CACAATGACCCTGACCACTTGAAGAACTTCTAGAGAATCCAATCTAAGACACTAAATGTG			ENSOCUG00000013603	aminolevulinate, delta-, synthase 2 [Source:HGNC Symbol;Acc:397]	X	36417811	36446204	ALAS2-201	0	0	0	0	ENSG00000158578	X	55035488	55057497
A_04_P012454	0.00167252	0.636374	-0.712464	0.610277	ACAATGACCCTGACCACTTGAAGAACTTCTAGAGAATCCAATCTAAGACACTAAATGTGG			ENSOCUG00000013603	aminolevulinate, delta-, synthase 2 [Source:HGNC Symbol;Acc:397]	X	36417811	36446204	ALAS2-201	0	0	0	0	ENSG00000158578	X	55035488	55057497
A_04_P043232	0.00170031	0.636374	0.475242	1.39015	ATCTGGAACATTCTGCACCGGAGAGAGGACTGCATGGCGCCCCGCGTCATCGTCATCAGC	ENSOCUT00000001135	ENSOCUT00000001135	ENSOCUG00000001136	transmembrane protein 204 [Source:HGNC Symbol;Acc:14158]	GL019077	47671	67228	TMEM204-201	0	XM_002723807	0	0	ENSG00000131634	16	1578689	1605581
A_04_P002791	0.00173209	0.636374	-0.368414	0.774634	ATTTCAAGTCCTTCCTGCTCAAGGACCCGGAAACAAGTCAGCATCTGGCGGACCTCAGGC	NM_001082405	ENSOCUT00000030355	ENSOCUG00000013242	serine hydroxymethyltransferase 2 (mitochondrial) (SHMT2), nuclear gene encoding mitochondrial protein, mRNA [Source:RefSeq mRNA;Acc:NM_001082405]	GL018714	398628	406172	SHMT2-201	NM_001082405	0	0	0	ENSG00000182199	12	57623110	57628718
A_04_P064009	0.00174163	0.636374	-0.345531	0.787018	ACCAGTACTACAGCATGTTGCACAAATATGTTAACAGAAAAGAGGAGAGTCACAGTATCA	ENSOCUT00000002660	ENSOCUT00000002660	ENSOCUG00000002661	0	12	104750736	104765895	0	0	XM_002714734	0	0	ENSG00000188820	6	116782533	116784934
A_04_P079032	0.00174475	0.636374	-0.800653	0.574089	TTCTACCTAAGACAAACAAGTCCTGTCAGTGCAATGCTTGTGCTCGTGAAGTCACTGACA	ENSOCUT00000014657	ENSOCUT00000014657	ENSOCUG00000014657	EGF containing fibulin-like extracellular matrix protein 1 [Source:HGNC Symbol;Acc:3218]	2	130178307	130244873	EFEMP1-201	0	XM_002709858	0	0	ENSG00000115380	2	56093102	56151274
A_04_P007746	0.00174523	0.636374	0.458797	1.37439	CTCGACCTCGGGCCCTCGCTCCTGGATGAGGTGCTCAACGTCATGGACAAAAATAAGTAG	ENSOCUT00000013002	ENSOCUT00000013002	ENSOCUG00000013011	CDC42 effector protein (Rho GTPase binding) 3 [Source:HGNC Symbol;Acc:16943]	2	148605881	148606645	CDC42EP3-201	0	XM_002709916	0	0	ENSG00000163171	2	37869032	37965611
A_04_P101292	0.00174592	0.636374	0.908339	1.87688	ACAGCTCAGCTGCGGAAATTCACAGAATGGTTTTTCAACACCATTGACAAGAAATCCTAA	ENSOCUT00000010304	ENSOCUT00000010304	ENSOCUG00000010297	signal-induced proliferation-associated 1 like 2 [Source:HGNC Symbol;Acc:23800]	16	35439800	35669929	SIPA1L2-201	0	XM_002717364	0	0	ENSG00000116991	1	232533711	232697304
A_04_P091809	0.00174716	0.636374	0.450403	1.36642	ATGACCCTTCTTTACTGAAGGAGGCAAAAACAAAGTACCCCAATTATGAATTTATTAGTG	ENSOCUT00000004666	ENSOCUT00000004666	ENSOCUG00000004667	fucosyltransferase 8 (alpha (1,6) fucosyltransferase) [Source:HGNC Symbol;Acc:4019]	20	6418615	6659515	FUT8-201	0	XM_002719524	0	0	ENSG00000033170	14	65877310	66210839
A_04_P100918	0.00177422	0.636374	0.751275	1.68328	CCTAAACCCTGTGTGCCTGTCAGTATGAAAAAGATGAGTAGTAGGACTTGTCCTGCACAT	ENSOCUT00000003541	ENSOCUT00000003541	ENSOCUG00000003521	ankyrin 3, node of Ranvier (ankyrin G) [Source:HGNC Symbol;Acc:494]	18	25810056	26168455	ANK3-201	0	0	0	0	ENSG00000151150	10	61786056	62493248
CUST_7563_PI427147524	0.0017759	0.636374	-0.746049	0.596234	CACTGGAAAACAGGATCCATTCTTGCTCTGTTTCTTGCCCATCCCCTATCTAATTTCAAA	lcaw0022.d.06.a_5.1.fwd2
CUST_6598_PI427147524	0.00180251	0.636374	-0.768606	0.586984	CCTCGGCACCTGGTTATTAAGAACTGAATATTTTTCCACTTGAATTTAGTGCTATTAGAA	lcaw0012.a.06.a_5.1.fwd1
A_04_P060178	0.00185952	0.636374	0.73724	1.66698	GGTGGATGGAGGAACTTCTTTTGAGTTTAATGATGGTGCAATTGCTTCAATGACAATCAA	ENSOCUT00000009161	ENSOCUT00000009161	ENSOCUG00000009162	NAD kinase 2, mitochondrial [Source:HGNC Symbol;Acc:26404]	11	57383607	57447089	NADK2-201	0	0	0	0	ENSG00000152620	5	36192694	36242381
A_04_P081741	0.00187015	0.636374	0.782644	1.72028	CCAGCACTGGAAACCGTCGCTTGGAAGAAAAGTGATGGATATTTTAAAAAGAGAGTGCAA	ENSOCUT00000015665	ENSOCUT00000015665	ENSOCUG00000015665	netrin 4 [Source:HGNC Symbol;Acc:13658]	4	74878588	75006152	NTN4-201	0	XM_002711209	0	0	ENSG00000074527	12	96051583	96184930
A_04_P001570	0.00188164	0.636374	-0.52118	0.696802	GTACTTTGCCATCATCCTCTTTGTCATTAGTATCATCACCGTTGTGGTTGTCTCCCTCTT	NM_001101692	ENSOCUT00000017570	ENSOCUG00000017569	solute carrier family 5 (sodium/glucose cotransporter), member 1 (SLC5A1), mRNA [Source:RefSeq mRNA;Acc:NM_001101692]	21	4393143	4471611	RA_M004_JSM9082BF-201	NM_001101692	0	0	0	ENSG00000100170	22	32439019	32509016
CUST_8286_PI427147524	0.00188245	0.636374	0.600056	1.51578	TGTTAGCGTTCAGTTTTTCTCCCAAAGCAGTGTGTGGCTAAAGTATCCAGATTCTGTGTC	lcaw0030.d.02.a_5.1.fwd2	ENSOCUT00000003961	ENSOCUG00000003961	thioredoxin reductase 1 [Source:HGNC Symbol;Acc:12437]	4	83334803	83462653	TXNRD1-201	NM_001256962	0	0	0	ENSG00000198431	12	104609557	104744061
A_04_P072344	0.00188479	0.636374	0.896471	1.86151	AGCAAGACAGTGTAATCACCGATGAAATGAACTATAGCCTTATTTTGAAGTGTAACCAAA	ENSOCUT00000012806	ENSOCUT00000012806	ENSOCUG00000012805	glutamate-cysteine ligase, catalytic subunit [Source:HGNC Symbol;Acc:4311]	12	43273868	43321078	GCLC-201	0	0	0	0	ENSG00000001084	6	53362139	53481768
CUST_3086_PI427147524	0.00189013	0.636374	0.754658	1.68723	ACTTCTGAAGGTTCATGGTGCCTTAATGTTTGTGGCATGGATGACTACTGTTAGCATAGG	lcah0007.e.14.a_5.1.rev1	ENSOCUT00000009457	ENSOCUG00000009455	ferric-chelate reductase 1 [Source:HGNC Symbol;Acc:27622]	13	64367377	64424093	FRRS1-201	0	XM_002715840	0	0	ENSG00000156869	1	100174259	100232187
A_04_P100821	0.00189723	0.636374	0.62287	1.53994	AGTGCTTAAAAGCTTCATTCAGAAGCTCCAAGAAGAAGAGGACCGGGAGGTAAAGAAGCT	ENSOCUT00000002092	ENSOCUT00000031848	ENSOCUG00000002090	Ras association (RalGDS/AF-6) domain family member 2 [Source:HGNC Symbol;Acc:9883]	4	11439198	11456726	RASSF2-201	0	XM_002710890	0	0	ENSG00000101265	20	4760669	4804291
A_04_P013086	0.00192718	0.636374	-1.27388	0.413546	GCACTGAATCAATCATTGATGGTAGCCATGGATAAAATGTATGTACTTCATCTAGTTCAT	ENSOCUT00000012304	ENSOCUT00000012304	ENSOCUG00000012303	cytochrome P450, family 19, subfamily A, polypeptide 1 (CYP19A1), mRNA [Source:RefSeq mRNA;Acc:NM_001170921]	17	21282571	21316157	CYP19A1-201	NM_001170921	0	0	0	ENSG00000137869	15	51500254	51630807
CUST_4277_PI427147524	0.00193254	0.636374	-0.4604	0.726785	AATACATGTTAAAAGCTGTGGCAAAGATGCTTTTCATATCCGAGTGCGGCTCCACCCCTT	lcao0043.g.05.c_5.1.rev2
A_04_P081738	0.001952	0.636374	0.756563	1.68946	GCACTGGAAACCGTCGCTTGGAAGAAAAGTGATGGATATTTTAAAAAGAGAGTGCAAGTA	ENSOCUT00000015665	ENSOCUT00000015665	ENSOCUG00000015665	netrin 4 [Source:HGNC Symbol;Acc:13658]	4	74878588	75006152	NTN4-201	0	XM_002711209	0	0	ENSG00000074527	12	96051583	96184930
A_04_P098442	0.00196278	0.636374	0.52126	1.43521	TGCTGTGGGTCTCGCTCTGCTGGCATTTCTTGCTGCTTTTTTAGTCAGAGTCTGTAATTA	ENSOCUT00000005776	ENSOCUT00000005776	ENSOCUG00000005777	CDK5 regulatory subunit associated protein 1-like 1 [Source:HGNC Symbol;Acc:21050]	12	15788290	16517474	CDKAL1-201	0	0	0	0	ENSG00000145996	6	20534688	21232635
A_04_P083343	0.00196556	0.636374	0.84375	1.79471	AGTGCAGAATCTCTGCGGGAGAATTTTTTCTTGGGTGGAATAACCCTGCCTTTGAAAGAC	ENSOCUT00000005551	ENSOCUT00000026428	ENSOCUG00000005541	phosphatidylinositol-4-phosphate 3-kinase, catalytic subunit type 2 alpha [Source:HGNC Symbol;Acc:8971]	GL018733	1089466	1178092	PIK3C2A-201	0	XM_002721358	0	0	ENSG00000011405	11	17099277	17229530
A_04_P013683	0.00199195	0.636928	-0.794032	0.57673	AATAACAGTAGAACACCGCAGAATGCAGATTGTACCTACAACCTCAGCCAGACTCTATCA	M63028	ENSOCUT00000030730	ENSOCUG00000025374	0	2	98921851	98921851	0	0	0	0	0	ENSG00000211592	2	89156674	89157196
A_04_P081737	0.00199754	0.636928	0.761824	1.69563	CACTGGAAACCGTCGCTTGGAAGAAAAGTGATGGATATTTTAAAAAGAGAGTGCAAGTAG	ENSOCUT00000015665	ENSOCUT00000015665	ENSOCUG00000015665	netrin 4 [Source:HGNC Symbol;Acc:13658]	4	74878588	75006152	NTN4-201	0	XM_002711209	0	0	ENSG00000074527	12	96051583	96184930
A_04_P010962	0.00201313	0.637072	0.539284	1.45325	ATGCTGTAGTGACTTTGATTTGCACTCAGAATTAGAGCGCTCATTTTTGTCAGAACCGTC	ENSOCUT00000016499	ENSOCUT00000016499	ENSOCUG00000016495	KIAA1429 [Source:HGNC Symbol;Acc:24500]	3	110102771	110176348	KIAA1429-202	0	XM_002710693	0	0	ENSG00000164944	8	95499921	95565757
CUST_5185_PI427147524	0.00203724	0.639891	0.588499	1.50368	CTATATAGTCACTTGGGTTGAGTGGTAGATACCTTAAAAATGTGCCCTGAAAGTGACCCC	lcap0024.b.11.c_5.1.rev2
A_04_P013682	0.00205359	0.640248	-0.811346	0.56985	ATAACAGTAGAACACCGCAGAATGCAGATTGTACCTACAACCTCAGCCAGACTCTATCAC	M63028	ENSOCUT00000030730	ENSOCUG00000025374	0	2	98921851	98921851	0	0	0	0	0	ENSG00000211592	2	89156674	89157196
A_04_P000721	0.00211302	0.645289	-0.419792	0.747533	GGCTTGTGCTCCGTTTCTGTTCTTCTCTCTGCATTAAATAAACCGTTCCCTCGCAAAAAA	NM_001082654	ENSOCUT00000029379	ENSOCUG00000021337	neutrophil cytosolic factor 4, 40kDa (NCF4), mRNA [Source:RefSeq mRNA;Acc:NM_001082654]	4	85022625	85038936	NCF4-201	NM_001082654	0	0	0	ENSG00000100365	22	37257030	37274057
CUST_1136_PI427147524	0.00211642	0.645289	-1.01328	0.49542	TGCTATTTAAATAACTAGCTTAATTTTCCATTCTTCTGTCCCACCCCCTTACAAACACGG	lcaf0025.k.06.a_5.1.fwd2
A_04_P101295	0.0021418	0.645289	0.923142	1.89624	GCCACAGCTCAGCTGCGGAAATTCACAGAATGGTTTTTCAACACCATTGACAAGAAATCC	ENSOCUT00000010304	ENSOCUT00000010304	ENSOCUG00000010297	signal-induced proliferation-associated 1 like 2 [Source:HGNC Symbol;Acc:23800]	16	35439800	35669929	SIPA1L2-201	0	XM_002717364	0	0	ENSG00000116991	1	232533711	232697304
A_04_P081367	0.00215864	0.645289	0.576444	1.49117	TACTTTGATTGGGGACAACAAACGAACAGCTTCCTGGCACCAGTAGGAACTTTGCATCAA	ENSOCUT00000012777	ENSOCUT00000012777	ENSOCUG00000012779	G protein-coupled receptor 137B [Source:HGNC Symbol;Acc:11862]	16	25923839	25971997	GPR137B-201	0	0	0	0	ENSG00000077585	1	236305832	236385165
A_04_P071878	0.00216254	0.645289	0.410954	1.32956	TATGAGACCTTATGCAATGAGCTCAGCTTTCTGTCTGACGCCATGAAGTCAGAAGAGATC	ENSOCUT00000002802	ENSOCUT00000002802	ENSOCUG00000002805	adenosine monophosphate deaminase 3 [Source:HGNC Symbol;Acc:470]	1	152222925	152261773	AMPD3-201	0	0	0	0	ENSG00000133805	11	10329860	10529126
A_04_P060177	0.00217535	0.645289	0.589364	1.50458	GCAATTGCTTCAATGACAATCAATAAAGAAGATGAGCTTCGAACTGTGCTTCTAGAACAA	ENSOCUT00000009161	ENSOCUT00000009161	ENSOCUG00000009162	NAD kinase 2, mitochondrial [Source:HGNC Symbol;Acc:26404]	11	57383607	57447089	NADK2-201	0	0	0	0	ENSG00000152620	5	36192694	36242381
A_04_P055668	0.00218086	0.645289	-0.39073	0.762743	ACAAAAGTCTTTTATATTGGTCTGAGAGGAGAATGGACTGAGCTTCGCCGACATGAGGTG	ENSOCUT00000013649	ENSOCUT00000013649	ENSOCUG00000013653	PITH (C-terminal proteasome-interacting domain of thioredoxin-like) domain containing 1 [Source:HGNC Symbol;Acc:25022]	13	129497137	129507031	PITHD1-201	0	XM_002715983	0	0	ENSG00000057757	1	24104895	24114722
A_04_P053001	0.00219463	0.645289	-0.331731	0.794583	TATTCATGATGACCCTGTTAGACTCTTTGGATTGATTCGTGCTAAGAAAGAACCTATAAA	ENSOCUT00000002916	ENSOCUT00000002916	ENSOCUG00000002916	T cell receptor associated transmembrane adaptor 1 [Source:HGNC Symbol;Acc:30698]	14	110666121	110690518	TRAT1-201	0	0	0	0	ENSG00000163519	3	108541545	108573852
A_04_P079990	0.00220774	0.645289	-0.318995	0.801628	GAAATGTCTCCAATCAATTTCAGTTAGGTACCTGTCAGCTTGGCTGGGCATATTACTGTG		ENSOCUT00000013710	ENSOCUG00000013710	lipoma HMGIC fusion partner-like 1 [Source:HGNC Symbol;Acc:6587]	X	61140289	61140289	LHFPL1-201	0	0	0	0	ENSG00000182508	X	111873876	111923375
A_04_P060067	0.0022541	0.648012	0.524456	1.43839	AATATGGTAGGTTCATGTCTGTAAGCATCCTGTTGATGGGCATCGTGGGACCAATTACTG	ENSOCUT00000009279	ENSOCUT00000009279	ENSOCUG00000009283	Uncharacterized protein [Source:UniProtKB/TrEMBL;Acc:G1SWX1]	5	30125885	30143852	0	0	XM_002711687	0	0	ENSG00000261717	16	75446582	75498604
CUST_283_PI427147524	0.00226273	0.648012	1.13211	2.19179	GTTGCACTGCTTTTTGAACCAATTAAGTGTTGGTATGCACTTTGTTCAGAAATACTGTGT	lcaf0001.g.11.a_5.1.fwd1	ENSOCUT00000011728	ENSOCUG00000011730	RING1 and YY1 binding protein [Source:HGNC Symbol;Acc:10480]	9	39895611	39984414	RYBP-201	0	0	0	0	ENSG00000163602	3	72420976	72496069
A_04_P101294	0.00226325	0.648012	0.903977	1.87122	CCACAGCTCAGCTGCGGAAATTCACAGAATGGTTTTTCAACACCATTGACAAGAAATCCT	ENSOCUT00000010304	ENSOCUT00000010304	ENSOCUG00000010297	signal-induced proliferation-associated 1 like 2 [Source:HGNC Symbol;Acc:23800]	16	35439800	35669929	SIPA1L2-201	0	XM_002717364	0	0	ENSG00000116991	1	232533711	232697304
A_04_P032307	0.00231662	0.658813	0.639644	1.55795	ATCTGCCTGTACGAAGGTGCCAACTTCAAGGGCAACACCATGGAGATCCAGGAGGACGAC	ENSOCUT00000025077	ENSOCUT00000025077	ENSOCUG00000022269	crystallin, beta B1 [Source:HGNC Symbol;Acc:2397]	GL018723	207348	222038	CRYBB1-201	0	XM_002721153	0	0	ENSG00000100122	22	26995242	27014052
A_04_P083634	0.00235656	0.665297	0.552805	1.46693	ACGGGTCCCCAGAGTACCAAAACACATTGGAAACAAACGGTATTTCTACTGGAAAAACCA	ENSOCUT00000000751	ENSOCUT00000000751	ENSOCUG00000000750	protein arginine methyltransferase 3 [Source:HGNC Symbol;Acc:30163]	1	159294030	159448831	PRMT3-201	0	XM_002708975	0	0	ENSG00000185238	11	20409076	20530840
A_04_P101296	0.00237104	0.665297	0.91774	1.88915	TGCCACAGCTCAGCTGCGGAAATTCACAGAATGGTTTTTCAACACCATTGACAAGAAATC	ENSOCUT00000010304	ENSOCUT00000010304	ENSOCUG00000010297	signal-induced proliferation-associated 1 like 2 [Source:HGNC Symbol;Acc:23800]	16	35439800	35669929	SIPA1L2-201	0	XM_002717364	0	0	ENSG00000116991	1	232533711	232697304
CUST_1048_PI428255556	0.0023925	0.666873	0.577691	1.49246	ACCAGGAGATGCAGCAGAAGCTGGTGGAGCTGTCGGCGGAGAATGAGAAGCTGCACCAGC	ENSOCUG00000025135	ENSOCUT00000028179	ENSOCUG00000025135	CCAAT/enhancer binding protein (C/EBP), delta [Source:HGNC Symbol;Acc:1835]	3	62285325	62285675	CEBPD-201	0	0	0	0	ENSG00000221869	8	48649471	48651648
A_04_P102712	0.0024273	0.668454	0.457525	1.37318	ATTTTCATGTATGCTCCTGAGTTCAAGTTCATGCCACCACCCACTTACACAGAGGTGGAT	ENSOCUT00000003006	ENSOCUT00000003006	ENSOCUG00000003010	thioredoxin interacting protein [Source:HGNC Symbol;Acc:16952]	13	42736084	42738721	TXNIP-201	0	XM_002715643	0	0	ENSG00000117289	1	145438469	145442635
A_04_P013087	0.00244704	0.668454	-1.18588	0.439557	GTAGGTAGAAACTCTTCAAATCATTTCTCTTTCCTACCTCAAGTTTGTTACCTTAGAGAT	ENSOCUT00000012304	ENSOCUT00000012304	ENSOCUG00000012303	cytochrome P450, family 19, subfamily A, polypeptide 1 (CYP19A1), mRNA [Source:RefSeq mRNA;Acc:NM_001170921]	17	21282571	21316157	CYP19A1-201	NM_001170921	0	0	0	ENSG00000137869	15	51500254	51630807
A_04_P070347	0.00245606	0.668454	0.570983	1.48554	GCCCTACTATCAAGGACAAACCAGTTCAAATTCGTCCTTGGAATTTGAGTGATAGCGATT	ENSOCUT00000007950	ENSOCUT00000007950	ENSOCUG00000007950	cytoplasmic polyadenylation element binding protein 2 [Source:HGNC Symbol;Acc:21745]	2	5510723	5577645	CPEB2-201	0	0	0	0	ENSG00000137449	4	15004298	15071777
A_04_P048614	0.0024617	0.668454	0.65997	1.58005	GTTAAAATGGTACAGACACCTTATGGCATAGTGCCAGACGTTTATGAGAAAGAGTCCCGC	ENSOCUT00000009877	ENSOCUT00000009877	ENSOCUG00000009880	dual specificity phosphatase 14 [Source:HGNC Symbol;Acc:17007]	19	25440410	25441006	DUSP14-201	0	XM_002719248	0	0	ENSG00000161326	17	35849937	35873603
A_04_P087052	0.00252152	0.673814	-0.762006	0.589676	GAGCTGTGGCTGGGGCAGAATGAGTTTGACTTCACTGCAGACTTTCCGTCTGGTTGCTGA	ENSOCUT00000013306	ENSOCUT00000013306	ENSOCUG00000013315	Cbp/p300-interacting transactivator, with Glu/Asp-rich carboxy-terminal domain, 1 [Source:HGNC Symbol;Acc:1986]	X	51021971	51024995	CITED1-201	0	0	0	0	ENSG00000125931	X	71521488	71527037
A_04_P087259	0.00258498	0.673814	0.571864	1.48644	AGTCAAGAAGTAGGAGTGGTGCATATTTTCCATCCAGTTCATTGTGATCCTAACTTGGAC	ENSOCUT00000003823	ENSOCUT00000003823	ENSOCUG00000003824	Uncharacterized protein [Source:UniProtKB/TrEMBL;Acc:G1SKH4]	3	13618040	13620338	0	0	XM_002710189	0	0	ENSG00000198108	5	129240165	129522327
CUST_2246_PI427147524	0.00261156	0.673814	0.876271	1.83562	TCTAGAAAGAACAACACATTGCTGTTTCATTGAAGAAGTGACTGTGGGACTAGGACTCCG	lcag0003.f.02.a_5.1.rev1
A_04_P012451	0.0026508	0.673814	-0.711671	0.610612	ATGACCCTGACCACTTGAAGAACTTCTAGAGAATCCAATCTAAGACACTAAATGTGGCTT			ENSOCUG00000013603	aminolevulinate, delta-, synthase 2 [Source:HGNC Symbol;Acc:397]	X	36417811	36446204	ALAS2-201	0	0	0	0	ENSG00000158578	X	55035488	55057497
A_04_P043237	0.00265518	0.673814	-1.39059	0.381409	AGGTTACGAGTATGTCATCTTCTTCCACCCATCCGAGAAGAAGTCTGTCTGTCTTTTCCA	ENSOCUT00000009679	ENSOCUT00000009679	ENSOCUG00000009679	thioesterase superfamily member 5 [Source:HGNC Symbol;Acc:26755]	13	40342548	40352042	THEM5-201	0	XM_002715353	0	0	ENSG00000196407	1	151819739	151826173
CUST_3663_PI427147524	0.00266814	0.673814	0.454645	1.37045	CTTTAGATAGCATTGAATGTGCAGCCTCAGCCTCGATGCTGGCATAGTAAATGGAAAGGT	lcao0019.g.07.c_5.1.rev2
A_04_P058943	0.00267427	0.673814	-0.330722	0.795139	GAAAAGCTTCCTTCTTGTAAGAAGCCCCTGTCTCCAGTCAAAGATAACATCCAACTAACT	ENSOCUT00000016161	ENSOCUT00000016161	ENSOCUG00000016157	exonuclease 1 [Source:HGNC Symbol;Acc:3511]	16	31778881	31815507	EXO1-201	0	XM_002717341	0	0	ENSG00000174371	1	242011269	242058450
CUST_4457_PI427147524	0.00269757	0.673814	-0.281044	0.822995	TTTTAGAAGACTAAGTTTAGACATCCAGTCTCCTCCCAACATCGGTCTACGTCGCAGTGA	lcao0048.f.11.c_5.1.fwd1	ENSOCUT00000008886	ENSOCUG00000008870	bromodomain and WD repeat domain containing 1 [Source:HGNC Symbol;Acc:12760]	GL018907	180939	302688	BRWD1-201	0	XM_002723241	0	0	ENSG00000185658	21	40556102	40693485
A_04_P030930	0.00273049	0.673814	-0.75972	0.590611	CATCCCAAACTATGGATTCCCACCCCCAAAAATAGCTTTTATGCCTGAGGTTTTCAAAAA	DN889856	ENSOCUT00000017112	ENSOCUG00000017117	beta-2-microglobulin [Source:HGNC Symbol;Acc:914]	17	27607479	27614063	B2M-201	0	0	0	0	ENSG00000166710	15	45003675	45011075
A_04_P041217	0.0027635	0.673814	-1.03383	0.488412	ATTTACTCATCCTGCTCCGCCCAAAGCACTTCTCCTACAGAAATGGATGAAGATGAGCTA	ENSOCUT00000017577	ENSOCUT00000017577	ENSOCUG00000017578	TRAF-interacting protein with forkhead-associated domain [Source:HGNC Symbol;Acc:19075]	15	37158394	37158951	TIFA-201	0	XM_002717064	0	0	ENSG00000145365	4	113195698	113207059
A_04_P070499	0.00278071	0.673814	-0.832224	0.561663	TGGGAACCTGATTATTCTCAAAAATGAGGCTGTTTCTCAAAATGAGCCTCGGCAGCCGAA	ENSOCUT00000004564	ENSOCUT00000004564
A_04_P100820	0.00280364	0.673814	0.53883	1.45279	TGCTTAAAAGCTTCATTCAGAAGCTCCAAGAAGAAGAGGACCGGGAGGTAAAGAAGCTGA	ENSOCUT00000002092	ENSOCUT00000031848	ENSOCUG00000002090	Ras association (RalGDS/AF-6) domain family member 2 [Source:HGNC Symbol;Acc:9883]	4	11439198	11456726	RASSF2-201	0	XM_002710890	0	0	ENSG00000101265	20	4760669	4804291
A_04_P081740	0.00284033	0.673814	0.747206	1.67854	CAGCACTGGAAACCGTCGCTTGGAAGAAAAGTGATGGATATTTTAAAAAGAGAGTGCAAG	ENSOCUT00000015665	ENSOCUT00000015665	ENSOCUG00000015665	netrin 4 [Source:HGNC Symbol;Acc:13658]	4	74878588	75006152	NTN4-201	0	XM_002711209	0	0	ENSG00000074527	12	96051583	96184930
CUST_8619_PI427147524	0.00284899	0.673814	0.557741	1.47196	CATGACAACTGAACGTTTAGGGCACTTTTCCATAAGAAACGAGACTTAATGTTTATTTGT	lcaw0033.g.03.a_5.1.fwd1
A_04_P072342	0.00285591	0.673814	0.860974	1.81626	TTACTAGGCTCAGCCCTTAGGAAAGTAAAATATAGTGGAAGTAAAACTGACTCTTCCAAC	ENSOCUT00000012806	ENSOCUT00000012806	ENSOCUG00000012805	glutamate-cysteine ligase, catalytic subunit [Source:HGNC Symbol;Acc:4311]	12	43273868	43321078	GCLC-201	0	0	0	0	ENSG00000001084	6	53362139	53481768
A_04_P007866	0.0028584	0.673814	-0.452115	0.730971	TATGCCTTCAGCTTCGCCAGTGACCCTGAGGCCATCCACATGATGAGGAAATGGGAGGGT	ENSOCUT00000012719	ENSOCUT00000012719	ENSOCUG00000012719	heat shock 70kD protein 12B [Source:HGNC Symbol;Acc:16193]	4	10602612	10621505	HSPA12B-201	0	XM_002710924	0	0	ENSG00000132622	20	3713314	3733758
A_04_P029552	0.0028598	0.673814	-0.420331	0.747253	CATTTTGTTGGTGGTAGTTTTGGGTTGTGGGGCCCAGGCACCCTGGTCACCGTCTCTTCA	AY171633	ENSOCUT00000024303	ENSOCUG00000026651	Uncharacterized protein [Source:UniProtKB/TrEMBL;Acc:G1U2P2]	GL019133	19254	19254	0	0	0	0	0	ENSG00000211892	14	106090687	106092403
CUST_11359_PI427147524	0.00286298	0.673814	0.720979	1.6483	GAGTGTCATTTCCGAATTCACTTGCGCCATAAATAAAAAGGGAAGCTGTCTGGGTTTTGG	lcaw0064.f.12.a_5.1.fwd1
A_04_P013486	0.00288286	0.673814	0.641546	1.56	TGCTTCGTGACCTCCAAGAACGAGTGCCTTTGGACCGACATGCTCTCCAACTTCGGCTAC	NM_001195682	ENSOCUT00000008309	ENSOCUG00000008310	TIMP metallopeptidase inhibitor 3 (TIMP3), mRNA [Source:RefSeq mRNA;Acc:NM_001195682]	4	88307960	88362257	TIMP3-201	NM_001195682	0	0	0	ENSG00000100234	22	33197687	33259030
A_04_P077202	0.00291634	0.673814	-0.495658	0.709238	ATCCTGAGCCGGATGGAACCCATCCCCCCTAATGCACTAGTGAAGCCCAATGCCAACGAT	ENSOCUT00000001177	ENSOCUT00000001177	ENSOCUG00000001178	family with sequence similarity 78, member B [Source:HGNC Symbol;Acc:13495]	13	26731585	26821921	FAM78B-201	0	XM_002715822	0	0	ENSG00000188859	1	166026674	166136206
A_04_P070207	0.00292316	0.673814	0.347997	1.27279	AAATCTGGGTCAGAGATGAGACCTGCCAGAGCCAAATTTGACTTTAAAGCTCAGACGCTA	ENSOCUT00000013655	ENSOCUT00000013655	ENSOCUG00000013647	sorbin and SH3 domain containing 1 [Source:HGNC Symbol;Acc:14565]	18	44028263	44138724	SORBS1-201	0	0	0	0	ENSG00000095637	10	97071528	97321171
CUST_928_PI428255556	0.00292811	0.673814	0.616746	1.53341	CATCAGTTGGCTGGTGAACAAGGCTACATCAGACTTATTTTCCAAGGACCTCTAGACTAA	ENSOCUG00000027961		ENSOCUG00000027961	pellino E3 ubiquitin protein ligase 1 [Source:HGNC Symbol;Acc:8827]	2	122260844	122302442	PELI1-201	0	0	0	0	ENSG00000197329	2	64319786	64371588
A_04_P000672	0.00297355	0.673814	0.790799	1.73003	TAAAAATTACATCCTAACCTCTTTCCTGCCTCTTTTCTGTCTTGCGTTAGGAAGAATATG	NM_001082233	ENSOCUT00000024911	ENSOCUG00000002148	oxysterol binding protein (OSBP), mRNA [Source:RefSeq mRNA;Acc:NM_001082233]	1	192371391	192413266	OSBP-202	NM_001082233	0	0	0	ENSG00000110048	11	59341871	59383617
A_04_P091807	0.00298063	0.673814	0.487421	1.40194	ATCCTGGATATCCATTTTCTCTCCCAGGCAGATTTCCTAGTGTGTACCTTTTCATCCCAG	ENSOCUT00000004666	ENSOCUT00000004666	ENSOCUG00000004667	fucosyltransferase 8 (alpha (1,6) fucosyltransferase) [Source:HGNC Symbol;Acc:4019]	20	6418615	6659515	FUT8-201	0	XM_002719524	0	0	ENSG00000033170	14	65877310	66210839
A_04_P048510	0.00300572	0.673814	0.6655	1.58612	ACGTCAGTGCTGATTGCTCCAAGTCGGGTTTTAGTGATTCCTTCCTCTAATGTTAGCATT	ENSOCUT00000002969	ENSOCUT00000002969	ENSOCUG00000002970	family with sequence similarity 8, member A1 [Source:HGNC Symbol;Acc:16372]	GL018711	2463316	2470448	FAM8A1-201	0	XM_002720864	0	0	ENSG00000137414	6	17600586	17611950
A_04_P064007	0.00301194	0.673814	-0.41978	0.747539	GTGGTGGTTCCTGTTCTTGGCTTTGTGGATTCACCTGGTATAAGCACCACTAATGAGTTA	ENSOCUT00000002660	ENSOCUT00000002660	ENSOCUG00000002661	0	12	104750736	104765895	0	0	XM_002714734	0	0	ENSG00000188820	6	116782533	116784934
CUST_769_PI427147524	0.00301321	0.673814	-0.382796	0.76695	TAATTGGATGATTCACTTGGTCAATGGGTGGAGAGACCAGTCCCCTGCTTTTTGTCAATG	lcaf0008.d.14.a_5.1.fwd2
A_04_P000043	0.00304989	0.673814	-0.395629	0.760158	CCTACTGGGCTGCGCAAGCGCTTACGAAAATTTAGAAACAAGATTAAAGAAAAGCTTAAA	NM_001082305	ENSOCUT00000015510	ENSOCUG00000015518	CAP18 protein (CAP18), mRNA [Source:RefSeq mRNA;Acc:NM_001082305]	9	16030275	16031921	CAP18-201	NM_001082305	0	0	0	ENSG00000164047	3	48264837	48266981
CUST_1569_PI427147524	0.00305392	0.673814	0.49382	1.40817	GCTTATTGAATTATTTTTGCAAATAATACAGGGAGAGGGTAGCACACACTAATTGTTGGT	lcaf0032.a.05.a_5.1.fwd1
A_04_P081850	0.00306352	0.673814	-0.301556	0.811377	AGGAGACTGAGAAAGGCAAATGACAAAAAACGGACAACCAACCCCTTCTATAACACCATG	ENSOCUT00000016604	ENSOCUT00000023401	ENSOCUG00000016601	slingshot protein phosphatase 2 [Source:HGNC Symbol;Acc:30580]	19	18292849	18571221	SSH2-201	0	XM_002718906	0	0	ENSG00000141298	17	27952956	28257294
A_04_P081739	0.00307226	0.673814	0.76129	1.69501	AGCACTGGAAACCGTCGCTTGGAAGAAAAGTGATGGATATTTTAAAAAGAGAGTGCAAGT	ENSOCUT00000015665	ENSOCUT00000015665	ENSOCUG00000015665	netrin 4 [Source:HGNC Symbol;Acc:13658]	4	74878588	75006152	NTN4-201	0	XM_002711209	0	0	ENSG00000074527	12	96051583	96184930
A_04_P096297	0.00308898	0.673814	0.502503	1.41667	CAGCCTGCTGCCAAGATGGAGGACCCTGATTCAGACGACTACGTCAATATTCCTACCTGA
A_04_P052687	0.0030898	0.673814	0.6468	1.56569	CCTCAAAATATTCCCAGCACAGAGCAGGAACGAACTGCTCTCTTGCCTAATGAAATCTAC	ENSOCUT00000001604	ENSOCUT00000001604	ENSOCUG00000001601	solute carrier family 18, subfamily B, member 1 [Source:HGNC Symbol;Acc:21573]	12	123033663	123065683	SLC18B1-201	0	XM_002714744	0	0	ENSG00000146409	6	133090509	133119701
CUST_8261_PI427147524	0.00309931	0.673814	-1.04977	0.483046	CTGTGAGGGTTAATGTATTAAAAACATCCTTTGTGATGACATAGTTGGTCTCCAAATAAG	lcaw0030.a.11.a_5.1.fwd1
A_04_P001605	0.00312542	0.673814	-0.322137	0.799884	AGTGCTGACCAAAATAGTGAAAGAATGTGCCTTGTGAAATCTGGACATCATTTGACTGTG	NM_001082092	ENSOCUT00000003572	ENSOCUG00000003577	lipophilin AL (LOC100008792), mRNA [Source:RefSeq mRNA;Acc:NM_001082092]	GL018717	2065920	2069662	0	NM_001082092	0	0	0	0	0	0	0
A_04_P100917	0.00312584	0.673814	0.688193	1.61126	GAAGCTTATAAAGTGAAGGCAAAGAAAGAAGTCCGACCCGTGGAAAAGAAGAGCTACTCG	ENSOCUT00000003541	ENSOCUT00000003541	ENSOCUG00000003521	ankyrin 3, node of Ranvier (ankyrin G) [Source:HGNC Symbol;Acc:494]	18	25810056	26168455	ANK3-201	0	0	0	0	ENSG00000151150	10	61786056	62493248
CUST_10570_PI427147524	0.00314104	0.673814	0.523941	1.43788	GCTTTTTAAAATGTATTCTTTGAAGACCCCTGAATGCAAATAAATGACACCCTTCAAGGG	lcaw0056.c.11.a_5.1.fwd2
A_04_P031452	0.00314496	0.673814	-0.384877	0.765844	ATTATTTTTATGCTACTTTCTTTAATTTGTGGGGCCCAGGCACCCTGGTCACCGTCTCCT		ENSOCUT00000024303	ENSOCUG00000026651	Uncharacterized protein [Source:UniProtKB/TrEMBL;Acc:G1U2P2]	GL019133	19254	19254	0	0	0	0	0	ENSG00000211892	14	106090687	106092403
A_04_P072345	0.00317568	0.673814	0.924279	1.89774	CGATGGATGAGGGAGTTTATTGCAAACCATCCTGACTACAAGCAAGACAGTGTAATCACC	ENSOCUT00000012806	ENSOCUT00000012806	ENSOCUG00000012805	glutamate-cysteine ligase, catalytic subunit [Source:HGNC Symbol;Acc:4311]	12	43273868	43321078	GCLC-201	0	0	0	0	ENSG00000001084	6	53362139	53481768
A_04_P101293	0.00319598	0.673814	0.887775	1.85032	CACAGCTCAGCTGCGGAAATTCACAGAATGGTTTTTCAACACCATTGACAAGAAATCCTA	ENSOCUT00000010304	ENSOCUT00000010304	ENSOCUG00000010297	signal-induced proliferation-associated 1 like 2 [Source:HGNC Symbol;Acc:23800]	16	35439800	35669929	SIPA1L2-201	0	XM_002717364	0	0	ENSG00000116991	1	232533711	232697304
A_04_P007776	0.0032311	0.673814	0.586317	1.50141	TGACACAGAAGCGCTGCTGCCCAGAGCTGATCTATCAACAAAACAGGTCACAGCGGCACC	ENSOCUT00000015025	ENSOCUT00000015025	ENSOCUG00000015026	KIAA1614 [Source:HGNC Symbol;Acc:29327]	GL019023	4704	26314	KIAA1614-201	0	XM_002723680	0	0	ENSG00000135835	1	180882290	180920750
CUST_370_PI428255556	0.00323373	0.673814	-0.745255	0.596562	GAGCTGTGGCTGGGGCAGAATGAGTTTGACTTCACTGCAGACTTTCCGTCTGGTTGCTGA	ENSOCUG00000013315	ENSOCUT00000013306	ENSOCUG00000013315	Cbp/p300-interacting transactivator, with Glu/Asp-rich carboxy-terminal domain, 1 [Source:HGNC Symbol;Acc:1986]	X	51021971	51024995	CITED1-201	0	0	0	0	ENSG00000125931	X	71521488	71527037
A_04_P098953	0.00326821	0.673814	0.43442	1.35137	CGAGTTCTTAGAAAGAGTCTCTGTATCGTTTATTCGTACCATACAGATGCGTTTACGGGA		ENSOCUT00000007678	ENSOCUG00000007669	Uncharacterized protein [Source:UniProtKB/TrEMBL;Acc:G1STJ8]	17	20043530	20043530	MYO5A-201	0	0	0	0	ENSG00000197535	15	52599480	52821247
A_04_P012453	0.0032688	0.673814	-0.687717	0.620836	CAATGACCCTGACCACTTGAAGAACTTCTAGAGAATCCAATCTAAGACACTAAATGTGGC			ENSOCUG00000013603	aminolevulinate, delta-, synthase 2 [Source:HGNC Symbol;Acc:397]	X	36417811	36446204	ALAS2-201	0	0	0	0	ENSG00000158578	X	55035488	55057497
A_04_P041219	0.00327545	0.673814	-1.00705	0.497563	TGGAGAAGGAAGATGGAGAGGCATTGGATTCATTCGAGACTCAGTTTATTTTGTCTCCAA	ENSOCUT00000017577	ENSOCUT00000017577	ENSOCUG00000017578	TRAF-interacting protein with forkhead-associated domain [Source:HGNC Symbol;Acc:19075]	15	37158394	37158951	TIFA-201	0	XM_002717064	0	0	ENSG00000145365	4	113195698	113207059
A_04_P083897	0.00328083	0.673814	0.560608	1.47489	TTATCAGATGAGCTCTGAGGCTGATGACTGGTGTATACCAAGCAAGGAACCAAAGAACTT	ENSOCUT00000017119	ENSOCUT00000017119	ENSOCUG00000017120	pyruvate dehydrogenase kinase, isozyme 4 [Source:HGNC Symbol;Acc:8812]	10	33583466	33598844	PDK4-201	0	XM_002713691	0	0	ENSG00000004799	7	95212811	95225803
CUST_5_PI428255556	0.00328142	0.673814	0.602385	1.51822	TAGCTAAGGTGCTCAGCAGAGGAAGCCATTATGGGATGGATGAAGGATCGTAATGCAATA	ENSOCUG00000000109	ENSOCUT00000000111	ENSOCUG00000000109	ADAM metallopeptidase with thrombospondin type 1 motif, 9 [Source:HGNC Symbol;Acc:13202]	9	31612723	31784586	ADAMTS9-201	0	XM_002713292	0	0	ENSG00000163638	3	64501333	64673676
CUST_4426_PI427147524	0.00328415	0.673814	0.576956	1.4917	TATGTTTGGTGTTCTCCTTGTAGATCTGCTGTTTTATACATTTGCAACAGTGTGTCCTGT	lcao0047.g.06.c_5.1.rev1
A_04_P079752	0.0032865	0.673814	0.726207	1.65428	AATGGATCAGCAAGCAATTCATCCCGAGCTCAATGGCGCCACATACCCGCCAGGCATCGT		ENSOCUT00000007076	ENSOCUG00000007076	C-terminal binding protein 2 [Source:HGNC Symbol;Acc:2495]	GL018780	334421	334421	CTBP2-201	0	XM_002722142	0	0	ENSG00000175029	10	126676421	126849739
CUST_3844_PI427147524	0.00331826	0.673814	0.33777	1.2638	TCAGAAGCAGCTGGTGAGGAGGAAGGTCATCACACCTTGACTATGAAGATATCGAATTGT	lcao0025.h.04.c_5.1.rev2	ENSOCUT00000034000	ENSOCUG00000014344	membrane protein, palmitoylated 7 (MAGUK p55 subfamily member 7) [Source:HGNC Symbol;Acc:26542]	16	7170622	7404876	MPP7-201	0	0	0	0	ENSG00000150054	10	28339922	28623415
A_04_P001156	0.00332335	0.673814	-0.623412	0.649134	ACTGAAGAAGCTGGTTTGCCTCAACACCAAGACCTGCCCCTACGTTTCCTTCCGTGTGCC	NM_001082681	ENSOCUT00000002532	ENSOCUG00000002530	cyclooxygenase-1 (COX-1), mRNA [Source:RefSeq mRNA;Acc:NM_001082681]	GL018699	4844189	4867335	COX-1-201	NM_001082681	0	0	0	ENSG00000095303	9	125132824	125157982
CUST_165_PI428255556	0.00333721	0.673814	-0.678562	0.624788	TGTCCTGCTTCAAGAAGGACCTGCACAAGGCTGAGACCTACCTGCGGGTGATGAAGTGTC	ENSOCUG00000004341	ENSOCUT00000004342	ENSOCUG00000004341	Somatotropin [Source:UniProtKB/Swiss-Prot;Acc:P46407]	19	48725691	48726931	GH1-201	0	0	0	0	ENSG00000136488	17	61972275	61974021
CUST_69_PI427147524	0.00334041	0.673814	0.81979	1.76515	GACTTCAACTTGAGCAAAGAGACAGTTAAGTGGTATCAGCTGACTGCAGCAACTTACTTA	ENSOCUG00000005541	ENSOCUT00000026428	ENSOCUG00000005541	phosphatidylinositol-4-phosphate 3-kinase, catalytic subunit type 2 alpha [Source:HGNC Symbol;Acc:8971]	GL018733	1089466	1178092	PIK3C2A-201	0	XM_002721358	0	0	ENSG00000011405	11	17099277	17229530
A_04_P100818	0.00336991	0.673814	0.527504	1.44143	CTTAAAAGCTTCATTCAGAAGCTCCAAGAAGAAGAGGACCGGGAGGTAAAGAAGCTGATG	ENSOCUT00000002092	ENSOCUT00000031848	ENSOCUG00000002090	Ras association (RalGDS/AF-6) domain family member 2 [Source:HGNC Symbol;Acc:9883]	4	11439198	11456726	RASSF2-201	0	XM_002710890	0	0	ENSG00000101265	20	4760669	4804291
A_04_P097302	0.00337876	0.673814	-0.511671	0.70141	GCCCTCCGTATTAAGAAGACCATCTCTCAACTTTGTGTCAAAGAAGACTGCAAAGCCTAA	ENSOCUT00000009206	ENSOCUT00000009206	ENSOCUG00000009208	activin A receptor, type IC [Source:HGNC Symbol;Acc:18123]	7	96337173	96439921	ACVR1C-201	0	0	0	0	ENSG00000123612	2	158383279	158485517
CUST_1019_PI428255556	0.00339249	0.673814	-0.324679	0.798476	AATAATTTCTTCCAGCTCCCCGCCGAATCCAAAGTTAATGGAACACTTCCGAAAACATCT	ENSOCUG00000027827	ENSOCUT00000027615	ENSOCUG00000027827	chemokine (C-X-C motif) ligand 16 [Source:HGNC Symbol;Acc:16642]	19	12274054	12277696	CXCL16-201	0	XM_002719002	0	0	ENSG00000161921	17	4636821	4643217
A_04_P083899	0.00340408	0.673814	0.410661	1.32929	GATGCCATCATCTACTTAAAGGCTTTATCTTCTGAGTCTGTAGAAAAACTCCCAGTCTTT	ENSOCUT00000017119	ENSOCUT00000017119	ENSOCUG00000017120	pyruvate dehydrogenase kinase, isozyme 4 [Source:HGNC Symbol;Acc:8812]	10	33583466	33598844	PDK4-201	0	XM_002713691	0	0	ENSG00000004799	7	95212811	95225803
A_04_P056768	0.00345962	0.673814	0.409615	1.32833	CTCGGGAATGAATTCTCTGTTGACAATGGGTACAGTCGAAGATTCAAGTCATTTTCTGAA	ENSOCUT00000016761	ENSOCUT00000016761	ENSOCUG00000016757	exophilin 5 [Source:HGNC Symbol;Acc:30578]	1	108017509	108105169	EXPH5-201	0	0	0	0	ENSG00000110723	11	108376158	108464465
CUST_12191_PI427147524	0.0034645	0.673814	1.00761	2.01057	AGGTCTGAGATGCCTTGTCTCTTGTTTGTTAAATAAGTGAAAACTTGGGAGTTTGTAAAA	lcaw0073.h.03.a_5.1.fwd1
A_04_P027206	0.00346818	0.673814	-0.475258	0.719338	AGTTCTGTGTCTTTTGAGAGGGAGGAAGATGAGGGTATCACAAGCAACTGCATGGTCAAT	ENSOCUT00000028751	ENSOCUT00000028751	ENSOCUG00000028186	interferon regulatory factor 9 [Source:HGNC Symbol;Acc:6131]	17	44210239	44214144	IRF9-201	0	0	0	0	ENSG00000213928	14	24630262	24635774
A_04_P043312	0.00348757	0.673814	-0.619794	0.650764	TGAGCTTATTTCCAAGTCCTTCCAAGGGAGCCACGGCCGAGCCTACCTGTTTAACTCCGT	ENSOCUT00000000191	ENSOCUT00000000191	ENSOCUG00000000191	yippee-like 4 (Drosophila) [Source:HGNC Symbol;Acc:18328]	1	190715392	190719055	YPEL4-201	0	XM_002709163	0	0	ENSG00000166793	11	57412560	57417417
CUST_622_PI427147524	0.00349516	0.673814	0.489534	1.40399	AAGGTATAGAATAAGTCATGAGGGAAGGCAAGAAGCTTCACCGAATAGTGATCCACAGCC	lcaf0006.e.15.a_5.1.rev1
A_04_P082918	0.0034979	0.673814	0.522072	1.43602	GTAGGTGAAAGAATTACTCAGATGCAAAGACTAACAAATATCATCACCACAGAGGACATT	ENSOCUT00000016400	ENSOCUT00000016400	ENSOCUG00000016398	activin A receptor, type IIA [Source:HGNC Symbol;Acc:173]	7	86489531	86580737	ACVR2A-201	0	XM_002712145	0	0	ENSG00000121989	2	148602086	148688393
CUST_894_PI427147524	0.00355787	0.673814	0.507979	1.42206	GGGGCTATAAATACAGTGTTTTTGGATGAAATTTTTGTTACTATCCTGCTCAGAATACCA	lcaf0010.o.24.a_5.1.rev1
A_04_P052689	0.00356076	0.673814	0.502034	1.41621	CTGTATGAGAAAATTGGTTTTGAGTGGGCAGCAGCAATACAAGGTCTCTGGGCTCTGATA	ENSOCUT00000001604	ENSOCUT00000001604	ENSOCUG00000001601	solute carrier family 18, subfamily B, member 1 [Source:HGNC Symbol;Acc:21573]	12	123033663	123065683	SLC18B1-201	0	XM_002714744	0	0	ENSG00000146409	6	133090509	133119701
A_04_P041218	0.00356118	0.673814	-0.987832	0.504235	TCAGTTTATTTTGTCTCCAAGACCACTTTTGCAAGAAAACATCTGGCCACCACACAAGCC	ENSOCUT00000017577	ENSOCUT00000017577	ENSOCUG00000017578	TRAF-interacting protein with forkhead-associated domain [Source:HGNC Symbol;Acc:19075]	15	37158394	37158951	TIFA-201	0	XM_002717064	0	0	ENSG00000145365	4	113195698	113207059
CUST_804_PI427147524	0.00356602	0.673814	0.995539	1.99383	GGGTAAGAAAACTACCCTTGCATGATGTAGAGAGCTGTTGAATTGTTTTGTTTTGTTTTT	lcaf0008.k.13.a_5.1.fwd1	ENSOCUT00000005285	ENSOCUG00000005284	immunoglobulin superfamily, member 3 [Source:HGNC Symbol;Acc:5950]	13	47642625	47736432	IGSF3-201	0	0	0	0	ENSG00000143061	1	117117031	117210375
CUST_3690_PI427147524	0.00357007	0.673814	0.728875	1.65735	TGATAACTATGGGTAAGACGACTCTAAATACTCAGAGAATACCTATATGCTGGCGCCCGT	lcao0020.f.08.c_5.1.rev2	ENSOCUT00000008555	ENSOCUG00000008560	egl-9 family hypoxia-inducible factor 3 [Source:HGNC Symbol;Acc:14661]	17	53703485	53733085	EGLN3-201	0	XM_002718131	0	0	ENSG00000129521	14	34393437	34931980
A_04_P033732	0.00363217	0.67832	0.484977	1.39956	TGCTTTGGTAACCCTGAAGATGACAGCGTTTTCTATGAAGACAGCTGGACACCACCCTAA	ENSOCUT00000002026	ENSOCUT00000002026	ENSOCUG00000002030	transmembrane protein 139 [Source:HGNC Symbol;Acc:22058]	7	8814083	8814918	TMEM139-201	0	XM_002711953	0	0	ENSG00000178826	7	142977050	142985141
A_04_P076624	0.00365984	0.67832	0.33346	1.26003	TTCCTCTGTGCTTGGATGTTTGTCGGCATCATTTTAACAGCATTAATCAAGTCTGACCTG	ENSOCUT00000004804	ENSOCUT00000004804	ENSOCUG00000004804	feline leukemia virus subgroup C cellular receptor 1 [Source:HGNC Symbol;Acc:24682]	16	60200023	60232165	FLVCR1-201	0	XM_002717517	0	0	ENSG00000162769	1	213031597	213072705
CUST_1306_PI427147524	0.00370288	0.67832	-0.421209	0.746799	AACAAATACATGGTAAAAAGCTGTGGCAAAGATGGCTTTCATATCCGAGTGCGGCTCCAC	lcaf0028.d.21.a_5.1.rev1
A_04_P100819	0.00374711	0.67832	0.567599	1.48206	GCTTAAAAGCTTCATTCAGAAGCTCCAAGAAGAAGAGGACCGGGAGGTAAAGAAGCTGAT	ENSOCUT00000002092	ENSOCUT00000031848	ENSOCUG00000002090	Ras association (RalGDS/AF-6) domain family member 2 [Source:HGNC Symbol;Acc:9883]	4	11439198	11456726	RASSF2-201	0	XM_002710890	0	0	ENSG00000101265	20	4760669	4804291
CUST_202_PI427147524	0.00376548	0.67832	-0.540407	0.687577	AATCTGACCTCGGAGCCCTCGGACTACGCTTTGGACTTCAGCACTTTCCTCCAGCAACAT	ENSOCUG00000016451	ENSOCUT00000016449	ENSOCUG00000016451	immediate early response 3 [Source:HGNC Symbol;Acc:5392]	12	22766703	22767292	IER3-201	0	XM_002714361	0	0	ENSG00000137331	6	30710976	30712331
A_04_P058852	0.00377728	0.67832	0.393318	1.31341	ATTAGCAGAGATTCCTGGAGTCAGGAGTGTTGTACTCTTTGGAGTGGAAACTCATGTGTG	ENSOCUT00000017494	ENSOCUT00000017494	ENSOCUG00000017498	isochorismatase domain containing 1 [Source:HGNC Symbol;Acc:24254]	3	12619798	12641686	ISOC1-201	0	XM_002710089	0	0	ENSG00000066583	5	128430444	128449721
A_04_P062858	0.00378068	0.67832	0.334086	1.26058	GAATGTCCATTTTGCACACACCAGTATATTACTGAGCTTTTTAGTGAGGGCAGGAAAGCC	ENSOCUT00000011756	ENSOCUT00000024820	ENSOCUG00000011751	dipeptidyl-peptidase 8 [Source:HGNC Symbol;Acc:16490]	17	6780312	6852628	DPP8-201	0	XM_002717966	0	0	ENSG00000074603	15	65734801	65810042
A_04_P013684	0.00379374	0.67832	-0.75644	0.591955	CAATAACAGTAGAACACCGCAGAATGCAGATTGTACCTACAACCTCAGCCAGACTCTATC	M63028	ENSOCUT00000030730	ENSOCUG00000025374	0	2	98921851	98921851	0	0	0	0	0	ENSG00000211592	2	89156674	89157196
A_04_P074002	0.00379985	0.67832	0.454092	1.36992	CGTTATGGTTATAAACCCTCCCCACCAAATGGATGTGGTTCTCCATTGTTTGGTGTTCAT	ENSOCUT00000013762	ENSOCUT00000013762	ENSOCUG00000003892	complement factor I [Source:HGNC Symbol;Acc:5394]	15	39680866	39699377	CFI-203	0	XM_002717190	0	0	ENSG00000205403	4	110661852	110723335
A_04_P064010	0.00381186	0.67832	-0.412795	0.751167	TTTCATCACTATATACTTTCAATCCGAAGGACCAGTACTACAGCATGTTGCACAAATATG	ENSOCUT00000002660	ENSOCUT00000002660	ENSOCUG00000002661	0	12	104750736	104765895	0	0	XM_002714734	0	0	ENSG00000188820	6	116782533	116784934
CUST_722_PI427147524	0.00381442	0.67832	-0.571761	0.672795	ATGATGTTACCATGAGGTAGCCAAATATTGAATTCCCCCCGGTCTAAGCAACCAACCACA	lcaf0007.k.07.a_5.1.fwd1
A_04_P048712	0.00381651	0.67832	-0.273981	0.827034	ATCTTCATGAACAAGAAGGAGGATATCCTGTGGTGCCCTGAGATGGAAAGGTTTGCCTTT		ENSOCUT00000006655	ENSOCUG00000006659	0	12	71407806	71407806	0	0	0	0	0	0	0	0	0
A_04_P083812	0.00381712	0.67832	0.592664	1.50803	CGAGACCCTAAAATCTTGCTACTAGATGAAGCCACTTCTGCCTTAGACACAGAAAGTGAA	NM_001082083	ENSOCUT00000001375	ENSOCUG00000001372	ATP-binding cassette, sub-family B (MDR/TAP), member 11 (ABCB11), mRNA [Source:RefSeq mRNA;Acc:NM_001082083]	7	108676250	108776499	ABCB11-201	NM_001082083	0	0	0	ENSG00000073734	2	169779448	169887832
A_04_P062884	0.00382641	0.67832	-0.382784	0.766956	CTATTTAAGAAGCTCTGCTCCTTCCGCTACCGCAGAGATTTACTGAAACTCTCCTATGGT	ENSOCUT00000008548	ENSOCUT00000008548	ENSOCUG00000008544	adenosine deaminase, RNA-specific [Source:HGNC Symbol;Acc:225]	13	38038920	38058308	ADAR-201	0	0	0	0	ENSG00000160710	1	154554538	154600475
A_04_P034762	0.00384423	0.67832	-0.833982	0.560979	TGTAGGAGCAAAGGCTGTTGTTTTAACCGCTCCATCCCCGGCTACCCCTGGTGCTTCTAC	ENSOCUT00000010607	ENSOCUT00000010607	ENSOCUG00000010608	trefoil factor 1 [Source:HGNC Symbol;Acc:11755]	AAGW02082501	2908	5853	TFF1-201	0	XM_002724403	0	0	ENSG00000160182	21	43782391	43786703
A_04_P000673	0.00390731	0.67832	0.796821	1.73727	GGTTTGTATCATGGGGTGCCCACTGCTGTCTAAACTCTGCTTTCCTAATTACCTGATTCT	NM_001082233	ENSOCUT00000024911	ENSOCUG00000002148	oxysterol binding protein (OSBP), mRNA [Source:RefSeq mRNA;Acc:NM_001082233]	1	192371391	192413266	OSBP-202	NM_001082233	0	0	0	ENSG00000110048	11	59341871	59383617
A_04_P099508	0.00391683	0.67832	0.494917	1.40924	TAAAGCCAAATTTGGTTTTGGATATCAAAGGGGGTGCACAGTATGATCAGAATCACATCA	ENSOCUT00000013372	ENSOCUT00000013372	ENSOCUG00000013366	absent in melanoma 1 [Source:HGNC Symbol;Acc:356]	12	94650495	94702099	AIM1-201	0	XM_002714883	0	0	ENSG00000112297	6	106959730	107018326
A_04_P060068	0.00392436	0.67832	0.463368	1.37876	AAATATGGTAGGTTCATGTCTGTAAGCATCCTGTTGATGGGCATCGTGGGACCAATTACT	ENSOCUT00000009279	ENSOCUT00000009279	ENSOCUG00000009283	Uncharacterized protein [Source:UniProtKB/TrEMBL;Acc:G1SWX1]	5	30125885	30143852	0	0	XM_002711687	0	0	ENSG00000261717	16	75446582	75498604
A_04_P046812	0.00393035	0.67832	-0.389962	0.76315	GGATATAAATCCAATTTTTCCAGCTTCGACATGCTGATCGATGTGACTGACCACACAGGC	ENSOCUT00000005994	ENSOCUT00000005994	ENSOCUG00000005997	meiosis specific with OB domains [Source:HGNC Symbol;Acc:28569]	GL019283	13609	43698	MEIOB-201	0	XM_002724053	0	0	ENSG00000162039	16	1883984	1934295
A_04_P032842	0.00395015	0.67832	0.635295	1.55326	ACAGCGAAAAGACCAACAGGACCATGAGCTACCGAACCGGCCCACAGATCATCACGCTCA		ENSOCUT00000030668	ENSOCUG00000027400	plasminogen activator, urokinase receptor [Source:HGNC Symbol;Acc:9053]	GL018881	85742	85742	PLAUR-201	0	XM_002723106	0	0	ENSG00000011422	19	44150247	44174699
CUST_11190_PI427147524	0.00399325	0.67832	0.651285	1.57057	CATGCCGAATCCTTCATTCCTTTAGAAAACTCCGTTCTTATATAACCTCCATATGTTTTA	lcaw0062.h.11.a_5.1.fwd2
A_04_P009651	0.00400553	0.67832	0.63576	1.55376	AAGGCGTTCAAAAGGAGTACCAGTTTCATAGAGCATCACAGGATTCATACTGGAGAAAAA	ENSOCUT00000011640	ENSOCUT00000011640	ENSOCUG00000011646	ZFP90 zinc finger protein [Source:HGNC Symbol;Acc:23329]	5	24055297	24074825	ZFP90-201	0	XM_002711637	0	0	ENSG00000184939	16	68563993	68609975
A_04_P050738	0.00400603	0.67832	0.458453	1.37407	TGTTTGATACTGCTTTTGGCACCATGGGTGGCCTTTTCCAGGCCATTTTTAGTGTCTTCA	ENSOCUT00000014039	ENSOCUT00000014039	ENSOCUG00000014040	endonuclease domain containing 1 [Source:HGNC Symbol;Acc:29129]	1	121765553	121799205	ENDOD1-201	0	XM_002708622	0	0	ENSG00000149218	11	94822974	94865809
A_04_P098952	0.00400627	0.67832	0.436838	1.35363	TAGGAAAGACTCTCCTCAGTTGCTCATGGATGCTAAACACATCTTTCCTGTCACCTTTCC	ENSOCUT00000007678	ENSOCUT00000007678	ENSOCUG00000007669	Uncharacterized protein [Source:UniProtKB/TrEMBL;Acc:G1STJ8]	17	20043530	20258975	MYO5A-201	0	0	0	0	ENSG00000197535	15	52599480	52821247
CUST_3474_PI427147524	0.00402437	0.67832	0.805724	1.74802	CCATCCTGACCTAGCCATGTATCTTCTGTGTATCCATCTGAAACTTCATGACATCCAGTA	lcai0006.d.20.a_5.1.rev2
A_04_P003367	0.00404657	0.67832	0.736707	1.66637	AAGGACAGGGAAAAGAAGACTTTGATACACCAGATGTTCTCTGGCTGAGGAAGACTTTGG	NM_001082083	ENSOCUT00000001375	ENSOCUG00000001372	ATP-binding cassette, sub-family B (MDR/TAP), member 11 (ABCB11), mRNA [Source:RefSeq mRNA;Acc:NM_001082083]	7	108676250	108776499	ABCB11-201	NM_001082083	0	0	0	ENSG00000073734	2	169779448	169887832
A_04_P002386	0.00405313	0.67832	1.83947	3.57878	GAATTCTGAATAATATTCACTTTCAGCCATGGCTCAAGGACTGCTTTCAAATAAGACAAA	NM_001082037	ENSOCUT00000002481	ENSOCUG00000002481	matrix metallopeptidase 13 (collagenase 3) (MMP13), mRNA [Source:RefSeq mRNA;Acc:NM_001082037]	1	113615791	113627810	MMP13-201	NM_001082037	0	0	0	ENSG00000137745	11	102813724	102826463
A_04_P088637	0.0040638	0.67832	0.548384	1.46245	TCATGAAGAGACCCAGTAGCTGCAAACACACCATGTATAATATTATGAAGTCCTGCTGGC	ENSOCUT00000001880	ENSOCUT00000001880	ENSOCUG00000001883	serine/threonine/tyrosine kinase 1 [Source:HGNC Symbol;Acc:18889]	GL018781	722338	740389	STYK1-201	0	XM_002722156	0	0	ENSG00000060140	12	10771538	10826917
A_04_P094227	0.00406417	0.67832	-0.643928	0.639968	ATCAACCAGTTTTTCGAGGTGCCATTTGACTCAAACATGAATCGGACGAAGAACAGGCCT	ENSOCUT00000012424	ENSOCUT00000012424	ENSOCUG00000012422	cytochrome c oxidase assembly homolog 10 (yeast) [Source:HGNC Symbol;Acc:2260]	19	5588019	5734723	COX10-202	0	0	0	0	ENSG00000006695	17	13972813	14111994
A_04_P086779	0.00408528	0.67832	-0.353185	0.782854	CTTGTGAGGGGGATTATGGTGGCCCACTTGTTTGTGAACAACATAAAATGAGAATGGTTC	NM_001168707	ENSOCUT00000001618	ENSOCUG00000001618	hepatocyte growth factor (hepapoietin A; scatter factor) (HGF), mRNA [Source:RefSeq mRNA;Acc:NM_001168707]	7	34089957	34164200	HGF-201	NM_001168707	0	0	0	ENSG00000019991	7	81328322	81399754
CUST_1397_PI427147524	0.00410419	0.67832	0.816227	1.7608	AATCCTGAAAAAGAAGGAGGAGAAGCATATTATGTCTGAGCGGAACGTGCTGCTGAAGAA	lcaf0029.i.03.a_5.1.fwd1	ENSOCUT00000022391	ENSOCUG00000014367	serum/glucocorticoid regulated kinase 1 (SGK1), mRNA [Source:RefSeq mRNA;Acc:NM_001082056]	12	124621411	124627793	SGK1-201	NM_001082056	0	0	0	ENSG00000118515	6	134490384	134639250
A_04_P052702	0.00410966	0.67832	-0.415652	0.749681	TCTCACAACGAGGACACGGTTCGCTTCACGCTGCGCAGAATGGAGAGGTTGAGCCTGTAT		ENSOCUT00000009393	ENSOCUG00000009391	proline dehydrogenase (oxidase) 1 [Source:HGNC Symbol;Acc:9453]	GL018826	475848	475848	PRODH-201	0	0	0	0	ENSG00000100033	22	18900294	18924066
A_04_P093317	0.00414467	0.680027	0.718518	1.64549	GAAAAGGTTACCAAAAGAATGTATGACAGCTTCTGGAGGCAGTTCAAGCACTCTGAGAAG	ENSOCUT00000011814	ENSOCUT00000011814	ENSOCUG00000011814	sestrin 1 [Source:HGNC Symbol;Acc:21595]	12	96932701	97049073	SESN1-201	0	0	0	0	ENSG00000080546	6	109307640	109416022
A_04_P072594	0.00415232	0.680027	-0.802688	0.57328	TTGAAGACGTTCAGAAGCTAGCATCCTTCATGAAAAATTTTTTGGAGATGCATCAGCTAT	NM_001082271	ENSOCUT00000007763	ENSOCUG00000007765	phosphoserine aminotransferase 1 (PSAT1), mRNA [Source:RefSeq mRNA;Acc:NM_001082271]	1	64697635	64728069	PSAT1-201	NM_001082271	0	0	0	ENSG00000135069	9	80912059	80945009
A_04_P072343	0.00417102	0.680442	0.873043	1.83152	GTGTAACCAAATTGCAAATGAATTATGTGAATGCCCAGAGTTACTAGGCTCAGCCCTTAG	ENSOCUT00000012806	ENSOCUT00000012806	ENSOCUG00000012805	glutamate-cysteine ligase, catalytic subunit [Source:HGNC Symbol;Acc:4311]	12	43273868	43321078	GCLC-201	0	0	0	0	ENSG00000001084	6	53362139	53481768
A_04_P096287	0.00419409	0.681564	1.17512	2.25811	AAGATGACATCACTGACATCAGAATCTTAAGGAGGACGGAGTCTTTGCAGGACACAAAGC	ENSOCUT00000014282	ENSOCUT00000014282	ENSOCUG00000014282	interleukin 20 [Source:HGNC Symbol;Acc:6002]	16	65501768	65504135	IL20-201	0	XM_002717436	0	0	ENSG00000162891	1	207038699	207042568
CUST_7819_PI427147524	0.00426481	0.690391	0.664383	1.58489	TGTTTTTATAACCAGGAGGAGTGGGCTGGGGTAGGGAGAAATGACGCTGCTTAAAATTCA	lcaw0025.b.07.a_5.1.fwd1	ENSOCUT00000008620	ENSOCUG00000008619	transmembrane and coiled-coil domain family 3 [Source:HGNC Symbol;Acc:29199]	4	73888434	73900133	TMCC3-201	0	XM_002711279	0	0	ENSG00000057704	12	94960900	95044338
A_04_P016321	0.00436594	0.700729	-0.510421	0.702017	TGAGGATGCTGCCACCTACTACTGTCAAAGCGGTGCTAATAGTAATGCTATTACTTTCGG	AY596424
A_04_P083344	0.0043778	0.700729	0.783437	1.72123	TGTGTACAGTGGATACAGCAAAGAAACCCTAAGACAGAGGGAACTTCAGCTAAGTGTGCT	ENSOCUT00000005551	ENSOCUT00000026428	ENSOCUG00000005541	phosphatidylinositol-4-phosphate 3-kinase, catalytic subunit type 2 alpha [Source:HGNC Symbol;Acc:8971]	GL018733	1089466	1178092	PIK3C2A-201	0	XM_002721358	0	0	ENSG00000011405	11	17099277	17229530
CUST_4716_PI427147524	0.00441812	0.700729	-0.417722	0.748606	CCTCTGCAGTCAGCGTCTTCAAAAATGCAGTCGTTAACAATTAAATCAAATAGCTCTGGT	lcap0008.b.01.c_5.1.rev1	ENSOCUT00000006095	ENSOCUG00000006096	ankyrin repeat domain 50 [Source:HGNC Symbol;Acc:29223]	15	100425812	100480102	ANKRD50-201	0	XM_002717240	0	0	ENSG00000151458	4	125585207	125633887
A_04_P099467	0.00441822	0.700729	-0.283077	0.821836	TTTGCTGGAGTTTCAAGCCGATGTTAACATCGAGGATAATGAAGGGAACTTGCCCTTGCA	ENSOCUT00000008382	ENSOCUT00000008382	ENSOCUG00000008385	cyclin-dependent kinase inhibitor 2C (p18, inhibits CDK4) [Source:HGNC Symbol;Acc:1789]	13	115738422	115743135	CDKN2C-201	0	0	0	0	ENSG00000123080	1	51426417	51440305
A_04_P001543	0.00442397	0.700729	-0.478502	0.717723	CTGAACATTACACTGTGCTTGGTAGTTCTAGTGCTAAGTGTGCAGTATGATGCTCTAATT	NM_001101691	ENSOCUT00000010596	ENSOCUG00000010594	calsequestrin 2 (cardiac muscle) (CASQ2), nuclear gene encoding mitochondrial protein, mRNA [Source:RefSeq mRNA;Acc:NM_001101691]	13	48463599	48534149	CASQ2-201	NM_001101691	0	0	0	ENSG00000118729	1	116242628	116311402
CUST_10843_PI427147524	0.0044398	0.700729	0.416128	1.33434	TGGTTGATTTTGAACTGGAGTCATTTTCAGAAAGGAAAGAAGAGGAGAAGCAAGAGTTGA	lcaw0059.d.02.a_5.1.fwd1
A_04_P021891	0.00444895	0.700729	-0.374578	0.771331	TTCCTTGCTGGTCCCCAAATCTCCGTGGCTGACTTGGTGGCCATCACAGAGCTGATGCAT	ENSOCUT00000005635	ENSOCUT00000005635	ENSOCUG00000005636	Uncharacterized protein [Source:UniProtKB/TrEMBL;Acc:G1SPC7]	GL018810	884857	890885	0	0	0	0	0	0	0	0	0
CUST_7876_PI427147524	0.00451647	0.700729	-0.387548	0.764428	GAAACTGGGACAATGAAGATTTGATGATTGCTAGAGATATTGCAGAAACCGAAGCTGAAT	lcaw0025.g.10.a_5.1.fwd1	ENSOCUT00000012002	ENSOCUG00000012003	coiled-coil domain containing 173 [Source:HGNC Symbol;Acc:25064]	7	109397939	109576032	CCDC173-201	0	XM_002712173	0	0	ENSG00000154479	2	170501935	170550943
A_04_P003136	0.00455379	0.700729	-0.747925	0.595459	ATTACTCTTTGCCTCATCTTTTCCTTTCCCACCCTAAATAAAGAGCTTGTAGTCAAAAAA	NM_001082299	ENSOCUT00000024778	ENSOCUG00000025488	defensin NP-4 (LOC100009135), mRNA [Source:RefSeq mRNA;Acc:NM_001082299]	GL018713	97164	99684	0	NM_001082299	0	0	0	ENSG00000164821	8	6793344	6795860
A_04_P042852	0.00456593	0.700729	0.939482	1.91784	ACCCAAACACAGAGTTCACAGAGAAGAACTTGCTGATGACCGTCACTTACTTGCTGTTTG	ENSOCUT00000000828	ENSOCUT00000000828	ENSOCUG00000000829	cytochrome P450, family 2, subfamily S, polypeptide 1 [Source:HGNC Symbol;Acc:15654]	GL018789	713790	727117	CYP2S1-201	0	XM_002722295	0	0	ENSG00000167600	19	41698954	41713444
CUST_9376_PI427147524	0.00457297	0.700729	0.285955	1.21922	ATCAGAACTGATTCTTTTTCAAAGTTCCTGTCCTCTGGGGTTGAGAGTGGGGGTTCTACT	lcaw0042.e.08.a_5.1.fwd1
A_04_P095609	0.00460646	0.700729	0.538922	1.45289	ATCACCATCGAGGGGAAGTCCAATTTTTAGGACGGTATAAATTACTAAGGTATTCTAAAG	ENSOCUT00000013283	ENSOCUT00000013283	ENSOCUG00000013287	UDP-Gal:betaGlcNAc beta 1,4- galactosyltransferase, polypeptide 6 [Source:HGNC Symbol;Acc:929]	9	72935084	73001433	B4GALT6-201	0	XM_002713488	0	0	ENSG00000118276	18	29202210	29265799
A_04_P002546	0.00462776	0.700729	-0.791048	0.577924	TCCCTGTTGTGGGTGTTTGATGTTGACTTCTTAAAGAACATTAAAGTCCTTTGACCTCTG	NM_001082271	ENSOCUT00000007763	ENSOCUG00000007765	phosphoserine aminotransferase 1 (PSAT1), mRNA [Source:RefSeq mRNA;Acc:NM_001082271]	1	64697635	64728069	PSAT1-201	NM_001082271	0	0	0	ENSG00000135069	9	80912059	80945009
CUST_8212_PI427147524	0.0046413	0.700729	0.91155	1.88106	AACGTTTGGGCATCTCTCTTGGCTCACCTGCGTCTACAATGGTGCATTTATGGAAAACTA	lcaw0029.e.04.a_5.1.fwd2
A_04_P048615	0.00467064	0.700729	0.597865	1.51347	AGTTAAAATGGTACAGACACCTTATGGCATAGTGCCAGACGTTTATGAGAAAGAGTCCCG	ENSOCUT00000009877	ENSOCUT00000009877	ENSOCUG00000009880	dual specificity phosphatase 14 [Source:HGNC Symbol;Acc:17007]	19	25440410	25441006	DUSP14-201	0	XM_002719248	0	0	ENSG00000161326	17	35849937	35873603
A_04_P070500	0.00467358	0.700729	-0.910933	0.531841	AGTGCTGGGAACCTGATTATTCTCAAAAATGAGGCTGTTTCTCAAAATGAGCCTCGGCAG	ENSOCUT00000004564	ENSOCUT00000004564
A_04_P050937	0.00469636	0.700729	-0.541605	0.687006	GCTGGCGTGGACCACCGCGTAATCTTGGGCAATGAGCTGCCGAAGTTTTACGATGAGTGA	ENSOCUT00000002139	ENSOCUT00000002139	ENSOCUG00000002139	proteasome (prosome, macropain) subunit, beta type, 9 [Source:HGNC Symbol;Acc:9546]	12	23371247	23379513	PSMB9-201	0	XM_002714657	0	0	ENSG00000240065	6	32811913	32827362
A_04_P041442	0.00472495	0.700729	-0.582006	0.668034	GCCTCGGTGGACAAATTCCTGCACCACGTGATCTCGGCGCTGACCTCCAAGTACCGCTGA	NM_001171416	ENSOCUT00000002432	ENSOCUG00000002435	theta 1 globin (HBQ1_1), mRNA [Source:RefSeq mRNA;Acc:NM_001171416]	GL019146	131502	132109	HBQ1_1-201	NM_001171416	0	0	0	ENSG00000086506	16	230452	231180
CUST_2378_PI427147524	0.00472701	0.700729	0.753877	1.68632	TGTCCAACACACAGGCTAACTCCCAAAAGAACTTTCTTCTTCGGATGCAGGGCTAAAAGT	lcag0017.n.05.a_5.1.rev1
A_04_P071868	0.00474364	0.700729	0.545683	1.45971	AAGAAGAGATGGAAATGGATCCAAAGCCTGACTTAGATTCAGATTCCTGGTGCCTTCTGG	ENSOCUT00000010203	ENSOCUT00000010203	ENSOCUG00000010201	NIMA-related kinase 9 [Source:HGNC Symbol;Acc:18591]	20	30002045	30041852	NEK9-201	0	XM_002719640	0	0	ENSG00000119638	14	75548822	75594047
A_04_P014446	0.00475014	0.700729	-0.417287	0.748831	ATGCTGCCACCTACTACTGTGCAGGATATGCAACCAGTAGTACTGATGTTTTTGCTTTCG	AY171654
A_04_P087257	0.00477465	0.700729	0.486185	1.40074	CTGGCTGAACTCTGGTTAGAAAAACATTTGGGTGTCAGGTACAATCGAACTCTCTCCTGA	ENSOCUT00000003823	ENSOCUT00000003823	ENSOCUG00000003824	Uncharacterized protein [Source:UniProtKB/TrEMBL;Acc:G1SKH4]	3	13618040	13620338	0	0	XM_002710189	0	0	ENSG00000198108	5	129240165	129522327
CUST_5678_PI427147524	0.00479195	0.700729	-0.506349	0.704002	CGTTACTGGGCTTTCTTAGTATCTCGTGTGTCTCTTGTATATTAAAGGAAGTGATTTTAT	lcaw0002.d.12.a_5.1.fwd1	ENSOCUT00000030729	ENSOCUG00000022434	cell division cycle associated 3 [Source:HGNC Symbol;Acc:14624]	8	32867661	32874163	CDCA3-201	0	XM_002712908	0	0	ENSG00000111665	12	6953957	6961230
CUST_6683_PI427147524	0.00482243	0.700729	0.40721	1.32612	AATCTAAGTCTTACCCCTTAGCCTGGGGACTCGTTGGACAAAGTGAATGGTTCACCTTTT	lcaw0012.h.07.a_5.1.fwd1
A_04_P052688	0.00482697	0.700729	0.413028	1.33148	TGTGGATTGGCAATGGGCTTATTTTATCTACTGGAGCACACAAGAAGAAAAAGATCTATA	ENSOCUT00000001604	ENSOCUT00000001604	ENSOCUG00000001601	solute carrier family 18, subfamily B, member 1 [Source:HGNC Symbol;Acc:21573]	12	123033663	123065683	SLC18B1-201	0	XM_002714744	0	0	ENSG00000146409	6	133090509	133119701
A_04_P083342	0.00483009	0.700729	0.764901	1.69925	TTCAACTTGAGCAAAGAGACAGTTAAGTGGTATCAGCTGACTGCAGCAACTTACTTATAA	ENSOCUT00000005551	ENSOCUT00000026428	ENSOCUG00000005541	phosphatidylinositol-4-phosphate 3-kinase, catalytic subunit type 2 alpha [Source:HGNC Symbol;Acc:8971]	GL018733	1089466	1178092	PIK3C2A-201	0	XM_002721358	0	0	ENSG00000011405	11	17099277	17229530
A_04_P010961	0.00484317	0.700729	0.536582	1.45053	ATTAGAGCGCTCATTTTTGTCAGAACCGTCATCTCCAGGGAGAACCAAGACTACTAAAGG	ENSOCUT00000016499	ENSOCUT00000016499	ENSOCUG00000016495	KIAA1429 [Source:HGNC Symbol;Acc:24500]	3	110102771	110176348	KIAA1429-202	0	XM_002710693	0	0	ENSG00000164944	8	95499921	95565757
CUST_6294_PI427147524	0.00484569	0.700729	0.429026	1.34632	AATCCTTGGCCTGCTAGCTTATGAAAATGTATTTAAGCTTTTCATTGACTGACATTCCTG	lcaw0008.g.09.a_5.1.fwd2	ENSOCUT00000003541	ENSOCUG00000003521	ankyrin 3, node of Ranvier (ankyrin G) [Source:HGNC Symbol;Acc:494]	18	25810056	26168455	ANK3-201	0	0	0	0	ENSG00000151150	10	61786056	62493248
A_04_P068852	0.00490853	0.700729	0.515984	1.42997	TTAGAGGTAGTTCTGATGACTGGAGACAACAGTAAAACAGCCAGATCGATTGCATCTCAG	ENSOCUT00000014162	ENSOCUT00000014162	ENSOCUG00000014160	ATPase, Cu++ transporting, alpha polypeptide [Source:HGNC Symbol;Acc:869]	X	69646775	69764638	ATP7A-201	0	XM_002720131	0	0	ENSG00000165240	X	77166194	77305892
A_04_P000671	0.00496371	0.700729	0.746492	1.67771	TTGAAATTCAGGAGGGTAATTTCCAGTTTAATTCTGCCCTTGTCCAACACACAGGCTAAC	NM_001082233	ENSOCUT00000024911	ENSOCUG00000002148	oxysterol binding protein (OSBP), mRNA [Source:RefSeq mRNA;Acc:NM_001082233]	1	192371391	192413266	OSBP-202	NM_001082233	0	0	0	ENSG00000110048	11	59341871	59383617
A_04_P061462	0.00502858	0.700729	-0.531561	0.691806	ATTTTATACAAAGAGAAACTGGGACAAGGCTCCTGGGAGAAGTGCGTTCAGAATGGAGAG	ENSOCUT00000009808	ENSOCUT00000009808	ENSOCUG00000009809	SP110 nuclear body protein [Source:HGNC Symbol;Acc:5401]	7	172093073	172131575	SP110-201	0	0	0	0	ENSG00000135899	2	231032009	231090444
CUST_8103_PI427147524	0.00503681	0.700729	0.711101	1.63705	GGAGTCAATGGTCTGATTTATGATAGGTATCTATCTTTCCTAAAAAATTCCCTTGGAATG	lcaw0028.d.01.a_5.1.fwd1
A_04_P062062	0.0050684	0.700729	-0.60956	0.655397	GAAAAGGAAGTGATAAACTATGAGGACATTGAGGCCCTCATTGGCCCACCGCCCCACGGG	ENSOCUT00000010537	ENSOCUT00000010537	ENSOCUG00000010535	spastic paraplegia 7 (pure and complicated autosomal recessive) [Source:HGNC Symbol;Acc:11237]	GL018998	163582	201875	SPG7-201	0	XM_002723602	0	0	ENSG00000197912	16	89557325	89624176
A_04_P083397	0.0050979	0.700729	0.680772	1.603	TCTCCAGAACAGATGGATGTGGCCTTCCAGAGATTAGCTGAACTTATAAAAGAATCTTTG	ENSOCUT00000011528	ENSOCUT00000011528	ENSOCUG00000011526	aminoadipate aminotransferase [Source:HGNC Symbol;Acc:17929]	2	48122224	48150138	AADAT-202	0	0	0	0	ENSG00000109576	4	170981373	171012850
A_04_P063825	0.00510536	0.700729	-0.534827	0.690241	ACTATTCCAACAGCCTGCCACTTGCTTCAAGCACTACAGGGGTAGAAAAGTCAATTTCTA	ENSOCUT00000001560	ENSOCUT00000001560	ENSOCUG00000001561	tumor necrosis factor receptor superfamily, member 17 [Source:HGNC Symbol;Acc:11913]	6	5381483	5386838	TNFRSF17-201	0	XM_002711797	0	0	ENSG00000048462	16	12058964	12061925
A_04_P033951	0.00511322	0.700729	-0.368001	0.774856	TATCAGCAGAAACTAGGGATAGCTCCTAAGCTCCTGATCTATGGGGCAAACACTTTAGAA	ENSOCUT00000022884	ENSOCUT00000022884	ENSOCUG00000022639	Uncharacterized protein [Source:UniProtKB/TrEMBL;Acc:G1TJE1]	2	98129614	98130594	0	0	0	0	0	ENSG00000244437	2	89384673	89385283
CUST_12237_PI427147524	0.00514639	0.700729	0.348369	1.27312	TTCTTTAAAATTGACCGGATGGCAAGAGAGGAAAACGTTGCAGTTGGGGCTGGCTTGTTA	lcaw0074.d.06.a_5.1.fwd1
A_04_P101560	0.0051719	0.700729	0.419017	1.33702	ATGAATCGACTCACAGAATCCATCAACAAGGACAAAGAAGAGCCCTTCTCTTCTGCAGAG	ENSOCUT00000004273	ENSOCUT00000004273	ENSOCUG00000004273	minichromosome maintenance complex component 3 [Source:HGNC Symbol;Acc:6945]	12	41762711	41784435	MCM3-201	0	XM_002714500	0	0	ENSG00000112118	6	52128807	52149679
CUST_9706_PI427147524	0.00519494	0.700729	0.495495	1.4098	ATAAAAATGGATGAAACCCACAAGAGAATCATTTGGATCTGGAGTTGCAGGCTCTCGGGG	lcaw0046.d.01.a_5.1.fwd1
A_04_P052997	0.00519691	0.700729	-0.300443	0.812003	CATGATGACCCTGTTAGACTCTTTGGATTGATTCGTGCTAAGAAAGAACCTATAAAATAG	ENSOCUT00000002916	ENSOCUT00000002916	ENSOCUG00000002916	T cell receptor associated transmembrane adaptor 1 [Source:HGNC Symbol;Acc:30698]	14	110666121	110690518	TRAT1-201	0	0	0	0	ENSG00000163519	3	108541545	108573852
A_04_P016296	0.00520047	0.700729	-0.416661	0.749157	AGTGGCATGAAGGCTGAAGATGCTGCCACTTATTACTGTCAAGGTGGTTATTATAGTGCT	AY596416	ENSOCUT00000033210	ENSOCUG00000029292	0	2	98245885	98248261	0	0	0	0	0	ENSG00000243290	2	89339721	89340242
A_04_P098867	0.00523973	0.700729	0.63939	1.55767	TTACGGAGAGAGCAGTTTCAACAGTGAGCTGCCCCAGGACAGCCAGGAAGTCACCTGTAC	ENSOCUT00000004508	ENSOCUT00000004508	ENSOCUG00000004511	heat shock 22kDa protein 8 [Source:HGNC Symbol;Acc:30171]	21	13283885	13298837	HSPB8-201	0	0	0	0	ENSG00000152137	12	119616447	119658936
A_04_P081509	0.00526147	0.700729	0.733273	1.66241	TTTATGACGTGGAAACAAGTAGAGTGTCCGTTTGAGAGGGACCGGAAGATCTTGCAGTAT	ENSOCUT00000010455	ENSOCUT00000010455	ENSOCUG00000010456	RasGEF domain family, member 1B [Source:HGNC Symbol;Acc:24881]	15	68716394	68874171	RASGEF1B-201	0	XM_002717086	0	0	ENSG00000138670	4	82347547	82965397
A_04_P093497	0.00530524	0.700729	0.677646	1.59953	ATGTTTCCCACATCTTGCAGAAAGCAAAGATTGAAGTCAGTGAGGACGGAACCAAAGCTT	ENSOCUT00000004360	ENSOCUT00000004360	ENSOCUG00000004359	serpin peptidase inhibitor, clade E (nexin, plasminogen activator inhibitor type 1), member 2 [Source:HGNC Symbol;Acc:8951]	7	165490429	165552183	SERPINE2-201	0	XM_002712504	0	0	ENSG00000135919	2	224839829	224904036
A_04_P100687	0.00531155	0.700729	-0.383846	0.766392	TATTTTCTGACTGACCTCAAATGTTCCTTACCAGCGACTCTGAGCAAATCCGAACTCATG	ENSOCUT00000001952	ENSOCUT00000001952	ENSOCUG00000001952	chromosome 12 open reading frame 5 [Source:HGNC Symbol;Acc:1185]	8	30429902	30455112	C12orf5-201	0	XM_002712824	0	0	ENSG00000078237	12	4430371	4462338
CUST_8680_PI427147524	0.00534105	0.700729	-0.474073	0.719929	TTAATAAGCTCTGAAGCAGCTGAAAGATTAGCAGTCTGGTGGGAGGCAAGTCAGTTAATC	lcaw0034.d.08.a_5.1.fwd1
CUST_4041_PI427147524	0.00534689	0.700729	0.513219	1.42723	TCCAAAAAAAACAGAGATTAAAGTGTATTGGAGTGCTCCAAGCAGTGCCCCAAATCATGT	lcao0033.d.04.c_5.1.fwd1	ENSOCUT00000009457	ENSOCUG00000009455	ferric-chelate reductase 1 [Source:HGNC Symbol;Acc:27622]	13	64367377	64424093	FRRS1-201	0	XM_002715840	0	0	ENSG00000156869	1	100174259	100232187
A_04_P088669	0.00539729	0.700729	0.723103	1.65073	ACCATTGATGCAGGATATTACATCTGCACTGCTCAGAATCTCCAAGGACAGACGACAGTT	ENSOCUT00000005211	ENSOCUT00000005211	ENSOCUG00000005211	platelet-derived growth factor receptor-like [Source:HGNC Symbol;Acc:8805]	2	68034567	68101300	PDGFRL-201	0	0	0	0	ENSG00000104213	8	17433942	17501580
CUST_4472_PI427147524	0.00542107	0.700729	-0.479623	0.717165	TAATTGTGTATTGATTGGCTTGCAGTGTGTCTAGGGATGGAGAGTGACAGGAGTACTCAG	lcao0049.c.10.c_5.1.rev2
A_04_P039007	0.00542178	0.700729	-0.634606	0.644117	ATACCTGTACACGGGCATGTTCACGTCCACCCCCGACCTGGACGACATGAAGCTCATCAT	ENSOCUT00000017452	ENSOCUT00000017452	ENSOCUG00000017452	Rho-related BTB domain containing 2 [Source:HGNC Symbol;Acc:18756]	GL018937	158066	172685	RHOBTB2-202	0	0	0	0	ENSG00000008853	8	22844930	22877712
A_04_P043632	0.00543356	0.700729	-0.527036	0.693979	ATATGTACCGATGCCCTGGAGAGGCTCTTCCTCAGCTTCCCGCAGACCAAGACCTACTTC		ENSOCUT00000014158	ENSOCUG00000014162	hemoglobin subunit zeta (RA_M008_JSM295ECF), mRNA [Source:RefSeq mRNA;Acc:NM_001171414]	GL019146	117719	117719	RA_M008_JSM295ECF-201	NM_001171502	XM_002723908	0	0	ENSG00000130656	16	202686	204502
A_04_P003366	0.00544525	0.700729	0.717681	1.64454	GTGGTTGAAGTCACCATAGAATTTATCAGTGTTGCTGGAATAGTACCAAGACCTATTCCG	NM_001082083	ENSOCUT00000001375	ENSOCUG00000001372	ATP-binding cassette, sub-family B (MDR/TAP), member 11 (ABCB11), mRNA [Source:RefSeq mRNA;Acc:NM_001082083]	7	108676250	108776499	ABCB11-201	NM_001082083	0	0	0	ENSG00000073734	2	169779448	169887832
CUST_1481_PI427147524	0.00545607	0.700729	0.586613	1.50172	CACTGTTTTTACTCTAGAGTGGTAGTTAATGAATGCAAAGAAGTTAGAGAGATGTGGTAT	lcaf0030.k.12.a_5.1.rev2
A_04_P081508	0.00545967	0.700729	0.779586	1.71664	TTCTCACAGTACCAGTTTTCAGTGAAGATGCGCTCTACCTGGCTTCTTATGAGAGTGAAG	ENSOCUT00000010455	ENSOCUT00000010455	ENSOCUG00000010456	RasGEF domain family, member 1B [Source:HGNC Symbol;Acc:24881]	15	68716394	68874171	RASGEF1B-201	0	XM_002717086	0	0	ENSG00000138670	4	82347547	82965397
A_04_P070498	0.00546578	0.700729	-0.787118	0.579501	AACCTGATTATTCTCAAAAATGAGGCTGTTTCTCAAAATGAGCCTCGGCAGCCGAACCCT	ENSOCUT00000004564	ENSOCUT00000004564
A_04_P064456	0.0054819	0.700729	0.455334	1.3711	GTATCATTATAAACAGAAAGTTAGGGTCCGCTGGTTAGAACGAGAGCCAGTTAAGGCGAA	ENSOCUT00000015566	ENSOCUT00000015566	ENSOCUG00000015567	suppressor of cytokine signaling 5 [Source:HGNC Symbol;Acc:16852]	2	139495314	139496924	SOCS5-201	0	XM_002709886	0	0	ENSG00000171150	2	46926091	46990268
A_04_P064011	0.00549398	0.700729	-0.443613	0.735291	ACACTCCAAGCATTAAAGAATGGCAGCAGATTTCATCACTATATACTTTCAATCCGAAGG	ENSOCUT00000002660	ENSOCUT00000002660	ENSOCUG00000002661	0	12	104750736	104765895	0	0	XM_002714734	0	0	ENSG00000188820	6	116782533	116784934
CUST_8211_PI427147524	0.00552748	0.700729	-0.373418	0.771952	CAGTGTAAATCGCTGTGTTCACCAGTGTATTTCAACAATTAAAACATTTTTAGCCCTCTT	lcaw0029.e.03.a_5.1.fwd1
A_04_P000042	0.0055582	0.700729	-0.354105	0.782355	CTACTGGGCTGCGCAAGCGCTTACGAAAATTTAGAAACAAGATTAAAGAAAAGCTTAAAA	NM_001082305	ENSOCUT00000015510	ENSOCUG00000015518	CAP18 protein (CAP18), mRNA [Source:RefSeq mRNA;Acc:NM_001082305]	9	16030275	16031921	CAP18-201	NM_001082305	0	0	0	ENSG00000164047	3	48264837	48266981
A_04_P062602	0.00556251	0.700729	-0.80478	0.572449	ACCACCGACCCTGATGTTGATAAAAAGGAAAGAAAAAAGAAGGTCAAGGAAGCCCAGAGA	ENSOCUT00000011829	ENSOCUT00000011829	ENSOCUG00000011824	RIO kinase 1 [Source:HGNC Symbol;Acc:18656]	12	1145497	1170880	RIOK1-201	0	XM_002714161	0	0	ENSG00000124784	6	7389729	7418270
A_04_P093709	0.00556951	0.700729	0.691299	1.61474	TTTTGGAGTTGTGATGGGAATGATAGTGATTGGCATTGTTGTCCTGATCTTCACTGGAAT	ENSOCUT00000017784	ENSOCUT00000017784	ENSOCUG00000017782	angiotensin I converting enzyme 2 [Source:HGNC Symbol;Acc:13557]	X	1396878	1444360	ACE2-201	0	XM_002719845	0	0	ENSG00000130234	X	15579156	15620271
CUST_5244_PI427147524	0.00559712	0.700729	0.575787	1.49049	CTTGCTGCTAGAAATTAACTAAAAGGTTAAAATGACGATGTCACTGTTTTCTCCCTGCAT	lcap0025.h.09.c_5.1.rev2
CUST_11566_PI427147524	0.0056062	0.700729	-0.378966	0.768989	GGCTGGGAGAGATACCCTGGCTGTCTTTTATTGGCCTTGATAAAATAATAAGTTACTTTT	lcaw0067.b.06.a_5.1.fwd2
CUST_3661_PI427147524	0.0056136	0.700729	-0.670852	0.628135	CAGAACACGGCGTGCGTTTGAGGAGAGGAAGGACACTACATCACTTGAAAAGATAACTGT	lcao0019.g.02.c_5.1.rev2	ENSOCUT00000001952	ENSOCUG00000001952	chromosome 12 open reading frame 5 [Source:HGNC Symbol;Acc:1185]	8	30429902	30455112	C12orf5-201	0	XM_002712824	0	0	ENSG00000078237	12	4430371	4462338
CUST_11004_PI427147524	0.00564189	0.700729	-0.450608	0.731735	ACCCCATCCCCCTAAAAAACACACACACTCATAGATGTGTAAAATAAACCATTTATTTGG	lcaw0060.h.09.a_5.1.fwd1
CUST_3010_PI427147524	0.00566288	0.700729	0.564273	1.47864	AGGAAATCTGGCTTCTGAGAATTTACCAAGTTAACACAGTGTGTCCAGTTCATCAGCCGA	lcah0005.n.08.a_5.1.rev1	ENSOCUT00000007354	ENSOCUG00000007355	desmoglein 2 [Source:HGNC Symbol;Acc:3049]	9	72753410	72816308	DSG2-201	0	XM_002713441	0	0	ENSG00000046604	18	29078006	29128971
A_04_P005486	0.00572299	0.700729	-0.327202	0.797081	AAGCTGTGAGCCCCTGCATGGATGGGCAGAGGCCCCAATAAACGTGCGCGCACCAAAAAA	DN890882	ENSOCUT00000031789	ENSOCUG00000021989	NADH dehydrogenase (ubiquinone) 1 alpha subcomplex, 3, 9kDa [Source:HGNC Symbol;Acc:7686]	12	98666154	98666457	NDUFA3-201	0	XM_002714916	0	0	ENSG00000170906	19	54606036	54612564
A_04_P074327	0.00573066	0.700729	-0.328846	0.796173	TTTGGAGTTGCTGCCACAGTGTACTGCATGCTCTTTGGCACTTACATGAAGGTGAAAAAC	ENSOCUT00000014014	ENSOCUT00000014014	ENSOCUG00000014003	BUB1 mitotic checkpoint serine/threonine kinase [Source:HGNC Symbol;Acc:1148]	2	95738071	95777471	BUB1-201	0	0	0	0	ENSG00000169679	2	111395275	111435691
A_04_P059877	0.00573769	0.700729	0.392823	1.31296	AATAGTATACCTGAAACGACACAACGCACTGTTAAGTAAGCGACTGTTGGCTCTCACTTC	ENSOCUT00000016355	ENSOCUT00000016355	ENSOCUG00000016357	transmembrane protein 192 [Source:HGNC Symbol;Acc:26775]	GL018701	8092856	8124653	TMEM192-201	0	XM_002720555	0	0	ENSG00000170088	4	165995574	166129701
A_04_P074842	0.00582156	0.700729	0.413854	1.33224	ACGAATCAAAGAAAACTGCTAAAAGCCCACAAGAGCCCAAGAGTCAACCCAAACCAACAG	ENSOCUT00000009658	ENSOCUT00000009658	ENSOCUG00000009659	lymphatic vessel endothelial hyaluronan receptor 1 [Source:HGNC Symbol;Acc:14687]	1	152333572	152347694	LYVE1-201	0	XM_002708812	0	0	ENSG00000133800	11	10578513	10633236
CUST_11898_PI427147524	0.00582517	0.700729	0.850968	1.80371	TCACAAGGTTTGCCAAGTGGTGTTTTGTTTTAAATAAAGGGTGCAATTTTTTATTGGCCC	lcaw0070.f.03.a_5.1.fwd2
A_04_P074439	0.00587041	0.700729	-0.314375	0.804199	TATGGATTCTGGCCATTCCCTAAGGATTTGAATGGAAAGCCTGTCAAATATCATTACTAT	ENSOCUT00000007920	ENSOCUT00000007920	ENSOCUG00000007922	ST8 alpha-N-acetyl-neuraminide alpha-2,8-sialyltransferase 4 [Source:HGNC Symbol;Acc:10871]	11	20360740	20461942	ST8SIA4-201	0	XM_002713936	0	0	ENSG00000113532	5	100142639	100238970
A_04_P031517	0.00587502	0.700729	-0.474309	0.719812	TATTTCTGTGCGAGAAATTATGGGTTGTGGGGCCCAGGCACCCTGGTCACCGTCTCCTCA	AF264544	ENSOCUT00000024303	ENSOCUG00000026651	Uncharacterized protein [Source:UniProtKB/TrEMBL;Acc:G1U2P2]	GL019133	19254	19254	0	0	0	0	0	ENSG00000211892	14	106090687	106092403
A_04_P002451	0.00589334	0.700729	0.855892	1.80988	GACACATTTTCCAGTCGTGTCACCAAGAAGCTGAAAAGCAATAGCTGGTTTGATTGCTAG	NM_001082771	ENSOCUT00000008304	ENSOCUG00000008303	matrix metallopeptidase 12 (macrophage elastase) (MMP12), mRNA [Source:RefSeq mRNA;Acc:NM_001082771]	1	113690095	113701956	MMP12-201	NM_001082771	0	0	0	ENSG00000008516	16	3096682	3110727
CUST_2_PI427145901	0.00590465	0.700729	0.583324	1.4983	CCACGTTCTCTCATTGTGACCCTTGCATTGAATAATTCAACTCAGACTTATAGTCTTCAG	ENSOCUG00000000750	ENSOCUT00000000751	ENSOCUG00000000750	protein arginine methyltransferase 3 [Source:HGNC Symbol;Acc:30163]	1	159294030	159448831	PRMT3-201	0	XM_002708975	0	0	ENSG00000185238	11	20409076	20530840
A_04_P072596	0.0059188	0.700729	-0.785173	0.580282	CATTGAAGACGTTCAGAAGCTAGCATCCTTCATGAAAAATTTTTTGGAGATGCATCAGCT	ENSOCUT00000007763	ENSOCUT00000007763	ENSOCUG00000007765	phosphoserine aminotransferase 1 (PSAT1), mRNA [Source:RefSeq mRNA;Acc:NM_001082271]	1	64697635	64728069	PSAT1-201	NM_001082271	0	0	0	ENSG00000135069	9	80912059	80945009
A_04_P101557	0.00595954	0.700729	0.467171	1.3824	AATCGACTCACAGAATCCATCAACAAGGACAAAGAAGAGCCCTTCTCTTCTGCAGAGATC	ENSOCUT00000004273	ENSOCUT00000004273	ENSOCUG00000004273	minichromosome maintenance complex component 3 [Source:HGNC Symbol;Acc:6945]	12	41762711	41784435	MCM3-201	0	XM_002714500	0	0	ENSG00000112118	6	52128807	52149679
A_04_P061068	0.00599875	0.700729	0.476231	1.3911	AGCACTGGGTCTCGAGAGAAGGATGTTAAACTGCTTCAGGAAATCGTAAATCAGTGCATG	ENSOCUT00000008081	ENSOCUT00000008081	ENSOCUG00000008078	serine palmitoyltransferase, long chain base subunit 1 [Source:HGNC Symbol;Acc:11277]	1	76143257	76197828	SPTLC1-201	0	XM_002708258	0	0	ENSG00000090054	9	94794281	94877666
A_04_P087462	0.00605812	0.700729	-0.320201	0.800958	AGACAACTGTATTACTTTGCTCAGCAAAACAGTGGACATTTCCTGAGGGGCTACGATGTC	ENSOCUT00000009373	ENSOCUT00000009373	ENSOCUG00000009374	interferon regulatory factor 4 [Source:HGNC Symbol;Acc:6119]	GL018747	1065502	1089436	IRF4-201	0	0	0	0	ENSG00000137265	6	391739	411447
A_04_P015036	0.00605825	0.700729	-0.697053	0.616831	ACTTAAATTGGTATCAGCAGAAACCAGGGCAGTCTCCCAATCTCCTGATCTATGCTGCAT	AY175542
A_04_P034402	0.00607002	0.700729	-0.717743	0.608048	AACATGGACAACTTGGATAGCGCGCTGTCCTCTCTAAGCGACCTGCTCGCCTACAAGCTG	ENSOCUT00000014158	ENSOCUT00000014158	ENSOCUG00000014162	hemoglobin subunit zeta (RA_M008_JSM295ECF), mRNA [Source:RefSeq mRNA;Acc:NM_001171414]	GL019146	117719	118571	RA_M008_JSM295ECF-201	NM_001171502	XM_002723908	0	0	ENSG00000130656	16	202686	204502
CUST_5582_PI427147524	0.00609113	0.700729	0.67014	1.59123	AAAGAAAAATCCTGAGAAGACTACATGTGTTTGCTGCTTCCACCATTAAAATGGCATGAT	lcaw0001.e.07.a_5.1.fwd1	ENSOCUT00000003541	ENSOCUG00000003521	ankyrin 3, node of Ranvier (ankyrin G) [Source:HGNC Symbol;Acc:494]	18	25810056	26168455	ANK3-201	0	0	0	0	ENSG00000151150	10	61786056	62493248
A_04_P071188	0.00609704	0.700729	0.568904	1.4834	CTCTTCACTCTACAACAAGAGGACCCTAACGTTTTCTGGAGGTGGAATCAATATTGTATG	ENSOCUT00000006890	ENSOCUT00000006890	ENSOCUG00000006890	transmembrane protein 64 [Source:HGNC Symbol;Acc:25441]	3	106119956	106171758	TMEM64-202	0	0	0	0	ENSG00000180694	8	91634223	91803860
CUST_1206_PI427147524	0.00614973	0.700729	-0.40281	0.756384	TAAAAACTCTCCAGTCTCCGACGTTGTAGCCGTTGTCCGGATACGAAATTCACAGGATTA	lcaf0026.n.12.a_5.1.rev2
CUST_4126_PI427147524	0.0061813	0.700729	0.298904	1.23021	CGATCTTTGATTCATCTTGAGCTGATTTTTGTACATGTGTACGGTGTGGAGTCGGGGGTT	lcao0040.a.12.c_5.1.rev2
CUST_2320_PI427147524	0.00619456	0.700729	0.574835	1.48951	ATTAGGTAAAGTAAGATTTAAGGCAGAAGTGGATTTCGATGGACGAGTTGTTACAAGATC	lcag0005.a.09.a_5.1.rev1	ENSOCUT00000017142	ENSOCUG00000017135	solute carrier family 30 (zinc transporter), member 9 [Source:HGNC Symbol;Acc:1329]	2	31057292	31131548	SLC30A9-201	0	XM_002709279	0	0	ENSG00000014824	4	41992489	42092474
A_04_P088671	0.00623886	0.700729	0.687214	1.61017	AAACCATTGATGCAGGATATTACATCTGCACTGCTCAGAATCTCCAAGGACAGACGACAG	ENSOCUT00000005211	ENSOCUT00000005211	ENSOCUG00000005211	platelet-derived growth factor receptor-like [Source:HGNC Symbol;Acc:8805]	2	68034567	68101300	PDGFRL-201	0	0	0	0	ENSG00000104213	8	17433942	17501580
CUST_2732_PI427147524	0.00629206	0.700729	0.424541	1.34215	GGAAGGAAACTGTTAAATGACTTGGCAAAACCCACTCATTTCTTAATTATTTGTGCTTGT	lcah0003.c.24.a_5.1.fwd2
CUST_5131_PI427147524	0.00629555	0.700729	-0.318726	0.801778	TTTTCCCGATGCTTGTCCCATAATGCCTGCTCAAAATAAATCTCCACAATTTTGGTGTCG	lcap0022.d.04.c_5.1.fwd2			LOC100354777 uncharacterized LOC100354777 [ Oryctolagus cuniculus (rabbit) ]	7			LOC100354777		XM_002711970							EST-LTR X
CUST_170_PI428255556	0.00630138	0.700729	-0.760967	0.590101	TGAGTTCTTGCGGAAGGTGTCCGTGGGAGACTGCACAAGGTGGCTGGGGAACTTCTTGTT	ENSOCUG00000006726		ENSOCUG00000006726	Uncharacterized protein [Source:UniProtKB/TrEMBL;Acc:G1SRK4]	AAGW02082138	12270	14780	0	0	0	0	0	ENSG00000155918	6	150339470	150346668
A_04_P090517	0.00632114	0.700729	0.75643	1.68931	AACCATCTCAGCTCAGGACACGTTAGCATATGCCACAGCTTTGTTGAATGAGAAAGAGCA	ENSOCUT00000015635	ENSOCUT00000015635	ENSOCUG00000015591	ubiquitin specific peptidase 24 [Source:HGNC Symbol;Acc:12623]	13	111787292	111938533	USP24-201	0	0	0	0	ENSG00000162402	1	55532032	55680786
CUST_2187_PI427147524	0.00633986	0.700729	0.401252	1.32065	AAACGAGTGTGCACTACCTAGGCCACGTGGGAAAGTGTAGTGTCGTTCTTTAGTAACAAA	lcag0001.l.17.a_5.1.fwd2
CUST_3410_PI427147524	0.00635334	0.700729	0.508713	1.42278	CTTACCACATCTACCCTTTTGTCTTTCCATTACACAAGGTGGTTTATTTGGGCTTGACCT	lcai0004.k.10.a_5.1.fwd1
A_04_P000044	0.0063612	0.700729	-0.388201	0.764082	ACCTACTGGGCTGCGCAAGCGCTTACGAAAATTTAGAAACAAGATTAAAGAAAAGCTTAA	NM_001082305	ENSOCUT00000015510	ENSOCUG00000015518	CAP18 protein (CAP18), mRNA [Source:RefSeq mRNA;Acc:NM_001082305]	9	16030275	16031921	CAP18-201	NM_001082305	0	0	0	ENSG00000164047	3	48264837	48266981
A_04_P002547	0.0063868	0.700729	-0.763062	0.589244	AATGATGCTGTTCAACTAAAAGTCAGTTTAGCTCCCTTCTCTGTTCGCTGGGCTGCTTTC	NM_001082271	ENSOCUT00000007763	ENSOCUG00000007765	phosphoserine aminotransferase 1 (PSAT1), mRNA [Source:RefSeq mRNA;Acc:NM_001082271]	1	64697635	64728069	PSAT1-201	NM_001082271	0	0	0	ENSG00000135069	9	80912059	80945009
A_04_P086437	0.00642721	0.700729	-0.548305	0.683823	AGACTACGTATTATATCATGAGGGATCTGGAGGCCCTGGTCACAGACAAATCCTTCATTG	ENSOCUT00000014124	ENSOCUT00000014124	ENSOCUG00000014125	phosphoglucomutase 5 [Source:HGNC Symbol;Acc:8908]	1	54570517	54802335	PGM5-201	0	XM_002708190	0	0	ENSG00000154330	9	70943224	71145977
A_04_P085492	0.00643122	0.700729	0.447514	1.36369	GCTCAGATCCACGAGCAAAAGCCAAGCATCGAAGTGGTTTACTACAACAAGGGGCTCTGA	ENSOCUT00000002752	ENSOCUT00000002752	ENSOCUG00000002751	sideroflexin 3 [Source:HGNC Symbol;Acc:16087]	18	49101274	49130091	SFXN3-201	0	XM_002718663	0	0	ENSG00000107819	10	102790991	102800998
A_04_P067027	0.00645366	0.700729	-0.41647	0.749256	TTTGCTGTCCCAGATCCTAGTGAGTCAGATCAAAGACCAGATCAAGCTACAGCTCTACAA	ENSOCUT00000013166	ENSOCUT00000013166	ENSOCUG00000013168	tetraspanin 33 [Source:HGNC Symbol;Acc:28743]	7	15416463	15439223	TSPAN33-201	0	XM_002712036	0	0	ENSG00000158457	7	128784712	128808671
A_04_P096142	0.00646196	0.700729	0.429325	1.3466	ATTGACTTCCAAACCTCATGTCCAGTTTTTAATGCCTCTGTGCACTCGGAAACACCGTCA	ENSOCUT00000000608	ENSOCUT00000000608	ENSOCUG00000000608	prostaglandin F2 receptor inhibitor [Source:HGNC Symbol;Acc:9601]	13	47303640	47384750	PTGFRN-201	0	XM_002715404	0	0	ENSG00000134247	1	117452679	117532980
A_04_P089962	0.00650654	0.700729	0.445323	1.36162	CATTGATGTACTCCAAGGATGCCAAACTTCCCATCAGAAGAACTGCGGTCTTCTTTATAG		ENSOCUT00000005825	ENSOCUG00000005822	maestro heat-like repeat family member 8 [Source:HGNC Symbol;Acc:16125]	4	2980405	2980405	MROH8-201	0	0	0	0	ENSG00000101353	20	35729629	35807991
A_04_P083628	0.00651023	0.700729	0.73596	1.66551	AATCTCGCCCAGGTGAATGGATGGTTAGGAAATTCTTTGGTTCTTTACCAGAATCCTGGG	ENSOCUT00000000749	ENSOCUT00000000749	ENSOCUG00000000749	HIV-1 Tat interactive protein 2, 30kDa [Source:HGNC Symbol;Acc:16637]	1	159269550	159292300	HTATIP2-201	0	XM_002708968	0	0	ENSG00000109854	11	20385231	20405329
A_04_P036742	0.00651729	0.700729	-0.311472	0.805819	AAGTCCTTCTTTGACAACATCTCCTCGGAGCTCAAGAGCAGTTCCAGGCGGACGACGTGG	ENSOCUT00000006280	ENSOCUT00000006280	ENSOCUG00000006279	LSM14B, SCD6 homolog B (S. cerevisiae) [Source:HGNC Symbol;Acc:15887]	GL019793	4734	12261	LSM14B-201	0	XM_002724323	0	0	ENSG00000149657	20	60697517	60710434
CUST_4482_PI427147524	0.00654126	0.700729	0.438542	1.35523	AGAAGTATTGCATTTACTCAGGCACGCTACTTGGACAAAGAGAGAAAATGCTCCCTCCTC	lcao0049.g.01.c_5.1.fwd1
A_04_P067048	0.0065459	0.700729	0.530871	1.4448	TTAAAGAAAAAACTGGCCAATGACCCCAGATGGAAGAGATACAGGCGCTGGATGAAGAAT	NM_001205004	ENSOCUT00000008530	ENSOCUG00000008533	DnaJ (Hsp40) homolog, subfamily C , member 25 (DNAJC25), mRNA [Source:RefSeq mRNA;Acc:NM_001205004]	1	1643466	1662166	DNAJC25-201	NM_001205004	0	0	0	ENSG00000059769	9	114393632	114432508
A_04_P015051	0.00655552	0.700729	-0.655278	0.634953	ATTTATAATTCCAATCTCTTATCCTGGTATCAGCAGAAACCAGGGCAGCCTCCCAAGCTC	AY175550
A_04_P065827	0.00656919	0.700729	0.407285	1.32619	GGGACATTGTGTGTATCAGATACCACCGTTGGCAGCAAGCAACTGACATTCACATTAAAG	ENSOCUT00000016894	ENSOCUT00000016894	ENSOCUG00000016892	nucleolar protein 10 [Source:HGNC Symbol;Acc:25862]	GL018795	327068	427577	NOL10-201	0	XM_002722390	0	0	ENSG00000115761	2	10710892	10830101
A_04_P069097	0.00657794	0.700729	-0.520004	0.69737	GACGATGGGCGCCCTGGGAACCACGGGGGTCCGCCCTCGCCCGCCCCACCGCCCGCGCCT	XM_002716150			PREDICTED: Oryctolagus cuniculus hairy and enhancer of split homolog 2 (LOC100354445), mRNA	13			LOC100354445		XM_002716150			ENSG00000069812
CUST_1587_PI427147524	0.00657843	0.700729	-0.270035	0.8293	AAATGGATTCCCCAGAATGACCTTCTTGCTATAAAGAGAATGTCATGAAGTTATCAAGAA	lcaf0032.c.04.a_5.1.rev1
CUST_349_PI428255556	0.00658475	0.700729	0.6448	1.56352	TTCCGAAGAGCAAGAGACAAAGCCCAGTTAAGTGGCAAGCGGAAAGAGACTTTGGTATAA	ENSOCUG00000012611	ENSOCUT00000012612	ENSOCUG00000012611	neuroepithelial cell transforming 1 [Source:HGNC Symbol;Acc:14592]	GL018750	1449114	1461015	NET1-201	0	XM_002721686	0	0	ENSG00000173848	10	5454514	5500426
A_04_P055622	0.00665146	0.700729	-0.40867	0.753318	GTGGTGCTGGTGGCTGCTCTCACAGTGGCCTGTAACAACTTCTTCTGGGAGAACAGTTGA	ENSOCUT00000002753	ENSOCUT00000002753	ENSOCUG00000002752	S100 calcium binding protein A1 [Source:HGNC Symbol;Acc:10486]	13	38831300	38833955	S100A1-201	0	XM_002715341	0	0	ENSG00000160678	1	153600402	153604513
A_04_P004725	0.00665754	0.700729	0.488156	1.40265	TTCCAACAGATTAGAAGAGAACTCGTTAAAGTACAACTGCTGCCGCAAGGACCTGTGTAA	NM_001082712	ENSOCUT00000026578	ENSOCUG00000014601	CD59 molecule, complement regulatory protein (CD59), mRNA [Source:RefSeq mRNA;Acc:NM_001082712]	1	173052445	173077372	CD59-201	NM_001082712	0	0	0	ENSG00000085063	11	33719807	33757991
A_04_P014045	0.00666925	0.700729	0.437697	1.35444	AACGAAAACAGGCCAGTTCGGTGGATGGCTCTTGAAAGTCTGGTTAATAATGAGTTCTCC	ENSOCUT00000026506	ENSOCUT00000026506	ENSOCUG00000017148	receptor-like tyrosine kinase [Source:HGNC Symbol;Acc:10481]	14	28088804	28529130	RYK-201	0	XM_002716551	0	0	ENSG00000163785	3	133784147	133969689
A_04_P068992	0.00670316	0.700729	-0.468287	0.722822	CTGGCTGCCTTCATCGGGGGCTTCCTGATATTTGGAGACAACAATAACATCAACAGCCAG	ENSOCUT00000033842	ENSOCUT00000033842	ENSOCUG00000005415	peroxisomal membrane protein 4, 24kDa [Source:HGNC Symbol;Acc:15920]	4	5970433	5989140	PXMP4-201	0	XM_002710800	0	0	ENSG00000101417	20	32294512	32308125
A_04_P080733	0.00674145	0.700729	0.309527	1.2393	GATTCCAAAAGATACTTTCAACACGCCCATTTCCTGTGAAGAAAGATGGCTCCCAGAGCA	ENSOCUT00000014497	ENSOCUT00000014497	ENSOCUG00000014492	interleukin-1 receptor-associated kinase 3 [Source:HGNC Symbol;Acc:17020]	4	45035020	45100804	IRAK3-201	0	XM_002711243	0	0	ENSG00000090376	12	66582659	66648402
A_04_P060069	0.0067734	0.700729	0.401792	1.32115	CAAATATGGTAGGTTCATGTCTGTAAGCATCCTGTTGATGGGCATCGTGGGACCAATTAC	ENSOCUT00000009279	ENSOCUT00000009279	ENSOCUG00000009283	Uncharacterized protein [Source:UniProtKB/TrEMBL;Acc:G1SWX1]	5	30125885	30143852	0	0	XM_002711687	0	0	ENSG00000261717	16	75446582	75498604
A_04_P093708	0.00677428	0.700729	0.660944	1.58112	CAAGGACCGAAGGAAGCAAAAGCAAGCCAAAAGGGAAGAAAATCCTTATGGCTTTGTGGA	ENSOCUT00000017784	ENSOCUT00000017784	ENSOCUG00000017782	angiotensin I converting enzyme 2 [Source:HGNC Symbol;Acc:13557]	X	1396878	1444360	ACE2-201	0	XM_002719845	0	0	ENSG00000130234	X	15579156	15620271
A_04_P098699	0.00678653	0.700729	0.375037	1.29687	GCCCAAATCCTAACAAGTGACCCTCAAGTAAATGCCTTTGCCATTTTTATCGGATCTTTA	ENSOCUT00000014929	ENSOCUT00000014929	ENSOCUG00000014909	von Willebrand factor A domain containing 8 [Source:HGNC Symbol;Acc:29071]	8	53129813	53539885	VWA8-201	0	0	0	0	ENSG00000102763	13	42140973	42535256
A_04_P026761	0.0068216	0.700729	-0.60103	0.659283	TTCAAGGACTTCCAAAGGATGTACAGGGACGCAGAGGAGAGGGGGTTGAACCCCTGTGAG	ENSOCUT00000014244	ENSOCUT00000014244	ENSOCUG00000014245	meteorin, glial cell differentiation regulator-like [Source:HGNC Symbol;Acc:27584]	GL018866	599017	614005	METRNL-201	0	XM_002723051	0	0	ENSG00000176845	17	81037567	81052864
A_04_P004722	0.00684741	0.700729	0.505255	1.41937	CAACAGATTAGAAGAGAACTCGTTAAAGTACAACTGCTGCCGCAAGGACCTGTGTAATGG	NM_001082712	ENSOCUT00000026578	ENSOCUG00000014601	CD59 molecule, complement regulatory protein (CD59), mRNA [Source:RefSeq mRNA;Acc:NM_001082712]	1	173052445	173077372	CD59-201	NM_001082712	0	0	0	ENSG00000085063	11	33719807	33757991
A_04_P081068	0.0068592	0.700729	0.346079	1.2711	AAGTAGTTGTACCTCGTGACCAGACGCCTGATGAGAATGACCAAGTGGTTGTCAAGATAA	ENSOCUT00000008977	ENSOCUT00000008977	ENSOCUG00000008976	insulin-like growth factor 2 mRNA binding protein 3 [Source:HGNC Symbol;Acc:28868]	10	8400520	8532202	IGF2BP3-201	0	XM_002713823	0	0	ENSG00000136231	7	23349828	23510086
CUST_4737_PI427147524	0.00688106	0.700729	-0.412115	0.751521	GCTTTTTAGGTTTGAATCCCATCTCTGCTTACGAATCCAGCTTCCTGACAGTGCATACTC	lcap0008.h.02.c_5.1.rev2
A_04_P013826	0.00689514	0.700729	-0.526992	0.694	TAGTAGTGGTTATTGGGATAACTTGTGGGGCCCAGGCACCCTGGTCACCGTCTCCTCAGT	AF264569	ENSOCUT00000024303	ENSOCUG00000026651	Uncharacterized protein [Source:UniProtKB/TrEMBL;Acc:G1U2P2]	GL019133	19254	19254	0	0	0	0	0	ENSG00000211892	14	106090687	106092403
A_04_P094947	0.00689923	0.700729	0.442331	1.3588	TATTTCACTTTGTGGGATAGAATTGGAGGCTCATTCAAAAATCCTTCCGCTTTCGAGGGG	ENSOCUT00000011337	ENSOCUT00000011337	ENSOCUG00000011339	sterol-C5-desaturase [Source:HGNC Symbol;Acc:10547]	1	96663095	96693171	SC5D-201	0	0	0	0	ENSG00000109929	11	121163162	121179403
A_04_P011982	0.00691628	0.700729	-0.280823	0.823122	ATAATGGATATATCCTGACGCACCCAGAACTCAGGCCACTGTACGAAGAAGGAAAAAAGC	ENSOCUT00000012555	ENSOCUT00000012555	ENSOCUG00000012542	calcium channel, voltage-dependent, alpha 2/delta subunit 3 [Source:HGNC Symbol;Acc:15460]	9	21077194	21889622	CACNA2D3-201	0	XM_002713395	0	0	ENSG00000157445	3	54156574	55108584
A_04_P072595	0.00691865	0.700729	-0.753255	0.593264	ATTGAAGACGTTCAGAAGCTAGCATCCTTCATGAAAAATTTTTTGGAGATGCATCAGCTA	NM_001082271	ENSOCUT00000007763	ENSOCUG00000007765	phosphoserine aminotransferase 1 (PSAT1), mRNA [Source:RefSeq mRNA;Acc:NM_001082271]	1	64697635	64728069	PSAT1-201	NM_001082271	0	0	0	ENSG00000135069	9	80912059	80945009
A_04_P048509	0.00694618	0.700729	0.597297	1.51288	AAGTCGGGTTTTAGTGATTCCTTCCTCTAATGTTAGCATTACAACGTCTACCATACGGGC	ENSOCUT00000002969	ENSOCUT00000002969	ENSOCUG00000002970	family with sequence similarity 8, member A1 [Source:HGNC Symbol;Acc:16372]	GL018711	2463316	2470448	FAM8A1-201	0	XM_002720864	0	0	ENSG00000137414	6	17600586	17611950
A_04_P031722	0.00696158	0.700729	-0.430474	0.742018	AGACGTATTTTTGATCATGATATCTTGTGGGGCCCAGGCACCCTGGTCACCGTCTCCTCA	M21268	ENSOCUT00000024303	ENSOCUG00000026651	Uncharacterized protein [Source:UniProtKB/TrEMBL;Acc:G1U2P2]	GL019133	19254	19254	0	0	0	0	0	ENSG00000211892	14	106090687	106092403
A_04_P095117	0.00701219	0.700729	0.688933	1.61209	CTGATCTTAATCTCAATCTTATTATATTGGAAACGTCACCGGAATCAGGACCGAGAGCCA		ENSOCUT00000009948	ENSOCUG00000009949	CD200 molecule [Source:HGNC Symbol;Acc:7203]	14	106894986	106894986	CD200-201	0	XM_002716840	0	0	ENSG00000091972	3	112051194	112081659
A_04_P072593	0.00701866	0.700729	-0.759948	0.590517	TGAAGACGTTCAGAAGCTAGCATCCTTCATGAAAAATTTTTTGGAGATGCATCAGCTATG	NM_001082271	ENSOCUT00000007763	ENSOCUG00000007765	phosphoserine aminotransferase 1 (PSAT1), mRNA [Source:RefSeq mRNA;Acc:NM_001082271]	1	64697635	64728069	PSAT1-201	NM_001082271	0	0	0	ENSG00000135069	9	80912059	80945009
A_04_P099982	0.00706	0.700729	0.873388	1.83196	AACGAGGCCGCCTTTCCCTTCTACAGGCTGTTCAATGACATTCACAAATTTCGGGACTAA	ENSOCUT00000003903	ENSOCUT00000003903	ENSOCUG00000003905	cysteine-rich, angiogenic inducer, 61 [Source:HGNC Symbol;Acc:2654]	13	79255237	79257963	CYR61-201	0	XM_002715884	0	0	ENSG00000142871	1	86046444	86049645
CUST_2156_PI427147524	0.00709127	0.700729	-1.04497	0.484654	CAGAACACGGCGTGCATTTGAGCAGAGGAAGGACACTACATCACTTGAAAAGATAACTGA	lcag0001.b.13.a_5.1.rev2	ENSOCUT00000001952	ENSOCUG00000001952	chromosome 12 open reading frame 5 [Source:HGNC Symbol;Acc:1185]	8	30429902	30455112	C12orf5-201	0	XM_002712824	0	0	ENSG00000078237	12	4430371	4462338
CUST_7807_PI427147524	0.00710408	0.700729	1.24645	2.37256	TCTGCTTTGTGCTTGGGTTTCCAATTTTTAATATGGATTTCACTGCCAATTACAGATGTT	lcaw0025.a.01.a_5.1.fwd2	ENSOCUT00000011074	ENSOCUG00000011074	transmembrane protein 43 [Source:HGNC Symbol;Acc:28472]	9	9747484	9764043	TMEM43-201	0	XM_002713176	0	0	ENSG00000170876	3	14166440	14185179
CUST_12911_PI427147524	0.00710608	0.700729	-0.574393	0.671569	GTTTATTCTTAACCCCGGGATGGATCCCCCCATCCCAGTTTCATTATTGACCTCTTTTTT	lcaw0081.f.08.a_5.1.fwd1
A_04_P090689	0.00712047	0.700729	-0.352441	0.783258	AGGAATTTGATGCCCTCTTGATCAACCCCAAAGCATCTGACTCTCCCATCGACTTGTTTT	ENSOCUT00000012405	ENSOCUT00000012405	ENSOCUG00000012403	guanine deaminase [Source:HGNC Symbol;Acc:4212]	1	58618688	58730871	GDA-201	0	XM_002708206	0	0	ENSG00000119125	9	74729511	74872109
CUST_3122_PI427147524	0.00712376	0.700729	0.366364	1.2891	ATTCTCAGGAAAAATGAGACTGTCTGATGCCAACACCTGGGTCTGATCGTGGTTCCTTTT	lcah0007.i.19.a_5.1.fwd2	ENSOCUT00000000677	ENSOCUG00000000676	vacuolar protein sorting 41 homolog (S. cerevisiae) [Source:HGNC Symbol;Acc:12713]	10	21833327	22020788	VPS41-201	0	XM_002713677	0	0	ENSG00000006715	7	38762563	38971994
A_04_P047883	0.00714097	0.700729	0.687109	1.61005	TGCTAACGCAGAAAAAGCCTGAAGAACAGCACAATAAAAGTGTTCACGTTGCTGGCCTGT	ENSOCUT00000002882	ENSOCUT00000002882	ENSOCUG00000002885	AKT interacting protein [Source:HGNC Symbol;Acc:16710]	5	9841449	9850948	AKTIP-201	0	0	0	0	ENSG00000166971	16	53524952	53538323
A_04_P037917	0.00714144	0.700729	-0.750093	0.594565	TACGATGCTGCCACTTACTACTGTCAAGGCGGTTATTATAGTAGTAATGCTGGTACTACA
CUST_568_PI427147524	0.00720872	0.700729	0.947542	1.92858	AACGGGAATTTGAAGGATAGACTCAACTGCACCTGCTTTTTGCACATTTTCCAAACTTGT	lcaf0005.i.01.a_5.1.rev2
CUST_975_PI427147524	0.00721917	0.700729	-0.349923	0.784626	AACAAAAAACAAAACAAAACCTAACCCTGACCTGTCTTGTCAAAACTCCATAAAGCTCAA	lcaf0013.d.03.a_5.1.fwd2
CUST_5959_PI427147524	0.00723543	0.700729	0.506004	1.42011	TTCCTTCAAAAGTGGAATTAGGGAGCTGGAGTGCTTTTACAGATGGACTCCATTTATGTC	lcaw0005.c.04.a_5.1.fwd1	ENSOCUT00000009533	ENSOCUG00000009535	dynein, cytoplasmic 1, light intermediate chain 1 [Source:HGNC Symbol;Acc:18745]	14	19569986	19606063	DYNC1LI1-201	0	XM_002716249	0	0	ENSG00000144635	3	32567463	32612366
A_04_P004847	0.007247	0.700729	-0.817335	0.567489	CTGAGACGATTCCAGGTGAAAGCGTTGCAAGGAAGGAGTGTTGAGAACATACAGAAAAAA	NM_001170921	ENSOCUT00000012304	ENSOCUG00000012303	cytochrome P450, family 19, subfamily A, polypeptide 1 (CYP19A1), mRNA [Source:RefSeq mRNA;Acc:NM_001170921]	17	21282571	21316157	CYP19A1-201	NM_001170921	0	0	0	ENSG00000137869	15	51500254	51630807
A_04_P077453	0.00725025	0.700729	0.946708	1.92747	GGGACTGCCTTTACCCACCAGACTAAAAGATTACTTGGAAGAATATAAATTCCAGGTATA	ENSOCUT00000010933	ENSOCUT00000010933	ENSOCUG00000010937	suppressor of cytokine signaling 2 [Source:HGNC Symbol;Acc:19382]	4	72873374	72917203	SOCS2-201	0	XM_002711201	0	0	ENSG00000120833	12	93963590	93977263
A_04_P048827	0.00726452	0.700729	-0.824418	0.56471	AGTAACTGGGAAACCTGGACAGCTCTGGAAACATATCTTCAGGTACTGAGCACAAATGCA		ENSOCUT00000001259	ENSOCUG00000001259	Uncharacterized protein [Source:UniProtKB/TrEMBL;Acc:G1SF28]	7	8461831	8461831	0	0	XM_002711977	0	0	0	0	0	0
A_04_P081507	0.00727383	0.700729	0.707408	1.63287	AACCATGTAGAGAAAGACAGATGGAAGTCTTTAAGGTCCAGCCTCCTAGGCAGAGTTTAA	ENSOCUT00000010455	ENSOCUT00000010455	ENSOCUG00000010456	RasGEF domain family, member 1B [Source:HGNC Symbol;Acc:24881]	15	68716394	68874171	RASGEF1B-201	0	XM_002717086	0	0	ENSG00000138670	4	82347547	82965397
A_04_P047885	0.00728564	0.700729	0.707345	1.6328	CTCCATGGAATCCTTCTATACATGATGAAGCCAGAGAGAAGATGCTAACGCAGAAAAAGC	ENSOCUT00000002882	ENSOCUT00000002882	ENSOCUG00000002885	AKT interacting protein [Source:HGNC Symbol;Acc:16710]	5	9841449	9850948	AKTIP-201	0	0	0	0	ENSG00000166971	16	53524952	53538323
CUST_4910_PI427147524	0.00731024	0.700729	-0.362471	0.777831	GTTGGTTTTTTGTTTGTTTCGTTTGTGTATATATCTTTCATGTCTGACCTGTGATCGTGG	lcap0014.g.11.c_5.1.fwd1
CUST_1739_PI427147524	0.00731691	0.700729	0.643771	1.56241	GATGACCAGGTCTCATAAAAATGTTGCAGACGACTATATCCACACTGCAGCTTGCTTGCA	lcaf0034.h.11.a_5.1.fwd1
A_04_P084907	0.00736952	0.700729	-0.376315	0.770403	TACTCAGCAAAAGACTAATAGAGGACGGAAAAAAGTGACAGCTTCAGCGAGGATGAACAG	ENSOCUT00000006795	ENSOCUT00000006795	ENSOCUG00000006792	non-SMC condensin I complex, subunit G [Source:HGNC Symbol;Acc:24304]	2	8357629	8403499	NCAPG-201	0	XM_002709370	0	0	ENSG00000109805	4	17812525	17846485
A_04_P072592	0.00739888	0.700729	-0.749475	0.59482	GAAGACGTTCAGAAGCTAGCATCCTTCATGAAAAATTTTTTGGAGATGCATCAGCTATGA	NM_001082271	ENSOCUT00000007763	ENSOCUG00000007765	phosphoserine aminotransferase 1 (PSAT1), mRNA [Source:RefSeq mRNA;Acc:NM_001082271]	1	64697635	64728069	PSAT1-201	NM_001082271	0	0	0	ENSG00000135069	9	80912059	80945009
A_04_P073314	0.00741861	0.700729	0.456397	1.37211	TTTGCTAATATCATGGGTGGAAGTGGATTACAGAACTTCACAATCGCTGCTGTACCATAT	ENSOCUT00000000909	ENSOCUT00000000909	ENSOCUG00000000909	HECT domain and ankyrin repeat containing E3 ubiquitin protein ligase 1 [Source:HGNC Symbol;Acc:21033]	12	92826730	92960963	HACE1-201	0	0	0	0	ENSG00000085382	6	105175968	105307794
A_04_P061928	0.00744371	0.700729	-0.419436	0.747717	GTAGTGATGGTGAATCGTGGGCTTACAAAGCACATGACCATCAAGAACAAGTATGCCACA	ENSOCUT00000004337	ENSOCUT00000004337	ENSOCUG00000004340	cyclin B1 [Source:HGNC Symbol;Acc:1579]	11	85364513	85372097	CCNB1-201	0	0	0	0	ENSG00000134057	5	68462837	68474072
A_04_P036542	0.00747025	0.700729	-0.428083	0.743249	AACAAGACGGTTCTGCACTTGGCCGTGCAGGCTGCCAACCCTACCCTGGTTCAGCTGCTG	ENSOCUT00000016777	ENSOCUT00000016777	ENSOCUG00000016775	nuclear factor of kappa light polypeptide gene enhancer in B-cells inhibitor, delta [Source:HGNC Symbol;Acc:15671]	GL018786	680798	688141	NFKBID-201	0	0	0	0	ENSG00000167604	19	36378555	36393205
A_04_P064215	0.00749295	0.700729	-0.297748	0.813521	ATCGACAAGTTGAAATCTGCTTTAAAGCCTGAGGAATTCCTGAACTGGCATGCCCTCTTC	ENSOCUT00000010911	ENSOCUT00000010911	ENSOCUG00000010912	keratinocyte differentiation-associated protein [Source:HGNC Symbol;Acc:16313]	GL018786	341448	345539	KRTDAP-201	0	0	0	0	ENSG00000188508	19	35978226	35986460
CUST_7839_PI427147524	0.00749893	0.700729	-0.514704	0.699937	GCTTCAGATATGTGTGAGTATTACAGGACCAAGAAACTAAATGACCCCACCCCATCCTGT	lcaw0025.d.04.a_5.1.rev2
A_04_P046467	0.00750412	0.700729	-0.498393	0.707895	GTGCACGGAGCAGAACCACAAGGTCGACACTTCCGTCCACTACAACATTCCTGAGCTGCA	ENSOCUT00000010579	ENSOCUT00000010579	ENSOCUG00000010577	Gse1 coiled-coil protein [Source:HGNC Symbol;Acc:28979]	GL019024	21	5328	GSE1-201	0	XM_002723684	0	0	ENSG00000131149	16	85645015	85709810
A_04_P083627	0.00752602	0.700729	0.682509	1.60493	GCTTAACAACATGGTGAGACTGAGCGACAAGAAGATGGAACTTCTGGAAAACAAGGGCAT	ENSOCUT00000000749	ENSOCUT00000000749	ENSOCUG00000000749	HIV-1 Tat interactive protein 2, 30kDa [Source:HGNC Symbol;Acc:16637]	1	159269550	159292300	HTATIP2-201	0	XM_002708968	0	0	ENSG00000109854	11	20385231	20405329
CUST_1119_PI428255556	0.0075613	0.700729	-0.491816	0.711129	AAACTGAAACAGGAGGTTGGAGAGCAGAGTCACTCTGAAATCCAGCAGCCTCCCCCAGGC	ENSOCUG00000024399	ENSOCUT00000030942	ENSOCUG00000024399	NGFI-A binding protein 2 (EGR1 binding protein 2) [Source:HGNC Symbol;Acc:7627]	GL018714	251332	256179	NAB2-201	0	XM_002720927	0	0	ENSG00000166886	12	57482677	57489259
A_04_P085417	0.00762343	0.700729	-0.474334	0.719799	AGTTCATCAAGCGGGCTGAGGTGAATGGTCTTGCAGCCCAGGGGAAGTATGAAGGCAGTG	ENSOCUT00000013797	ENSOCUT00000013797	ENSOCUG00000013802	aldolase C, fructose-bisphosphate [Source:HGNC Symbol;Acc:418]	19	19580209	19583393	ALDOC-201	0	XM_002718926	0	0	ENSG00000109107	17	26900133	26904282
A_04_P089759	0.00763919	0.700729	-0.569165	0.674007	AAACTTTCTAAATTTAAGATCCGCATCGAAGACCCACCCCGCAGAAAGCACATGGTGTTC	ENSOCUT00000004905	ENSOCUT00000004905	ENSOCUG00000004906	ARP2 actin-related protein 2 homolog (yeast) [Source:HGNC Symbol;Acc:169]	2	121011252	121067156	ACTR2-201	0	XM_002709836	0	0	ENSG00000138071	2	65454887	65498387
A_04_P065674	0.00764716	0.700729	0.606385	1.52244	ACAACGAAAGGAGGATGATGAAGAAGAGCTTCAGCTCTGGGAATGGTTTAATCCAAATTA	XM_002720464	ENSOCUT00000003472	ENSOCUG00000003469	0	GL018699	5681941	5715427	0	0	0	0	0	0	0	0	0
A_04_P039652	0.00767293	0.700729	-0.426163	0.744239	TGCTGCAGCTGCTGCACGTGTTCTGGTCCTGCCTCATTCTGCGCATGCTCTACAACTTCA	ENSOCUT00000005369	ENSOCUT00000005369	ENSOCUG00000005369	ceramide synthase 4 [Source:HGNC Symbol;Acc:23747]	GL018767	419047	454883	CERS4-201	0	XM_002722001	0	0	ENSG00000090661	19	8271620	8327305
A_04_P077316	0.00767966	0.700729	0.468518	1.38369	CGTTTAAAGAGCGTATTATTCGAAGTATCACTCCAGAAACCCCAACAGAGATTCCCTGTG	ENSOCUT00000003640	ENSOCUT00000003640	ENSOCUG00000003640	solute carrier family 6 (neurotransmitter transporter), member 4 [Source:HGNC Symbol;Acc:11050]	19	18028223	18069959	SLC6A4-201	0	XM_002718904	0	0	ENSG00000108576	17	28521337	28563020
A_04_P081265	0.00770562	0.700729	0.434026	1.351	TTGCCGGAGTCCATTGCCATCGTTTGCTCTCCCAAGTTCCAGGAAACTGGATTTTTTAAA	ENSOCUT00000003657	ENSOCUT00000003657	ENSOCUG00000003657	STAM binding protein [Source:HGNC Symbol;Acc:16950]	2	112624233	112664478	STAMBP-201	0	XM_002709738	0	0	ENSG00000124356	2	74056086	74100786
A_04_P002761	0.00772052	0.700729	1.04087	2.05747	GTGGGTTATTCTCTACTGTCCTGTGTTGTGTGTATTCTATTTATTCTCTAGTATGTATGA	NM_001082044	ENSOCUT00000008033	ENSOCUG00000008023	ATP-binding cassette sub-family C member 9 [Source:RefSeq peptide;Acc:NP_001075513]	8	18153474	18300516	SUR2A-201	NM_001082044	0	0	0	ENSG00000069431	12	21950335	22094336
CUST_972_PI427147524	0.00775203	0.700729	0.605653	1.52167	TGAAGTGTGAGTCTGACCCGAACGTTTCAAACCAGTTGGACTGTTTAGGCCTTTTCTAGT	lcaf0013.c.08.a_5.1.fwd2
A_04_P081482	0.00776528	0.700729	0.407654	1.32653	TTTCTTAGGACAGGAAACCTTGACAGAAATCCAAACCTCCCCAGAAGCATCAGTGAGAGA	ENSOCUT00000009178	ENSOCUT00000009178	ENSOCUG00000009180	frizzled family receptor 6 [Source:HGNC Symbol;Acc:4044]	3	118710207	118747741	FZD6-201	0	XM_002710725	0	0	ENSG00000164930	8	104310661	104345094
A_04_P093872	0.00777284	0.700729	-0.293662	0.815829	TTTCGCTTTGATGATTCATTACCCAGTCCCCATGAACTTGTTTCAGATTTGCTGTGTTAG	ENSOCUT00000011687	ENSOCUT00000011687	ENSOCUG00000011691	serine/threonine kinase 17b [Source:HGNC Symbol;Acc:11396]	7	136561476	136602568	STK17B-201	0	0	0	0	ENSG00000081320	2	196998290	197041227
A_04_P086403	0.00778059	0.700729	-0.317147	0.802656	TTTGCTTGTTCAATCTCACCATTTAGTATCGAGAGCACAAGACGCCAGAGACGATCCGAA	ENSOCUT00000004240	ENSOCUT00000004240	ENSOCUG00000004244	Kruppel-like factor 12 [Source:HGNC Symbol;Acc:6346]	8	75101039	75614790	KLF12-201	0	0	0	0	ENSG00000118922	13	74260226	74708394
A_04_P006341	0.00780668	0.700729	-0.621151	0.650152	TATCCAACCCCCCATCTCCCAAACCATCGCTAAGGTTAAGGATTTGGTCAGTGAATCAAT	DN888190	ENSOCUT00000017639	ENSOCUG00000017639	GDP dissociation inhibitor 1 (GDI1), mRNA [Source:RefSeq mRNA;Acc:NM_001171378]	GL018816	113191	120170	GDI1-201	NM_001171378	0	0	0	ENSG00000203879	X	153665266	153671814
A_04_P071881	0.00782728	0.700729	0.368045	1.2906	TTCCGATATGAGACCTTATGCAATGAGCTCAGCTTTCTGTCTGACGCCATGAAGTCAGAA	ENSOCUT00000002802	ENSOCUT00000002802	ENSOCUG00000002805	adenosine monophosphate deaminase 3 [Source:HGNC Symbol;Acc:470]	1	152222925	152261773	AMPD3-201	0	0	0	0	ENSG00000133805	11	10329860	10529126
A_04_P070501	0.00784185	0.700729	-0.778439	0.582997	GAGTGCTGGGAACCTGATTATTCTCAAAAATGAGGCTGTTTCTCAAAATGAGCCTCGGCA	ENSOCUT00000004564	ENSOCUT00000004564
CUST_2622_PI427147524	0.00784359	0.700729	0.582954	1.49791	GGAAATGAATTTACATCTTCTTAATTCTTGTGCTCTCAGAGAGCAAAATAGGCTCTTTGA	lcag0022.e.01.a_5.1.rev1
A_04_P052373	0.00785651	0.700729	-0.3631	0.777492	GTATGTGCTGTTGAAAATGTTTGTATAGACACCAATGTAGGCCCTCCCAAAGAGAAAAAG		ENSOCUT00000011444	ENSOCUG00000011449	sperm adhesion molecule 1 (PH-20 hyaluronidase, zona pellucida binding) [Source:HGNC Symbol;Acc:11217]	7	20642713	20642713	SPAM1-201	0	0	0	0	ENSG00000106304	7	123565286	123611468
CUST_8045_PI427147524	0.00787328	0.700729	-0.572533	0.672435	ATTATAGTTTTTCTGACATAACCCCATCCCCATAAAAGCGTGTTTTTGTGATCATTACCC	lcaw0027.g.06.a_5.1.fwd1
A_04_P063212	0.00787961	0.700729	0.695594	1.61955	CTCATTGACTTCATGTTTTTTGAGAAAGCTGGAGGCCAGGATCAAAAAGCAGGAGTGTGG	ENSOCUT00000012891	ENSOCUT00000012891	ENSOCUG00000012892	0	14	40104440	40134673	0	0	0	0	0	ENSG00000163746	3	146109208	146213778
A_04_P031467	0.00793571	0.700729	-0.495479	0.709326	TTATGCTAGAAATAACTTGTGGGGCCCAGGCACCCTGGTCACCGTCTCCTCAGTGAGCCT		ENSOCUT00000024303	ENSOCUG00000026651	Uncharacterized protein [Source:UniProtKB/TrEMBL;Acc:G1U2P2]	GL019133	19254	19254	0	0	0	0	0	ENSG00000211892	14	106090687	106092403
A_04_P014567	0.00794331	0.700729	-0.272311	0.827992	CTACTGTCAAAGCAATTATGGTATTGATACTTGCGGTTTTTCTTTCGGCGGAGGGACCGA	AY171747	ENSOCUT00000023064	ENSOCUG00000024556	Uncharacterized protein [Source:UniProtKB/TrEMBL;Acc:G1TYZ5]	AAGW02082420	1658	1658	0	0	0	0	0	ENSG00000243290	2	89339721	89340242
A_04_P014274	0.00795771	0.700729	-0.365037	0.776449	AGAAGTAGTGCTTGATCCTGTTCCCGTCACTCTAACAAGTATAGAATAAAAACAAACTGA	NM_001171078	ENSOCUT00000006740	ENSOCUG00000023022	pepsinogen II-1 (LOC100328619), mRNA [Source:RefSeq mRNA;Acc:NM_001171078]	GL018717	3544447	3553502	0	NM_001171078	0	0	0	ENSG00000229859	11	60970779	60980570
A_04_P095592	0.00797343	0.700729	-0.827411	0.563539	TATAGACAAAATCTAATTCAGGCTTTGAAAAAGACACCTTACCACCCACCCCCACAGGGG	ENSOCUT00000004393	ENSOCUT00000004393	ENSOCUG00000004392	forkhead box N3 [Source:HGNC Symbol;Acc:1928]	20	16066404	16309647	FOXN3-201	0	XM_002719607	0	0	ENSG00000053254	14	89591215	90085493
A_04_P077312	0.0079747	0.700729	0.471017	1.38609	TAAAGAGCGTATTATTCGAAGTATCACTCCAGAAACCCCAACAGAGATTCCCTGTGGGGA	ENSOCUT00000003640	ENSOCUT00000003640	ENSOCUG00000003640	solute carrier family 6 (neurotransmitter transporter), member 4 [Source:HGNC Symbol;Acc:11050]	19	18028223	18069959	SLC6A4-201	0	XM_002718904	0	0	ENSG00000108576	17	28521337	28563020
A_04_P004846	0.00797658	0.700729	-0.784016	0.580748	CTGTCCTTGCACCCAGAAGAGACCAGTGACTTGCTGGAAATGATTTTTACTCCAAGAAAC	NM_001170921	ENSOCUT00000012304	ENSOCUG00000012303	cytochrome P450, family 19, subfamily A, polypeptide 1 (CYP19A1), mRNA [Source:RefSeq mRNA;Acc:NM_001170921]	17	21282571	21316157	CYP19A1-201	NM_001170921	0	0	0	ENSG00000137869	15	51500254	51630807
A_04_P084223	0.0079873	0.700729	0.887276	1.84968	ACATTTTTACTGCAGCTGATGATCGAACCGTGAGGATTTGGAAGGCTCGCAATTTGCAAG	ENSOCUT00000016643	ENSOCUT00000016643	ENSOCUG00000016630	kinesin family member 21A [Source:HGNC Symbol;Acc:19349]	8	6368815	6547738	KIF21A-201	0	0	0	0	ENSG00000139116	12	39687030	39837192
A_04_P085377	0.00799701	0.700729	-0.314279	0.804253	TACAATGTACATAGCTCTCATTTCCTTGCACGCCCTCATCATGGTGGGATTTCACTTCCT	ENSOCUT00000000937	ENSOCUT00000000937	ENSOCUG00000000937	zinc finger, DHHC-type containing 3 [Source:HGNC Symbol;Acc:18470]	9	14000192	14030439	ZDHHC3-201	0	0	0	0	ENSG00000163812	3	44956749	45017677
CUST_408_PI428255556	0.00801046	0.700729	0.926611	1.90081	TGGGGACTGCCTTTACCCACCAGACTAAAAGATTACTTGGAAGAATATAAATTCCAGGTA	ENSOCUG00000010937	ENSOCUT00000010933	ENSOCUG00000010937	suppressor of cytokine signaling 2 [Source:HGNC Symbol;Acc:19382]	4	72873374	72917203	SOCS2-201	0	XM_002711201	0	0	ENSG00000120833	12	93963590	93977263
A_04_P088874	0.00802735	0.700729	0.638236	1.55642	AAGGCAGTGTCAATTTATGTCTGTGGGAATGCTTTTCTCATCATATTCTTATCTGCAATC		ENSOCUT00000009457	ENSOCUG00000009455	ferric-chelate reductase 1 [Source:HGNC Symbol;Acc:27622]	13	64367377	64367377	FRRS1-201	0	XM_002715840	0	0	ENSG00000156869	1	100174259	100232187
CUST_80_PI428255556	0.00803854	0.700729	-0.396423	0.75974	AGCAGCTACTTCGTGGAGTGGATCCCCAACAATGTGAAGACAGCTGTGTGCGACATCCCG	ENSOCUG00000002187		ENSOCUG00000002187	tubulin, beta class I [Source:HGNC Symbol;Acc:20778]	12	22748030	22752315	TUBB-201	0	XM_002714359	0	0	ENSG00000196230	6	30687978	30693203
A_04_P084457	0.00804867	0.700729	0.625242	1.54247	TTGGAATCTGAAGACCTGATCCCCCTCTTTAATGATGTGGAGTCTGCTCTGAACAAAAGC	ENSOCUT00000013749	ENSOCUT00000031466	ENSOCUG00000013750	WW domain containing transcription regulator 1 [Source:HGNC Symbol;Acc:24042]	14	43311904	43456455	WWTR1-201	0	0	0	0	ENSG00000018408	3	149235022	149454501
A_04_P015736	0.00808562	0.700729	-0.420074	0.747386	ATAGCTAGAGCCCATGTATATGGATTGTGGGGCCAAGGCACCCTGGTCACCGTCTCTTCA	AY171854	ENSOCUT00000024303	ENSOCUG00000026651	Uncharacterized protein [Source:UniProtKB/TrEMBL;Acc:G1U2P2]	GL019133	19254	19254	0	0	0	0	0	ENSG00000211892	14	106090687	106092403
A_04_P054173	0.00808639	0.700729	-0.352521	0.783214	TTCAAGTTCTTTCCATGTATGGAAAACAGGCAGGATTTTTTGGAACTCTTTTGGGCATTG	ENSOCUT00000001192	ENSOCUT00000001192	ENSOCUG00000001192	solute carrier family 25 (mitochondrial carrier; ornithine transporter) member 2 [Source:HGNC Symbol;Acc:22921]	3	23332450	23333355	SLC25A2-201	0	XM_002710131	0	0	ENSG00000120329	5	140682196	140683612
A_04_P083632	0.0081085	0.700729	0.552333	1.46646	CGTTCTCTCATTGTGACCCTTGCATTGAATAATTCAACTCAGACTTATAGTCTTCAGTGA	ENSOCUT00000000751	ENSOCUT00000000751	ENSOCUG00000000750	protein arginine methyltransferase 3 [Source:HGNC Symbol;Acc:30163]	1	159294030	159448831	PRMT3-201	0	XM_002708975	0	0	ENSG00000185238	11	20409076	20530840
CUST_21_PI428255556	0.00812592	0.700729	0.315307	1.24428	AGTACGAAGAACAAGGAGTTCATTCATCTCAATATAAACGAGTTCATCAACTTGACAATG	ENSOCUG00000000483	ENSOCUT00000000483	ENSOCUG00000000483	calpain 9 [Source:HGNC Symbol;Acc:1486]	16	37164988	37209983	CAPN9-201	0	XM_002717386	0	0	ENSG00000135773	1	230883130	230937749
A_04_P061067	0.0081447	0.700729	0.475579	1.39048	AACAGAAGTATTGCATTAACTCAGGCACGCTACTTGGACAAAGAAGAGAAGTGCCTCCCT	XM_002708258	ENSOCUT00000008081	ENSOCUG00000008078	serine palmitoyltransferase, long chain base subunit 1 [Source:HGNC Symbol;Acc:11277]	1	76143257	76197828	SPTLC1-201	0	XM_002708258	0	0	ENSG00000090054	9	94794281	94877666
A_04_P081747	0.0081647	0.700729	-0.442677	0.735768	TATTACTGTGAATATTGCTGGGCTGCTATTCATTCTCGTGCTGGCAGGGAATTCCACAAG	ENSOCUT00000008968	ENSOCUT00000008968	ENSOCUG00000008971	cytoplasmic polyadenylation element binding protein 4 [Source:HGNC Symbol;Acc:21747]	3	54843024	55049269	CPEB4-201	0	0	0	0	ENSG00000113742	5	173315283	173388979
A_04_P100357	0.00820886	0.700729	0.61081	1.52712	TTCAGCGGGTGCCAAAGCCTTTGTCTGTGATCAGTGCGGAGCCCAGTTTTCCAAGGAGGA	ENSOCUT00000007468	ENSOCUT00000007468	ENSOCUG00000007470	zinc finger and BTB domain containing 16 [Source:HGNC Symbol;Acc:12930]	1	102189607	102368503	ZBTB16-201	0	XM_002708425	0	0	ENSG00000109906	11	113930315	114121398
CUST_9357_PI427147524	0.00821742	0.700729	0.728745	1.6572	TCCCGTTGCTGTATTTGTTTATTGTAAAGGTGGACATTTAGCGTTCAGTGCAGTTTTCAA	lcaw0042.c.06.a_5.1.fwd1
CUST_3619_PI427147524	0.00825746	0.700729	-0.41545	0.749786	TGATACACTGGGAACCAGAGATCCCATCCCCCATCGTCGAGCTGACAGAGACTGTGCTCT	lcao0018.a.11.c_5.1.fwd1
CUST_114_PI427147524	0.00826877	0.700729	0.448152	1.36429	ATAGGCACTCAGATGACCCAATGCAGGGAGTAGTTGGATCTCCAATGGCTTTTTAAATGT	ENSOCUG00000008575	ENSOCUT00000024311	ENSOCUG00000008575	Solute carrier family 2, facilitated glucose transporter member 3 [Source:UniProtKB/TrEMBL;Acc:G1TI27]	8	33740676	33755403	0	0	XM_002712761	0	0	ENSG00000173262	12	7965108	8043744
A_04_P030929	0.00828166	0.700729	-0.66463	0.630851	ATCCCAAACTATGGATTCCCACCCCCAAAAATAGCTTTTATGCCTGAGGTTTTCAAAAAA	DN889856	ENSOCUT00000017112	ENSOCUG00000017117	beta-2-microglobulin [Source:HGNC Symbol;Acc:914]	17	27607479	27614063	B2M-201	0	0	0	0	ENSG00000166710	15	45003675	45011075
A_04_P068138	0.0082819	0.700729	-0.302296	0.810961	CAAAAAGAAAAGAGATGAGAGACCACTCTTTCCCCAAATTCTCGCCTCCATTGAGCTGCT	ENSOCUT00000005491	ENSOCUT00000005491	ENSOCUG00000005487	v-raf murine sarcoma viral oncogene homolog B [Source:HGNC Symbol;Acc:1097]	GL018834	333933	464960	BRAF-201	0	0	0	0	ENSG00000157764	7	140419127	140624564
A_04_P027021	0.00829107	0.700729	-0.360394	0.778952	CGCCTTCCCAGCATGCCCTTTGTCACAAAGGGCTATATTTTTCTTTTGTTTTATTTATTG	ENSOCUT00000008741	ENSOCUT00000008741	ENSOCUG00000008743	nicotinamide nucleotide adenylyltransferase 2 [Source:HGNC Symbol;Acc:16789]	GL019361	17819	44452	NMNAT2-201	0	XM_002724115	0	0	ENSG00000157064	1	183217372	183387737
A_04_P089351	0.00829237	0.700729	-0.277962	0.824755	GGAAGACTGGAAGTATGTCGCCATGGTCATCGACAGGATATTCCTCTGGCTGTTTATTAT	ENSOCUT00000007679	ENSOCUT00000007679	ENSOCUG00000007679	cholinergic receptor, nicotinic, alpha 2 (neuronal) [Source:HGNC Symbol;Acc:1956]	2	42262021	42272726	CHRNA2-201	0	0	0	0	ENSG00000120903	8	27317279	27337400
A_04_P014062	0.00830697	0.700729	0.345879	1.27093	ATATCCTGCTCTATTCCTTGGTGCCACTTATGTTAATTGCGGGGATTGTCATTTGTGCAT	ENSOCUT00000016400	ENSOCUT00000016400	ENSOCUG00000016398	activin A receptor, type IIA [Source:HGNC Symbol;Acc:173]	7	86489531	86580737	ACVR2A-201	0	XM_002712145	0	0	ENSG00000121989	2	148602086	148688393
A_04_P068437	0.00832233	0.700729	0.42564	1.34317	GAGAAAGAAATCGCCCACTCCTGGATCTCCACGTTGAACTCAACAGCAAAGTGTATGATT	ENSOCUT00000011071	ENSOCUT00000011071	ENSOCUG00000011072	CASP8 and FADD-like apoptosis regulator [Source:HGNC Symbol;Acc:1876]	7	141884021	141908677	CFLAR-201	0	0	0	0	ENSG00000003402	2	201980827	202041410
A_04_P042517	0.00832793	0.700729	-0.309707	0.806806	AGAAGTGGAACCCAGCCTCCTTGAAATCCTACCTAAGTCCTCCGAGAGGACACCCTTGCC	ENSOCUT00000011708	ENSOCUT00000011708
A_04_P082919	0.00834275	0.700729	0.461039	1.37653	ATGCTGGAATGGCAATGCTCTGTGAAACGATAGAAGAATGTTGGGATCACGATGCAGAAG	ENSOCUT00000016400	ENSOCUT00000016400	ENSOCUG00000016398	activin A receptor, type IIA [Source:HGNC Symbol;Acc:173]	7	86489531	86580737	ACVR2A-201	0	XM_002712145	0	0	ENSG00000121989	2	148602086	148688393
A_04_P077456	0.00835216	0.700729	0.927368	1.9018	CTGGGGACTGCCTTTACCCACCAGACTAAAAGATTACTTGGAAGAATATAAATTCCAGGT	ENSOCUT00000010933	ENSOCUT00000010933	ENSOCUG00000010937	suppressor of cytokine signaling 2 [Source:HGNC Symbol;Acc:19382]	4	72873374	72917203	SOCS2-201	0	XM_002711201	0	0	ENSG00000120833	12	93963590	93977263
A_04_P002762	0.00835953	0.700729	0.931805	1.90766	TCATAAATATAGTTGGCTGATCCATGGATTAGTTTTACTGCTAGCCATGTACCTATAACC	NM_001082044	ENSOCUT00000008033	ENSOCUG00000008023	ATP-binding cassette sub-family C member 9 [Source:RefSeq peptide;Acc:NP_001075513]	8	18153474	18300516	SUR2A-201	NM_001082044	0	0	0	ENSG00000069431	12	21950335	22094336
A_04_P077315	0.00837704	0.700729	0.468856	1.38401	GTTTAAAGAGCGTATTATTCGAAGTATCACTCCAGAAACCCCAACAGAGATTCCCTGTGG	ENSOCUT00000003640	ENSOCUT00000003640	ENSOCUG00000003640	solute carrier family 6 (neurotransmitter transporter), member 4 [Source:HGNC Symbol;Acc:11050]	19	18028223	18069959	SLC6A4-201	0	XM_002718904	0	0	ENSG00000108576	17	28521337	28563020
A_04_P021766	0.00837766	0.700729	-0.667474	0.629608	TGCCATGATGTTCTTCAGGAAGGGTTCCAGAAACAAGCAATTCTTCAAGACCACCCTCTA	ENSOCUT00000028187	ENSOCUT00000028187	ENSOCUG00000021002	lipocalin 2 [Source:HGNC Symbol;Acc:6526]	GL018847	453615	456754	LCN2-201	0	XM_002722973	0	0	ENSG00000148346	9	130911350	130915734
A_04_P088800	0.0083791	0.700729	-0.481711	0.716128	ATTTACCTCTTTTGGACACTAGTGTCGTTTAGGTACCACTGTCGATTGTACAACGAATGG	ENSOCUT00000007506	ENSOCUT00000007506	ENSOCUG00000007506	membrane-associated ring finger (C3HC4) 3, E3 ubiquitin protein ligase [Source:HGNC Symbol;Acc:28728]	3	10587272	10627194	MARCH3-201	0	XM_002710177	0	0	ENSG00000173926	5	126203406	126366500
A_04_P101561	0.00839027	0.700729	0.435624	1.3525	CATGAATCGACTCACAGAATCCATCAACAAGGACAAAGAAGAGCCCTTCTCTTCTGCAGA	ENSOCUT00000004273	ENSOCUT00000004273	ENSOCUG00000004273	minichromosome maintenance complex component 3 [Source:HGNC Symbol;Acc:6945]	12	41762711	41784435	MCM3-201	0	XM_002714500	0	0	ENSG00000112118	6	52128807	52149679
A_04_P099242	0.00839054	0.700729	0.29582	1.22758	ATTGCTGCAGATTTTTGGGATCTGCCTGGCCCAGAATTTGGTTAGTGATATTGAAGCTGT	ENSOCUT00000016549	ENSOCUT00000016549	ENSOCUG00000016552	tetraspanin 5 [Source:HGNC Symbol;Acc:17753]	15	51450895	51491754	TSPAN5-201	0	XM_002717222	0	0	ENSG00000168785	4	99391518	99579780
A_04_P046204	0.0083906	0.700729	0.348356	1.27311	TCAAAAAAGCCATTGGCTGGCTCTGTTGATGAGCAGAATGCTTTGAGAGAGGTATATGCT	ENSOCUT00000013072	ENSOCUT00000013072	ENSOCUG00000013074	WEE1 G2 checkpoint kinase [Source:HGNC Symbol;Acc:12761]	1	151369609	151397063	WEE1-201	0	0	0	0	ENSG00000166483	11	9595228	9615004
A_04_P087625	0.00844747	0.700729	0.401531	1.32091	GAGAGAACTGGATTAGAAACAGACGTGCTACTAACCAGGATCAACAATTTTGCAAGGGAG	ENSOCUT00000017135	ENSOCUT00000017135	ENSOCUG00000017133	glycerophosphodiester phosphodiesterase domain containing 2 [Source:HGNC Symbol;Acc:25974]	X	48983415	48996453	GDPD2-201	0	XM_002720080	0	0	ENSG00000130055	X	69642881	69653240
A_04_P058149	0.00845238	0.700729	-0.255093	0.837933	CATTACAGTTGAAGGAAAGTATGATTCCCATTACAAAGTCACTTCAAAAGGCCTTACATC	ENSOCUT00000015286	ENSOCUT00000015286	ENSOCUG00000015283	Uncharacterized protein [Source:UniProtKB/TrEMBL;Acc:G1T939]	9	94934295	94955812	0	0	XM_002713543	0	0	ENSG00000166845	18	51884287	51911588
A_04_P004166	0.00845969	0.700729	0.795878	1.73613	GAAGACACATTTGGCCCAGACCCAACCATGATGCGAGCCAACTGCCTGGTCCAGACCACA	ENSOCUT00000002829	ENSOCUT00000002829	ENSOCUG00000002835	Uncharacterized protein [Source:UniProtKB/TrEMBL;Acc:G1SIE6]	12	122182644	122186019	CTGF-201	0	0	0	0	ENSG00000118523	6	132269316	132272513
CUST_2512_PI427147524	0.00849932	0.700729	0.562591	1.47692	ACATGGAGAGAACATTATTGACACCTTAGGAGCTGAAGTGGACAGACTTGAGAAGGAACT	lcag0020.b.15.a_5.1.fwd1	ENSOCUT00000017142	ENSOCUG00000017135	solute carrier family 30 (zinc transporter), member 9 [Source:HGNC Symbol;Acc:1329]	2	31057292	31131548	SLC30A9-201	0	XM_002709279	0	0	ENSG00000014824	4	41992489	42092474
A_04_P063067	0.00853284	0.700729	-0.703335	0.614151	ATTCAGGAAAAGTTTGCACTGATGGCTCAGAAGGCCTACGTGATGGAAAGTATGTCCTAC	ENSOCUT00000011642	ENSOCUT00000011642	ENSOCUG00000011635	acyl-CoA dehydrogenase family, member 9 [Source:HGNC Symbol;Acc:21497]	9	8062460	8091880	ACAD9-201	0	XM_002713167	0	0	ENSG00000177646	3	128598439	128634910
CUST_22_PI427147524	0.0085501	0.700729	-0.337189	0.791582	AAGGCAAAGAGAAAACCATGTCCTTTGCAATCCGATGACACAGATGATGAAAACGAATAG	ENSOCUG00000002319	ENSOCUT00000002318	ENSOCUG00000002319	KIAA0101 [Source:HGNC Symbol;Acc:28961]	11	5554348	5554683	KIAA0101-201	0	XM_002713899	0	0	ENSG00000166803	15	64657193	64679886
A_04_P097071	0.00855839	0.700729	0.517855	1.43182	CATATCAAAAAGGAAGGAAGGTGGGTGATCTACAATGACCACAAAGTTTGTGCCTCTGAA	ENSOCUT00000006045	ENSOCUT00000006045	ENSOCUG00000006043	ubiquitin specific peptidase 13 (isopeptidase T-3) [Source:HGNC Symbol;Acc:12611]	14	75102636	75221043	USP13-202	0	XM_002716334	0	0	ENSG00000058056	3	179370543	179507189
A_04_P038930	0.00859487	0.700729	-0.300242	0.812116	GTGGAAGAACCTAACTCACGTCACAACAAGAATCGTGGCATTTTTCTCAAAACTTCCCGC		ENSOCUT00000003448	ENSOCUG00000003447	chromosome 1 open reading frame 177 [Source:HGNC Symbol;Acc:26854]	13	112112545	112112545	C1orf177-201	0	XM_002715604	0	0	ENSG00000162398	1	55271736	55307925
A_04_P013921	0.00859716	0.700729	1.58157	2.99296	TGCCTTCAATAAAAGGCAAAGCAATTAAGTGTTATCATTGAGCTGAGTCCTTTAAGCCTT	ENSOCUT00000016658	ENSOCUT00000016658	ENSOCUG00000016660	secreted frizzled-related protein 2 [Source:HGNC Symbol;Acc:10777]	15	10007155	10014824	SFRP2-201	0	XM_002716888	0	0	ENSG00000145423	4	154701744	154710272
A_04_P082992	0.0086167	0.700729	0.495198	1.40951	TAATATCATCCAGCGATGATTCTTCAGATGAGGACAAACTGAAGATTGCTGACGAAGGAC	ENSOCUT00000013311	ENSOCUT00000013311	ENSOCUG00000013302	CTR9, Paf1/RNA polymerase II complex component [Source:HGNC Symbol;Acc:16850]	1	152539414	152566064	CTR9-201	0	XM_002708814	0	0	ENSG00000198730	11	10772534	10801290
A_04_P048616	0.00861827	0.700729	0.567139	1.48158	CAGTTAAAATGGTACAGACACCTTATGGCATAGTGCCAGACGTTTATGAGAAAGAGTCCC	ENSOCUT00000009877	ENSOCUT00000009877	ENSOCUG00000009880	dual specificity phosphatase 14 [Source:HGNC Symbol;Acc:17007]	19	25440410	25441006	DUSP14-201	0	XM_002719248	0	0	ENSG00000161326	17	35849937	35873603
A_04_P077454	0.00863214	0.700729	0.926068	1.90009	GGGGACTGCCTTTACCCACCAGACTAAAAGATTACTTGGAAGAATATAAATTCCAGGTAT	ENSOCUT00000010933	ENSOCUT00000010933	ENSOCUG00000010937	suppressor of cytokine signaling 2 [Source:HGNC Symbol;Acc:19382]	4	72873374	72917203	SOCS2-201	0	XM_002711201	0	0	ENSG00000120833	12	93963590	93977263
A_04_P002666	0.00864983	0.700729	-0.410642	0.752288	CTCGTCCCGTAGGAAAGAAATGCTCTGGGGTTTCTGGCGGAATTAAAGCAGCTTGGACCC	NM_001082347	ENSOCUT00000026309	ENSOCUG00000026468	bradykinin receptor B1 (BDKRB1), mRNA [Source:RefSeq mRNA;Acc:NM_001082347]	GL018779	498093	504301	BDKRB1-201	NM_001082347	0	0	0	ENSG00000100739	14	96722161	96735304
A_04_P095118	0.00866098	0.700729	0.680328	1.6025	TTGTCTCGCTGGTAATTCTTCTGATCTTAATCTCAATCTTATTATATTGGAAACGTCACC	ENSOCUT00000009948	ENSOCUT00000009948	ENSOCUG00000009949	CD200 molecule [Source:HGNC Symbol;Acc:7203]	14	106894986	106925566	CD200-201	0	XM_002716840	0	0	ENSG00000091972	3	112051194	112081659
CUST_1504_PI427147524	0.00866203	0.700729	0.652529	1.57192	ATAATATAGAAAAAAGTCAAGGAACTCAACAGAGGCAGTTACTGTCCCGCCTGCAGATTG	lcaf0030.p.03.a_5.1.rev1
CUST_1025_PI427147524	0.00868065	0.700729	0.483243	1.39788	ATAGTCTCAATTCACTGTTTTGGCGGTAGTTGTTTGCTGGACCTTCCCGTAGTTTCTGGT	lcaf0017.d.18.a_5.1.rev2
A_04_P021833	0.00868189	0.700729	0.575462	1.49015	CAGTGACTCAATGGAAACAGAAGAAAAGACAGCCAGTGCACTTACAGCAAAGACACCAGA	ENSOCUT00000033588	ENSOCUT00000033588	ENSOCUG00000008565	proteasome (prosome, macropain) 26S subunit, non-ATPase, 1 [Source:HGNC Symbol;Acc:9554]	7	172613624	172712067	PSMD1-202	0	0	0	0	ENSG00000173692	2	231921578	232037541
A_04_P077455	0.00869687	0.700729	0.933761	1.91025	TGGGGACTGCCTTTACCCACCAGACTAAAAGATTACTTGGAAGAATATAAATTCCAGGTA	ENSOCUT00000010933	ENSOCUT00000010933	ENSOCUG00000010937	suppressor of cytokine signaling 2 [Source:HGNC Symbol;Acc:19382]	4	72873374	72917203	SOCS2-201	0	XM_002711201	0	0	ENSG00000120833	12	93963590	93977263
A_04_P068948	0.00870927	0.700729	-0.263174	0.833252	AAGAAAAAAGAGAAAGAGGAAGCTGAACGCATGCTTCAAGATGATGATGAGACTGTGCAC	NM_001195836	ENSOCUT00000013606	ENSOCUG00000013596	solute carrier family 4, sodium bicarbonate cotransporter, member 7 [Source:HGNC Symbol;Acc:11033]	14	14192803	14253610	SLC4A7-201	NM_001195836	0	0	0	ENSG00000033867	3	27414214	27525911
CUST_3070_PI427147524	0.00872457	0.700729	0.532543	1.44648	ATCTGACAGCTTGCATTGCTGATTTTGGGTTGGCGTTAAAGTTTGAAGCTGGCAAGTCTG	lcah0007.c.13.a_5.1.fwd1	ENSOCUT00000016400	ENSOCUG00000016398	activin A receptor, type IIA [Source:HGNC Symbol;Acc:173]	7	86489531	86580737	ACVR2A-201	0	XM_002712145	0	0	ENSG00000121989	2	148602086	148688393
A_04_P042482	0.00873063	0.700729	0.477711	1.39253	AACAGCCCGGAAGACAAGCGGGCAGGCGGTGAAAAATCCCATTTTGAGATGGACATTTAA		ENSOCUT00000017789	ENSOCUG00000017792	eukaryotic translation initiation factor 4E binding protein 1 [Source:HGNC Symbol;Acc:3288]	GL018706	5335425	5335425	EIF4EBP1-201	0	XM_002720806	0	0	ENSG00000187840	8	37887859	37917883
A_04_P098618	0.00873206	0.700729	0.578967	1.49378	GGATCCTTTTGCTGTTAGCTCTGGTTGCAATTTTATGGAAGCTCGGCTTCTTCAAAAGGA	ENSOCUT00000011396	ENSOCUT00000011396	ENSOCUG00000011387	integrin, alpha 2 (CD49B, alpha 2 subunit of VLA-2 receptor) [Source:HGNC Symbol;Acc:6137]	11	69030570	69134101	ITGA2-201	0	XM_002713968	0	0	ENSG00000164171	5	52285156	52390609
CUST_907_PI428255556	0.0087465	0.700729	-0.387146	0.764641	TACCCTGATCCTGATTATTTGAAACGTGTCAAAGAGGAGCTGAAGGCAAAAGGAATCACG	ENSOCUG00000022941	ENSOCUT00000025936	ENSOCUG00000022941	deltex 3-like (Drosophila) [Source:HGNC Symbol;Acc:30323]	14	96505070	96515631	DTX3L-201	0	0	0	0	ENSG00000163840	3	122283085	122294050
A_04_P065675	0.00875108	0.700729	0.56293	1.47727	GACAACGAAAGGAGGATGATGAAGAAGAGCTTCAGCTCTGGGAATGGTTTAATCCAAATT	XM_002720464	ENSOCUT00000003472	ENSOCUG00000003469	0	GL018699	5681941	5715427	0	0	0	0	0	0	0	0	0
A_04_P004724	0.00878705	0.700729	0.459925	1.37547	TCCAACAGATTAGAAGAGAACTCGTTAAAGTACAACTGCTGCCGCAAGGACCTGTGTAAT	NM_001082712	ENSOCUT00000026578	ENSOCUG00000014601	CD59 molecule, complement regulatory protein (CD59), mRNA [Source:RefSeq mRNA;Acc:NM_001082712]	1	173052445	173077372	CD59-201	NM_001082712	0	0	0	ENSG00000085063	11	33719807	33757991
CUST_5375_PI427147524	0.00879249	0.700729	-0.397999	0.75891	AGCAGCTGAGATTAGCCACTGACATTATTTGCTCATATGGTATGTATTTTATCCTGAAAC	lcas0003.g.04.a_5.1.fwd1
A_04_P088807	0.00880483	0.700729	0.515414	1.4294	TGAAGGTGTAATAGTCGCTCTGGGCAGTGATTTCAACCCTAACGCCTACTGCTTTTCAAT	ENSOCUT00000005523	ENSOCUT00000005523	ENSOCUG00000005523	amidohydrolase domain containing 1 [Source:HGNC Symbol;Acc:28577]	4	75136712	75163788	AMDHD1-201	0	XM_002711210	0	0	ENSG00000139344	12	96337071	96362370
A_04_P077314	0.00884679	0.700729	0.459336	1.37491	TTTAAAGAGCGTATTATTCGAAGTATCACTCCAGAAACCCCAACAGAGATTCCCTGTGGG	ENSOCUT00000003640	ENSOCUT00000003640	ENSOCUG00000003640	solute carrier family 6 (neurotransmitter transporter), member 4 [Source:HGNC Symbol;Acc:11050]	19	18028223	18069959	SLC6A4-201	0	XM_002718904	0	0	ENSG00000108576	17	28521337	28563020
CUST_9521_PI427147524	0.00886632	0.700729	0.372949	1.295	GTAGCTGCTGTGTCTACTTAAGTAATTAATTAGATCACAGAAGTAAAAAATGTCGGCTGA	lcaw0044.b.09.a_5.1.fwd2
CUST_740_PI427147524	0.00888188	0.700729	0.73905	1.66908	ACTCAACTTCATACTTGCTCCAGTGACTTGGCTGGGATGTTCAGATAAGCTGATGTGCTA	lcaf0007.m.13.a_5.1.rev1
A_04_P051779	0.00888331	0.700729	0.457769	1.37342	ATCGATGGGGAATATCAACATGACAGTCCAAATACCTTGTGGTGCCTGCCAATTCAAGTT
A_04_P092562	0.00888765	0.700729	0.558455	1.47269	AGAGAACATTATTGACACCTTAGGAGCTGAAGTGGACAGACTTGAGAAGGAACTAAAAAA	ENSOCUT00000017142	ENSOCUT00000017142	ENSOCUG00000017135	solute carrier family 30 (zinc transporter), member 9 [Source:HGNC Symbol;Acc:1329]	2	31057292	31131548	SLC30A9-201	0	XM_002709279	0	0	ENSG00000014824	4	41992489	42092474
A_04_P099734	0.00890799	0.700729	-0.311731	0.805674	CTAGCTGGAAACGAGATGATTAACGGAGAGGATGAAATGGAGATGTATGACGACTATGAA	ENSOCUT00000012562	ENSOCUT00000012562	ENSOCUG00000012557	SRY (sex determining region Y)-box 6 [Source:HGNC Symbol;Acc:16421]	GL018733	60437	594016	SOX6-201	0	XM_002721354	0	0	ENSG00000110693	11	15987995	16761138
CUST_12843_PI427147524	0.00891844	0.700729	0.388307	1.30886	CCAAATGACCATTCTAGTGTTTTTAAAAGGTACTGAGGATTGAGATATGTAAATTGGGTG	lcaw0081.a.02.a_5.1.fwd1
CUST_2733_PI427147524	0.0089188	0.700729	-0.31697	0.802754	AACAGTTCATTTGGTGTAACACACTAACCTGGTGTTGAAAACATTTTCACAGGTTCCCCG	lcah0003.c.24.a_5.1.rev2
A_04_P032443	0.00892278	0.700729	0.521305	1.43525	GTTGGAATTCAGTTTCTGGAATGAGCCTGTCCCACGGTCAGGACCCAATATATATGAACT	ENSOCUT00000001768	ENSOCUT00000001768	ENSOCUG00000001768	glioblastoma amplified sequence [Source:HGNC Symbol;Acc:4179]	GL018788	890584	913769	GBAS-201	0	0	0	0	ENSG00000146729	7	56019486	56067874
CUST_10385_PI427147524	0.00892651	0.700729	-0.443038	0.735584	CCGCTTAATAAAGATCAGTTGTTTAATCTGAATTGGCTAATGTAGAACAGCCAGCGTTGT	lcaw0054.c.09.a_5.1.fwd2
CUST_154_PI427147524	0.00893577	0.700729	0.965722	1.95304	CTGCATACCCTACTTGCCCAATGGCTACTTTTTAAATAAAGACAACTTTTATTTCTCCTA	ENSOCUG00000011843	ENSOCUT00000011842	ENSOCUG00000011843	hydroxysteroid (11-beta) dehydrogenase 2 (HSD11B2), mRNA [Source:RefSeq mRNA;Acc:NM_001082752]	5	23014001	23020581	HSD11B2-201	NM_001082752	0	0	0	ENSG00000176387	16	67464555	67471456
A_04_P017464	0.00893866	0.700729	-0.506403	0.703976	GTCATCCTGGAATAGGACCCCAAATTTCACGCTTATCTTTCCATCAGCATTTTTTGAACC	DN885266	ENSOCUT00000004884	ENSOCUG00000004884	ABRA C-terminal like [Source:HGNC Symbol;Acc:21230]	12	129487499	129495991	ABRACL-201	0	XM_002714847	0	0	ENSG00000146386	6	139349819	139364439
CUST_8715_PI427147524	0.00894774	0.700729	-0.606593	0.656746	GTCGCACAATATTTGTTGCACTTTGGCATGGCGCATTTGTTCTGAATTAAAAGAGATTGT	lcaw0034.h.03.a_5.1.fwd1
A_04_P058322	0.00895408	0.700729	-0.281473	0.822751	ATCCACTCTAAGGCCTCACTCTTAGAGCTAATCCAGAATAAAGACACTTACCGAGAGATG	ENSOCUT00000008458	ENSOCUT00000008458	ENSOCUG00000008460	WD repeat domain 87 [Source:HGNC Symbol;Acc:29934]	5	1985805	2034264	WDR87-201	0	0	0	0	ENSG00000171804	19	38375463	38397317
A_04_P047097	0.00896429	0.700729	-0.427277	0.743664	TTCAGTGTGATGGTTGTGATGTCTGGTTCCACGTGGCCTGTGTCGGCTGCAGCATCCAAG	ENSOCUT00000017151	ENSOCUT00000017151	ENSOCUG00000017153	transcription factor 19 [Source:HGNC Symbol;Acc:11629]	12	20163915	20168635	TCF19-201	0	XM_002714266	0	0	ENSG00000137310	6	31126319	31134936
A_04_P071879	0.0089663	0.700729	0.367314	1.28995	ATATGAGACCTTATGCAATGAGCTCAGCTTTCTGTCTGACGCCATGAAGTCAGAAGAGAT	ENSOCUT00000002802	ENSOCUT00000002802	ENSOCUG00000002805	adenosine monophosphate deaminase 3 [Source:HGNC Symbol;Acc:470]	1	152222925	152261773	AMPD3-201	0	0	0	0	ENSG00000133805	11	10329860	10529126
A_04_P052952	0.00898531	0.700729	-0.427623	0.743486	GCTGCCAGTTCTGCCCACGCACTTTCTCCCGCTCTGACCACCTGGCTTTGCACATGAAGC	ENSOCUT00000011997	ENSOCUT00000011997	ENSOCUG00000011998	Kruppel-like factor 1 (erythroid) [Source:HGNC Symbol;Acc:6345]	GL019601	10845	12765	KLF1-201	0	0	0	0	ENSG00000105610	19	12995237	12997995
A_04_P048287	0.0089963	0.700729	-0.33148	0.794721	CCCCAAAATGCAGACAAGATCAAGATCAAGATCGCAGACCTGGGCAACGCCTGCTGGGTG	ENSOCUT00000016539	ENSOCUT00000026290	ENSOCUG00000016537	SRSF protein kinase 3 [Source:HGNC Symbol;Acc:11402]	GL018816	638129	642733	SRPK3-201	0	0	0	0	ENSG00000184343	X	153041867	153051187
CUST_4210_PI427147524	0.0090268	0.700729	0.521155	1.4351	AATGATGTGTTTCATAAGCAGCAGTGGTTCAATTGTATTCGAAGGCGCCATTGCCCCCTT	lcao0042.b.10.c_5.1.rev1	ENSOCUT00000012612	ENSOCUG00000012611	neuroepithelial cell transforming 1 [Source:HGNC Symbol;Acc:14592]	GL018750	1449114	1461015	NET1-201	0	XM_002721686	0	0	ENSG00000173848	10	5454514	5500426
A_04_P067029	0.00906874	0.700729	-0.421263	0.746771	ATTTTGCTGTCCCAGATCCTAGTGAGTCAGATCAAAGACCAGATCAAGCTACAGCTCTAC	ENSOCUT00000013166	ENSOCUT00000013166	ENSOCUG00000013168	tetraspanin 33 [Source:HGNC Symbol;Acc:28743]	7	15416463	15439223	TSPAN33-201	0	XM_002712036	0	0	ENSG00000158457	7	128784712	128808671
A_04_P003111	0.00907468	0.700729	0.696546	1.62062	AACTGCATTTTAGTTGCATACAGTATCTGTCAGAAGAAGGCAAATCTGCTGAGATCAGAG	NM_001082633	ENSOCUT00000030686	ENSOCUG00000016813	lectin-like oxidized LDL receptor (LOX-1), mRNA [Source:RefSeq mRNA;Acc:NM_001082633]	8	28672961	28685549	LOX-1-202	NM_001082633	0	0	0	ENSG00000173391	12	10310902	10324737
CUST_1597_PI427147524	0.00911608	0.700729	0.457867	1.37351	AGCTTCCCTTGGCTTTCGATACTGTGCGATTCTTAATGCCGTGAACTACATCTCAACTGT	lcaf0032.f.16.a_5.1.fwd1	ENSOCUT00000013342	ENSOCUG00000013344	RAD50 interactor 1 [Source:HGNC Symbol;Acc:21876]	7	41897455	41927836	RINT1-201	0	XM_002712108	0	0	ENSG00000135249	7	105172532	105208124
A_04_P001546	0.00912671	0.700729	0.480617	1.39534	AACAGATTAGAAGAGAACTCGTTAAAGTACAACTGCTGCCGCAAGGACCTGTGTAATGGC	NM_001082712	ENSOCUT00000026578	ENSOCUG00000014601	CD59 molecule, complement regulatory protein (CD59), mRNA [Source:RefSeq mRNA;Acc:NM_001082712]	1	173052445	173077372	CD59-201	NM_001082712	0	0	0	ENSG00000085063	11	33719807	33757991
A_04_P077452	0.00916156	0.700729	0.932164	1.90814	GGACTGCCTTTACCCACCAGACTAAAAGATTACTTGGAAGAATATAAATTCCAGGTATAA	ENSOCUT00000010933	ENSOCUT00000010933	ENSOCUG00000010937	suppressor of cytokine signaling 2 [Source:HGNC Symbol;Acc:19382]	4	72873374	72917203	SOCS2-201	0	XM_002711201	0	0	ENSG00000120833	12	93963590	93977263
A_04_P063824	0.00918164	0.700729	-0.523297	0.69578	CTATTCCAACAGCCTGCCACTTGCTTCAAGCACTACAGGGGTAGAAAAGTCAATTTCTAC	ENSOCUT00000001560	ENSOCUT00000001560	ENSOCUG00000001561	tumor necrosis factor receptor superfamily, member 17 [Source:HGNC Symbol;Acc:11913]	6	5381483	5386838	TNFRSF17-201	0	XM_002711797	0	0	ENSG00000048462	16	12058964	12061925
A_04_P025756	0.00919681	0.700729	0.75097	1.68292	ATGAGAACAATGTTTTCCATGACCCGGTTGATGGTTATGCTTCCCTTCAGTGGAACTGGA	ENSOCUT00000021984	ENSOCUT00000003541	ENSOCUG00000003521	ankyrin 3, node of Ranvier (ankyrin G) [Source:HGNC Symbol;Acc:494]	18	25810056	25810056	ANK3-201	0	0	0	0	ENSG00000151150	10	61786056	62493248
A_04_P094442	0.00926862	0.700729	1.43098	2.69629	GGAAGAAGATTAATCCGTTTGCACATCTTCCGTTTGGGGTTGGGAAGAGAATGTGCATTG	ENSOCUT00000004935	ENSOCUT00000004935	ENSOCUG00000004935	cytochrome P450, family 24, subfamily A, polypeptide 1 [Source:HGNC Symbol;Acc:2602]	GL018712	2331088	2348317	CYP24A1-201	0	XM_002720882	0	0	ENSG00000019186	20	52769988	52790512
A_04_P094998	0.00926869	0.700729	-0.25233	0.839539	GTGACTGAGAACCCAGGAAAGTCAATCTCCGTCTTTATTAACCCTGATGATGTCACAAGG	ENSOCUT00000015205	ENSOCUT00000030520	ENSOCUG00000015208	Mab-21 domain containing 2 [Source:HGNC Symbol;Acc:30438]	14	88637235	88765326	MB21D2-201	0	XM_002716383	0	0	ENSG00000180611	3	192514604	192635950
CUST_800_PI428255556	0.0092703	0.700729	-0.561443	0.677624	TGAACAAATACAGCGTCTTCCTGAAGTCCCGAGAGCACCCAGATCACCAGCTGCCTTCCT	ENSOCUG00000025722	ENSOCUT00000022739	ENSOCUG00000025722	alpha hemoglobin stabilizing protein [Source:HGNC Symbol;Acc:18075]	GL018752	799320	799840	AHSP-201	0	XM_002721727	0	0	ENSG00000169877	16	31539185	31540124
A_04_P001609	0.00927792	0.700729	0.541188	1.45517	TACGACATGGAAATAATAGAGGAAGAAGCTTTCTTGGCTTGGAAAGAAGATATAACCCAA	NM_001082379	ENSOCUT00000013332	ENSOCUG00000013326	eukaryotic translation initiation factor 4 gamma, 2 (EIF4G2), mRNA [Source:RefSeq mRNA;Acc:NM_001082379]	1	152586617	152597723	EIF4G2-201	NM_001082379	0	0	0	ENSG00000110321	11	10818597	10830657
A_04_P102513	0.00935277	0.700729	0.719876	1.64704	TAACGAAGAAGGTAGCAGTTCCTTATAGCCCTGCTGTTGGGGTTGATTTTGAACTGGAGT	ENSOCUT00000008175	ENSOCUT00000008175	ENSOCUG00000008181	carboxypeptidase E [Source:HGNC Symbol;Acc:2303]	GL018701	8382495	8501789	CPE-201	0	XM_002720557	0	0	ENSG00000109472	4	166282346	166419472
CUST_378_PI428255556	0.00935719	0.700729	-0.495382	0.709374	AGAAGAAAATGAGGAAGCAATGGAAAATGAGCAGTTTCAGCAGCTGTTGCGCAAGCTAGG	ENSOCUG00000012057	ENSOCUT00000012061	ENSOCUG00000012057	timeless circadian clock [Source:HGNC Symbol;Acc:11813]	4	39950029	39969688	TIMELESS-201	0	XM_002711176	0	0	ENSG00000111602	12	56810903	56843187
A_04_P048612	0.00935981	0.700729	0.62383	1.54096	TAAAATGGTACAGACACCTTATGGCATAGTGCCAGACGTTTATGAGAAAGAGTCCCGCCA	ENSOCUT00000009877	ENSOCUT00000009877	ENSOCUG00000009880	dual specificity phosphatase 14 [Source:HGNC Symbol;Acc:17007]	19	25440410	25441006	DUSP14-201	0	XM_002719248	0	0	ENSG00000161326	17	35849937	35873603
CUST_14_PI427147509	0.00936277	0.700729	0.55761	1.47183	GCACATCATGACATTGGGTAGCATTAACTGTGAGTTTTGTGCTTCCAAATGACTTTTGGT	ENSG00000164924		ENSOCUG00000000734	tyrosine 3-monooxygenase/tryptophan 5-monooxygenase activation protein, zeta [Source:HGNC Symbol;Acc:12855]	3	116512016	116534877	YWHAZ-201	0	XM_002710718	0	0	ENSG00000164924	8	101928753	101965616
A_04_P061463	0.00939445	0.700729	-0.540553	0.687507	GATTTTATACAAAGAGAAACTGGGACAAGGCTCCTGGGAGAAGTGCGTTCAGAATGGAGA	ENSOCUT00000009808	ENSOCUT00000009808	ENSOCUG00000009809	SP110 nuclear body protein [Source:HGNC Symbol;Acc:5401]	7	172093073	172131575	SP110-201	0	0	0	0	ENSG00000135899	2	231032009	231090444
CUST_6943_PI427147524	0.00940385	0.700729	0.528459	1.44239	TTAGCAGGAAAATGGAAGGGCTGGACTGGGTTTATCCGACATTCCTTCCACATCCAAATT	lcaw0015.h.09.a_5.1.rev2
A_04_P059878	0.00940999	0.700729	0.402861	1.32213	GTGGAAAAGCAAGGAGACCTAATAGTATACCTGAAACGACACAACGCACTGTTAAGTAAG	ENSOCUT00000016355	ENSOCUT00000016355	ENSOCUG00000016357	transmembrane protein 192 [Source:HGNC Symbol;Acc:26775]	GL018701	8092856	8124653	TMEM192-201	0	XM_002720555	0	0	ENSG00000170088	4	165995574	166129701
A_04_P017275	0.00941712	0.700729	-0.309066	0.807164	GTAATCAGTCATAGAGACAGAACTGCCACCAAAGAAGGTTGTCTTCTTGTTAGCCAGAAT		ENSOCUT00000008701	ENSOCUG00000008702	glutathione S-transferase omega 1 [Source:HGNC Symbol;Acc:13312]	18	52185023	52185023	GSTO1-201	0	XM_002718728	0	0	ENSG00000148834	10	105995114	106027217
A_04_P073312	0.00941724	0.700729	0.476709	1.39157	CCTAGTAAAGAAATACTCAATGACAGACTTCTTGTGGCACTACATTGTGGCAGCTATGGT	ENSOCUT00000000909	ENSOCUT00000000909	ENSOCUG00000000909	HECT domain and ankyrin repeat containing E3 ubiquitin protein ligase 1 [Source:HGNC Symbol;Acc:21033]	12	92826730	92960963	HACE1-201	0	0	0	0	ENSG00000085382	6	105175968	105307794
A_04_P065676	0.00943078	0.700729	0.572745	1.48735	GGACAACGAAAGGAGGATGATGAAGAAGAGCTTCAGCTCTGGGAATGGTTTAATCCAAAT	XM_002720464	ENSOCUT00000003472	ENSOCUG00000003469	0	GL018699	5681941	5715427	0	0	0	0	0	0	0	0	0
A_04_P094207	0.00943988	0.700729	0.395007	1.31495	TCCTGCCAAAAATACTATGAGCTGTTACTAGTCAACCCTATTTGGTTGGTTCCACCAACA	ENSOCUT00000002989	ENSOCUT00000002989	ENSOCUG00000002991	chloride channel CLIC-like 1 [Source:HGNC Symbol;Acc:29675]	13	55256906	55282931	CLCC1-201	0	XM_002715445	0	0	ENSG00000121940	1	109472130	109506111
CUST_675_PI428255556	0.009441	0.700729	-0.345405	0.787087	TCAGCTTTCTCTCTGTGGCCATGGGCAGCACCCTCTATTACCAGGGCAAATGTCGGACCT	ENSOCUG00000024990	ENSOCUT00000023965	ENSOCUG00000024990	natural cytotoxicity triggering receptor 3 [Source:HGNC Symbol;Acc:19077]	12	20412620	20415621	NCR3-201	0	XM_002714308	0	0	ENSG00000204475	6	31556672	31560762
A_04_P051968	0.00944528	0.700729	0.580446	1.49531	TTTCCGATTTGCCCAAAAGACTCTGGGCAATCAGCTGTTTGTTTGTGGTCCTGATGAAAA	ENSOCUT00000004829	ENSOCUT00000004829	ENSOCUG00000004826	solute carrier family 40 (iron-regulated transporter), member 1 [Source:HGNC Symbol;Acc:10909]	7	129930835	129952629	SLC40A1-201	0	0	0	0	ENSG00000138449	2	190425305	190448484
A_04_P085018	0.00945565	0.700729	0.474705	1.38963	ATGATGAAGTGCGAATACTTATTAATGAGGCTTACAAGAGAACAGTAGCGCTTCTTACAG	ENSOCUT00000015846	ENSOCUT00000015846	ENSOCUG00000005079	centrosomal protein 76kDa [Source:HGNC Symbol;Acc:25727]	9	49745138	49801048	CEP76-203	0	0	0	0	ENSG00000101624	18	12661832	12702776
CUST_4326_PI427147524	0.00945829	0.700729	0.725292	1.65324	ACCATCTGTTTTTGTATAGCCTGTGAGCTAAGAATGGTTGGAAAAACAGGTTGGAAAAAA	lcao0045.d.08.c_5.1.rev2
A_04_P025956	0.0094638	0.700729	-0.285134	0.820666	TGGAGGGTGTGGTGTTTCCCTACCAACCCAGCCGGGGCCGGTACCAGTTCAATTACTATG	XM_002715316			PREDICTED: Oryctolagus cuniculus brain link protein-1 (LOC100339828), mRNA	13			LOC100339828		XM_002715316			-
A_04_P067047	0.009472	0.700729	0.504383	1.41852	TAAAGAAAAAACTGGCCAATGACCCCAGATGGAAGAGATACAGGCGCTGGATGAAGAATG	NM_001205004	ENSOCUT00000008530	ENSOCUG00000008533	DnaJ (Hsp40) homolog, subfamily C , member 25 (DNAJC25), mRNA [Source:RefSeq mRNA;Acc:NM_001205004]	1	1643466	1662166	DNAJC25-201	NM_001205004	0	0	0	ENSG00000059769	9	114393632	114432508
CUST_1803_PI427147524	0.00948711	0.700729	0.515364	1.42935	TTGAAGGAGAGAAGGGTGCGGAGGCAGCAAATGTTACAGGTCCTGGTGGAGTTCCAGTGC	lcaf0035.h.06.a_5.1.rev1
A_04_P025757	0.00948773	0.700729	0.749321	1.681	AGGCACCAGAAGTTTTGCAGATGAGAACAATGTTTTCCATGACCCGGTTGATGGTTATGC	ENSOCUT00000021984	ENSOCUT00000003541	ENSOCUG00000003521	ankyrin 3, node of Ranvier (ankyrin G) [Source:HGNC Symbol;Acc:494]	18	25810056	26168455	ANK3-201	0	0	0	0	ENSG00000151150	10	61786056	62493248
CUST_5389_PI427147524	0.00949093	0.700729	0.73056	1.65928	GGCAAGAAAACCTCTATTCCAAATGTTTGACCTCCCCAAAATTGAGTTTAAGATTGGCTA	lcas0004.b.09.a_5.1.fwd2
A_04_P095907	0.00951456	0.700729	0.536672	1.45062	ACTCTGGAGCAAAACAAAGGCAAGATGGCCAAGAAAGAGGAGAAGTGTGTTCTTCAGTAG	ENSOCUT00000013572	ENSOCUT00000013572	ENSOCUG00000013563	EH domain binding protein 1 [Source:HGNC Symbol;Acc:29144]	2	123421289	123797575	EHBP1-201	0	XM_002709845	0	0	ENSG00000115504	2	62900986	63273622
A_04_P061069	0.0095286	0.700729	0.497955	1.41221	TTTACAAGGCATTTCTGGATTGAGAGTGATGGGGGAATCCTTTTCTCCTGCGTTTCACCT	ENSOCUT00000008081	ENSOCUT00000008081	ENSOCUG00000008078	serine palmitoyltransferase, long chain base subunit 1 [Source:HGNC Symbol;Acc:11277]	1	76143257	76197828	SPTLC1-201	0	XM_002708258	0	0	ENSG00000090054	9	94794281	94877666
A_04_P088670	0.00952894	0.700729	0.653056	1.5725	AACCATTGATGCAGGATATTACATCTGCACTGCTCAGAATCTCCAAGGACAGACGACAGT	ENSOCUT00000005211	ENSOCUT00000005211	ENSOCUG00000005211	platelet-derived growth factor receptor-like [Source:HGNC Symbol;Acc:8805]	2	68034567	68101300	PDGFRL-201	0	0	0	0	ENSG00000104213	8	17433942	17501580
A_04_P005028	0.0095468	0.700729	0.752151	1.6843	AGGAACAGTGTTCTGCAGTGTGGAATTTCTCATGAGGAAAAAGCAAAGTTTTTGGGCAAC	ENSOCUT00000016425	ENSOCUT00000016425	ENSOCUG00000016424	AMP deaminase 1 [Source:UniProtKB/Swiss-Prot;Acc:P81072]	13	49496356	49520061	AMPD1-201	0	0	0	0	ENSG00000116748	1	115215719	115238239
A_04_P093707	0.00955181	0.700729	0.630682	1.5483	CATGAGTAAAGGAGAAAATAATTCGGGATTCCAAAACAGTGATGATATCCAGACTTCATT	ENSOCUT00000017784	ENSOCUT00000017784	ENSOCUG00000017782	angiotensin I converting enzyme 2 [Source:HGNC Symbol;Acc:13557]	X	1396878	1444360	ACE2-201	0	XM_002719845	0	0	ENSG00000130234	X	15579156	15620271
A_04_P097762	0.0095545	0.700729	0.561871	1.47618	GCCAAGTTGGACCGTCTAGAAAAGCGATTGCAGGAGGTTCGAGAAAAGGAGCAAACGTAG	ENSOCUT00000001749	ENSOCUT00000022180	ENSOCUG00000001748	transmembrane and tetratricopeptide repeat containing 1 [Source:HGNC Symbol;Acc:24099]	8	10605856	10837499	TMTC1-201	0	0	0	0	ENSG00000133687	12	29653773	29937692
A_04_P031894	0.00960582	0.700729	-0.398781	0.758499	CCACTTTGGTTTCCTCTATGATCTCCTCAACAAATTTGTGTTGGACTTTGAGCTTGGGAG		ENSOCUT00000030367	ENSOCUG00000021430	Neurofilament medium polypeptide [Source:UniProtKB/TrEMBL;Acc:G1TPK8]	2	44735748	44735748	NF-M-201	0	XM_002709311	0	0	ENSG00000104722	8	24770525	24776607
A_04_P004645	0.00965213	0.700729	-0.31717	0.802643	AACATCTACTTCAAAGAGTTGAACTACAAAGCCAATTCTGAGTCCCCCTCTGTCACGATG	NM_001082728	ENSOCUT00000026460	ENSOCUG00000010152	sodium channel, non-voltage-gated 1 alpha subunit [Source:HGNC Symbol;Acc:10599]	8	32420253	32443829	SCNN1A-201	0	0	0	0	ENSG00000111319	12	6456009	6486896
CUST_1313_PI427147524	0.00966566	0.700729	0.352701	1.27695	TGACAAATATGGAAGAAAGGTCCCGTTATATTTACTAAGCCCCAGAGATCCTGCCCATAC	lcaf0028.f.05.a_5.1.fwd1
CUST_10297_PI427147524	0.00969606	0.700729	0.520994	1.43494	AACCCAAGTTTTACATACTCCTTAGACGGAGAGTGGCACAGATTTACTTGTTCCTCCAAA	lcaw0053.d.01.a_5.1.fwd2	ENSOCUT00000003626	ENSOCUG00000003627	G-protein signaling modulator 2 (GPSM2), mRNA [Source:RefSeq mRNA;Acc:NM_001204445]	13	55282653	55330910	GPSM2-201	NM_001204445	0	0	0	ENSG00000121957	1	109417972	109477167
A_04_P065673	0.00970776	0.700729	0.581432	1.49633	CAACGAAAGGAGGATGATGAAGAAGAGCTTCAGCTCTGGGAATGGTTTAATCCAAATTAG		ENSOCUT00000003472	ENSOCUG00000003469	0	GL018699	5681941	5681941	0	0	0	0	0	0	0	0	0
A_04_P004741	0.00970966	0.700729	0.654467	1.57403	AAGGTGGTTTGAGCGGAAGAAAGACCCTGTTACCACCGCATTAATCGGCCATATTTATAG			ENSOCUG00000002148	oxysterol binding protein (OSBP), mRNA [Source:RefSeq mRNA;Acc:NM_001082233]	1	192371391	192413266	OSBP-202	NM_001082233	0	0	0	ENSG00000110048	11	59341871	59383617
A_04_P081322	0.00971593	0.700729	-0.277915	0.824782	GAAAAAGCCTTTGAGGATTCATATACTTCTCTGATAGAAATCACAATGGATCCAGAGACT	ENSOCUT00000014755	ENSOCUT00000029188	ENSOCUG00000014749	ATP/GTP binding protein-like 3 [Source:HGNC Symbol;Acc:27981]	7	13452439	13547689	AGBL3-201	0	0	0	0	ENSG00000146856	7	134671259	134832715
A_04_P073482	0.00975617	0.700729	0.759603	1.69302	TTTTTATACCCAAGTCACCCACTTCGTCTAATGAACCTGAGAACAGAGTTCTTCCCATGC	ENSOCUT00000017911	ENSOCUT00000017911	ENSOCUG00000017911	tripartite motif containing 36 [Source:HGNC Symbol;Acc:16280]	3	10671	62425	TRIM36-201	0	0	0	0	ENSG00000152503	5	114460459	114516243
A_04_P031317	0.00976318	0.700729	-0.462073	0.725943	ACCTATTTCTGCGAGGTGGATAACATCTGGGGCCCAGGCACCCTGGTCACCATCTCTTCA		ENSOCUT00000024303	ENSOCUG00000026651	Uncharacterized protein [Source:UniProtKB/TrEMBL;Acc:G1U2P2]	GL019133	19254	19254	0	0	0	0	0	ENSG00000211892	14	106090687	106092403
CUST_24_PI427147509	0.00979958	0.700729	-0.351793	0.78361	CGACTCCAGGACAAGAAGCTGCCGCCCTTGCTGTCTGAGATCTGGGATGTACACGAATGA	ENSG00000131408	ENSOCUT00000002097	ENSOCUG00000027789	nuclear receptor subfamily 1, group H, member 3 (LOC100352900), mRNA [Source:RefSeq mRNA;Acc:NM_001184956]	1	186608829	186615938	NR1H3-201	NM_001184956	0	0	0	ENSG00000025434	11	47269851	47290396
A_04_P078221	0.00981373	0.700729	0.424624	1.34222	GAAAGTGTGGAAAATCCAAATTGGACGGAGTTCATTCAGAGAGGCAAGATTTCAATCACA	ENSOCUT00000009610	ENSOCUT00000033583	ENSOCUG00000029156	PRELI domain containing 2 [Source:HGNC Symbol;Acc:28306]	3	27717855	27812666	PRELID2-201	0	0	0	0	ENSG00000186314	5	144851362	145214932
A_04_P031502	0.00981567	0.700729	-0.412791	0.751169	TATTTCTGTGCGAGAGGAGTCATCATGGCTAATTTGTGGGGCCCAGGCACCCTGGTCACC		ENSOCUT00000024303	ENSOCUG00000026651	Uncharacterized protein [Source:UniProtKB/TrEMBL;Acc:G1U2P2]	GL019133	19254	19254	0	0	0	0	0	ENSG00000211892	14	106090687	106092403
A_04_P065672	0.00982064	0.700729	0.574463	1.48912	AACGAAAGGAGGATGATGAAGAAGAGCTTCAGCTCTGGGAATGGTTTAATCCAAATTAGA		ENSOCUT00000003472	ENSOCUG00000003469	0	GL018699	5681941	5681941	0	0	0	0	0	0	0	0	0
CUST_3808_PI427147524	0.00982964	0.700729	0.968386	1.95665	TATGGTATGTTAATTTTGTGGTTTTGCCCCTTAAAAGCTGTGTGAGATAGCTGCTCGGGG	lcao0024.f.01.c_5.1.rev2																LTR TE (RLTR44)
A_04_P059222	0.00983489	0.700729	0.573762	1.4884	AGTCATAAACTATGATCTTTTATACGCTATCTCCAAGCTGGGGCCAGGGGGCAAGTATGA	ENSOCUT00000010602	ENSOCUT00000010602	ENSOCUG00000010604	regulator of calcineurin 1 [Source:HGNC Symbol;Acc:3040]	GL018729	1284718	1292493	RCAN1-201	0	XM_002721299	0	0	ENSG00000159200	21	35885440	35987441
CUST_72_PI428255556	0.00985922	0.700729	-0.538305	0.688579	TGTCTTCATCACCAAAAAGGGCTACTCAATCTGCGCCAACCCCCGGGATGACTGGGTCCA	ENSOCUG00000002849	ENSOCUT00000032163	ENSOCUG00000002849	chemokine (C-C motif) ligand 14 [Source:HGNC Symbol;Acc:10612]	19	24961758	24964697	CCL14-201	0	XM_002719245	0	0	ENSG00000213494	17	34310327	34329100
A_04_P090094	0.0098616	0.700729	-0.36686	0.775469	ACATGAGTTCTTTGCTGACCTCCCTCGCGGAAGAAAGCAAATTCCTTGCAGTTATGCAAT	ENSOCUT00000006566	ENSOCUT00000006566	ENSOCUG00000006563	GLI family zinc finger 3 [Source:HGNC Symbol;Acc:4319]	10	24951515	25228694	GLI3-201	0	XM_002713771	0	0	ENSG00000106571	7	42000548	42277469
A_04_P098182	0.00986448	0.700729	0.402725	1.322	AAGCATCAGCCACTACGTGATTGTCATGTCCATGACCATCTTTCTGGTGTTTCTCAATGG	ENSOCUT00000005279	ENSOCUT00000005279	ENSOCUG00000005271	phosphatidylinositol glycan anchor biosynthesis, class N [Source:HGNC Symbol;Acc:8967]	9	102343804	102476176	PIGN-201	0	XM_002713621	0	0	ENSG00000197563	18	59710800	59854351
A_04_P088134	0.00992548	0.700729	0.589197	1.50441	AACTTCAGTCGAAGCTCAGCTCTCACCAAACACCAGAGAATTCATGCACGAAATAAACTC	ENSOCUT00000011640	ENSOCUT00000011640	ENSOCUG00000011646	ZFP90 zinc finger protein [Source:HGNC Symbol;Acc:23329]	5	24055297	24074825	ZFP90-201	0	XM_002711637	0	0	ENSG00000184939	16	68563993	68609975
CUST_8603_PI427147524	0.00992807	0.700729	-0.459564	0.727206	GACTTAGCTGCTGAAAATGGGTCACCTCAAACACTGCTCTGTTCCCTCTATAAAGTAAAC	lcaw0033.e.07.a_5.1.rev2	ENSOCUT00000008798	ENSOCUG00000008802	chromosome 12 open reading frame 39 [Source:HGNC Symbol;Acc:28139]	8	18576921	18586608	C12orf39-201	0	0	0	0	ENSG00000134548	12	21679241	21690311
CUST_7366_PI427147524	0.00994044	0.700729	0.567814	1.48228	TCACATTGCCTTTTGTTAACGGTCAAATACTTACCTTTTGAGGGACAAGCAGTTTCTCAA	lcaw0020.e.04.a_5.1.fwd2
A_04_P071877	0.00994139	0.700729	0.329408	1.2565	ATGAGACCTTATGCAATGAGCTCAGCTTTCTGTCTGACGCCATGAAGTCAGAAGAGATCA	ENSOCUT00000002802	ENSOCUT00000002802	ENSOCUG00000002805	adenosine monophosphate deaminase 3 [Source:HGNC Symbol;Acc:470]	1	152222925	152261773	AMPD3-201	0	0	0	0	ENSG00000133805	11	10329860	10529126
A_04_P075178	0.0100263	0.700729	0.417169	1.3353	ATCCTGGAGAACTGGAACATGTTTGTTGGAAGTCAAGCTACCAATTATGGGGAAGACCTC	ENSOCUT00000016263	ENSOCUT00000016263	ENSOCUG00000016268	reticulocalbin 1, EF-hand calcium binding domain [Source:HGNC Symbol;Acc:9934]	1	171420803	171437524	RCN1-201	0	0	0	0	ENSG00000049449	11	31833939	32127301
A_04_P001568	0.0100394	0.700729	-0.349321	0.784953	TTTGTCATTAGTATCATCACCGTTGTGGTTGTCTCCCTCTTCACCAAGCCCATTCCAGAT	NM_001101692	ENSOCUT00000017570	ENSOCUG00000017569	solute carrier family 5 (sodium/glucose cotransporter), member 1 (SLC5A1), mRNA [Source:RefSeq mRNA;Acc:NM_001101692]	21	4393143	4471611	RA_M004_JSM9082BF-201	NM_001101692	0	0	0	ENSG00000100170	22	32439019	32509016
A_04_P086425	0.0100482	0.700729	-0.314726	0.804004	TATTTTCACGAGCCAAATAAGAAATTCTTCGAGCTCGTGGGCAGAACATTTGACTGGCAC	ENSOCUT00000007600	ENSOCUT00000007600	ENSOCUG00000007602	heparan sulfate (glucosamine) 3-O-sulfotransferase 1 [Source:HGNC Symbol;Acc:5194]	2	1876130	1877065	HS3ST1-201	0	XM_002709358	0	0	ENSG00000002587	4	11394774	11431389
A_04_P084222	0.0100722	0.700729	0.868103	1.82526	AATTTGCAAGATGGTCAGATTTCTGACACGGGAGATCTGGGGGAAGAGATTGCCAGTAAT	ENSOCUT00000016643	ENSOCUT00000016643	ENSOCUG00000016630	kinesin family member 21A [Source:HGNC Symbol;Acc:19349]	8	6368815	6547738	KIF21A-201	0	0	0	0	ENSG00000139116	12	39687030	39837192
A_04_P086157	0.0100769	0.700729	0.439255	1.3559	GGGACAGGAAACGGTGTCATTATCTCCATCCCACTGACAGAAACAAATAAAACCTCAGGA	ENSOCUT00000000818	ENSOCUT00000000818	ENSOCUG00000000817	sperm associated antigen 9 [Source:HGNC Symbol;Acc:14524]	19	36691679	36855909	SPAG9-201	0	0	0	0	ENSG00000008294	17	49039535	49198226
CUST_6621_PI427147524	0.010117	0.700729	0.448816	1.36492	TTACAAGAGAACAGTAGCGCTTCTTACAGAAAAGAAAGCTGACGTGGAGAAGGTTGCTCT	lcaw0012.c.08.a_5.1.fwd1	ENSOCUT00000015846	ENSOCUG00000005079	centrosomal protein 76kDa [Source:HGNC Symbol;Acc:25727]	9	49745138	49801048	CEP76-203	0	0	0	0	ENSG00000101624	18	12661832	12702776
A_04_P032442	0.0101317	0.700729	0.514718	1.42872	ATATATATGAACTCAGGTCTTACCAGCTCCGACCAGGTACCATGATTGAATGGGGCAATT	ENSOCUT00000001768	ENSOCUT00000001768	ENSOCUG00000001768	glioblastoma amplified sequence [Source:HGNC Symbol;Acc:4179]	GL018788	890584	913769	GBAS-201	0	0	0	0	ENSG00000146729	7	56019486	56067874
A_04_P003348	0.0101445	0.700729	0.509641	1.4237	AATTTTATACTCCCTAAAGTTCATGCACAGAGCTACCTACGCAATTGCAAACTCCACCTG	NM_001082270	ENSOCUT00000007811	ENSOCUG00000007802	calpastatin (CAST), mRNA [Source:RefSeq mRNA;Acc:NM_001082270]	11	16360460	16483587	CAST-201	NM_001082270	0	0	0	ENSG00000153113	5	95860971	96115299
A_04_P088667	0.010187	0.700729	0.694357	1.61816	TTGATGCAGGATATTACATCTGCACTGCTCAGAATCTCCAAGGACAGACGACAGTTGCTA	ENSOCUT00000005211	ENSOCUT00000005211	ENSOCUG00000005211	platelet-derived growth factor receptor-like [Source:HGNC Symbol;Acc:8805]	2	68034567	68101300	PDGFRL-201	0	0	0	0	ENSG00000104213	8	17433942	17501580
CUST_10088_PI427147524	0.010218	0.700729	-0.313034	0.804947	TAGCCAACCTTTTACATGAATATTGGAGTGTTACAGGGTTCCCTTCATTTTTAAAGGGAC	lcaw0050.f.02.a_5.1.fwd2
A_04_P069051	0.0102315	0.700729	-0.339607	0.790256	ATCACGCTCATTTACATGCAGTGAATTCCAAGACGTAAAATCAGACGTTGCCATTTGGTT	ENSOCUT00000011611	ENSOCUT00000011611	ENSOCUG00000011612	regulator of G-protein signaling 18 [Source:HGNC Symbol;Acc:14261]	16	78666931	78692811	RGS18-201	0	XM_002717695	0	0	ENSG00000150681	1	192127587	192154945
A_04_P016796	0.0102637	0.700729	0.637826	1.55598	TTTTGCCATGCCCTATTTCATCCAGGTCATGAAGGAATACTTGACAAAGGTGGATAAATT	ENSOCUT00000016426	ENSOCUT00000016426	ENSOCUG00000016413	clathrin, heavy chain (Hc) [Source:HGNC Symbol;Acc:2092]	19	28661769	28783243	CLTC-201	0	XM_002719087	0	0	ENSG00000141367	17	57697219	57773671
A_04_P067850	0.0102731	0.700729	-0.403561	0.75599	AAATTTGATTCTCTTGATTTTGACACATTGTTGAAACAGGCCCAGAAGAACCTCAGGAGG	ENSOCUT00000000513	ENSOCUT00000000513	ENSOCUG00000000510	peroxisome proliferator-activated receptor gamma, coactivator-related 1 [Source:HGNC Symbol;Acc:30025]	18	50163051	50178612	PPRC1-201	0	XM_002718627	0	0	ENSG00000148840	10	103892787	103910082
CUST_168_PI427147524	0.0102822	0.700729	0.361711	1.28495	CGTGTCCTTCTTCCAATTGCACTATTATTTTGAGGGAAATTCTGACACCTACAAAATTTT	ENSOCUG00000013194	ENSOCUT00000031354	ENSOCUG00000013194	peroxisome proliferator-activated receptor gamma [Source:HGNC Symbol;Acc:9236]	9	11495298	11632637	PPARG-201	NM_001082148	0	0	0	ENSG00000132170	3	12328867	12475855
A_04_P016482	0.0102912	0.700729	0.630965	1.5486	CAGCTGCAGCTGGAAGGCTCGAAGTACATAGAAAGAAATGAACACAAGATGAAGAAAGTT	NM_001171272	ENSOCUT00000032202	ENSOCUG00000009815	patatin-like phospholipase domain containing 8 (PNPLA8), mRNA [Source:RefSeq mRNA;Acc:NM_001171272]	7	45064693	45122839	PNPLA8-201	NM_001171272	0	0	0	ENSG00000135241	7	108110866	108210110
CUST_7703_PI427147524	0.0103381	0.700729	0.428864	1.34617	ATGGTTCTCGTAACTGTCACTTCCTTTGCCATGTTGAAGTTCAGTTCTTGCACTGGTGTC	lcaw0023.h.06.a_5.1.fwd2	ENSOCUT00000002245	ENSOCUG00000002246	transmembrane anterior posterior transformation 1 [Source:HGNC Symbol;Acc:26887]	2	6725737	6777912	TAPT1-201	0	0	0	0	ENSG00000169762	4	16162128	16229033
A_04_P089462	0.0104053	0.700729	0.50824	1.42231	AGGGAGATTATGGCAAGAGGTAGAAGTGTTCCTAATTTTACTGAAGGTTCTTTGCGTGAG	ENSOCUT00000013234	ENSOCUT00000013234
CUST_7431_PI427147524	0.0104079	0.700729	0.496564	1.41085	AGAATCCAGATACTAAAGGTCTGTACATTTTAAGGAGGTGTAAAGAATTAGGGCTTTTTT	lcaw0021.b.10.a_5.1.fwd1	ENSOCUT00000008387	ENSOCUG00000008387	V-set and immunoglobulin domain containing 10 [Source:HGNC Symbol;Acc:26078]	21	14325735	14358968	VSIG10-201	0	0	0	0	ENSG00000176834	12	118501398	118573831
CUST_10948_PI427147524	0.01041	0.700729	-0.356363	0.781131	AAACTTTGTTGTCCCCTGCTACTAACCATTCTTTTAAAGTTAACTTAACCATGATGAGGA	lcaw0060.e.01.a_5.1.fwd1
A_04_P046052	0.0104109	0.700729	-0.409405	0.752934	TAAAGCTGAAGTCTGGGAAAGGTCTCTGAGAGAGAAATGGAACGTGAAGTCGGTGTATGT	ENSOCUT00000004570	ENSOCUT00000004570	ENSOCUG00000004572	uroporphyrinogen III synthase [Source:HGNC Symbol;Acc:12592]	GL018726	288067	311013	UROS-201	0	XM_002721240	0	0	ENSG00000188690	10	127477146	127511817
A_04_P071138	0.0104132	0.700729	-0.385552	0.765486	TTAGTCCTACTTTATATTTTCTGCACTCAGAGTCTCTGCCTGCCCTGGATCTCAAACCAG	ENSOCUT00000016403	ENSOCUT00000016403	ENSOCUG00000016393	RB1-inducible coiled-coil 1 [Source:HGNC Symbol;Acc:15574]	3	67564414	67634720	RB1CC1-201	0	XM_002710475	0	0	ENSG00000023287	8	53535016	53658403
CUST_3679_PI427147524	0.01042	0.700729	0.692641	1.61624	AAATGAAAGCAGCTTTCTCTTTTCATCTGTGGGATTCCAAGAAAACTCCTTGCCCAATCC	lcao0020.d.11.c_5.1.fwd2
A_04_P014571	0.0104284	0.700729	-0.565326	0.675803	TAGTTATTATAGTAGTAGTTATGGTACGTATGCTTTCGGCGGAGGGACCGAGCTGGAGAT	AY171749
A_04_P065527	0.0104603	0.700729	0.479193	1.39396	AATTGCACAATAAAAGAACTCAGGCGCCTCTTCTTAGTTGATGATTTAGTTGATTCCCTA	ENSOCUT00000012050	ENSOCUT00000012050	ENSOCUG00000012050	reticulon 4 [Source:HGNC Symbol;Acc:14085]	2	131055406	131129063	RTN4-201	0	XM_002709710	0	0	ENSG00000115310	2	55199325	55339757
A_04_P064393	0.0104756	0.700729	0.279695	1.21394	ATTTTTGTAGGGATTGTTCTTGGGAATTTGTGCAAAGAAAAGAAGACAGAGGATACAAAG	ENSOCUT00000011120	ENSOCUT00000011120	ENSOCUG00000011119	coenzyme Q2 4-hydroxybenzoate polyprenyltransferase [Source:HGNC Symbol;Acc:25223]	15	67116992	67135468	COQ2-201	0	XM_002716983	0	0	ENSG00000173085	4	84182689	84206067
CUST_3084_PI427147524	0.0104896	0.700729	0.532432	1.44637	GAATGTGTAGGAATCTGGTATAGCATTGGCATCCTAAAACAGTGAAAGTCACTGGAAAAT	lcah0007.e.12.a_5.1.fwd2	ENSOCUT00000012538	ENSOCUG00000012539	transmembrane protein 19 [Source:HGNC Symbol;Acc:25605]	4	50729769	50750161	TMEM19-201	0	0	0	0	ENSG00000139291	12	72079867	72097836
A_04_P062697	0.0104958	0.700729	-0.332783	0.794004	ATCGGAAGTTGCAGACGCACCCATCTCTGGCCAGCCAGGGCAGCAAGAAGAGCAAGGGCA	NM_001171338	ENSOCUT00000012317	ENSOCUG00000012322	MyoD family inhibitor (MDFI), mRNA [Source:RefSeq mRNA;Acc:NM_001171338]	12	31271571	31285663	MDFI-201	NM_001171338	0	0	0	ENSG00000112559	6	41604620	41621984
A_04_P099667	0.0105227	0.700729	0.684018	1.60661	AGCTCTCGAGTGGAAATGTGGTGCAGGACGGCACCCCCTTCGATTGAACGGCTGATTTAG	ENSOCUT00000015954	ENSOCUT00000015954	ENSOCUG00000015949	crumbs homolog 1 (Drosophila) [Source:HGNC Symbol;Acc:2343]	16	73608417	73903115	CRB1-201	0	0	0	0	ENSG00000134376	1	197170592	197447585
A_04_P060028	0.0105297	0.700729	0.430411	1.34762	TCATATGAAGACAGAACAGCTGAGAAGAAATGGCATCAGGAAAAATGGCTTCTTGCAGAG	ENSOCUT00000017939	ENSOCUT00000017939	ENSOCUG00000017939	GC-rich promoter binding protein 1-like 1 [Source:HGNC Symbol;Acc:28843]	13	120943995	120981795	GPBP1L1-201	0	XM_002715133	0	0	ENSG00000159592	1	46092976	46153785
A_04_P095119	0.0105447	0.700729	0.673846	1.59532	TCAGTTCCACTATTGTTAAGCATTGTCTCGCTGGTAATTCTTCTGATCTTAATCTCAATC	ENSOCUT00000009948	ENSOCUT00000009948	ENSOCUG00000009949	CD200 molecule [Source:HGNC Symbol;Acc:7203]	14	106894986	106925566	CD200-201	0	XM_002716840	0	0	ENSG00000091972	3	112051194	112081659
A_04_P074843	0.0105473	0.700729	0.46144	1.37692	GTAGTGAAGGAAGAGAAGGCTGATGATAGCAACCCTAATGACGAATCAAAGAAAACTGCT	ENSOCUT00000009658	ENSOCUT00000009658	ENSOCUG00000009659	lymphatic vessel endothelial hyaluronan receptor 1 [Source:HGNC Symbol;Acc:14687]	1	152333572	152347694	LYVE1-201	0	XM_002708812	0	0	ENSG00000133800	11	10578513	10633236
A_04_P076497	0.0105517	0.700729	-0.425136	0.744768	TGTTTCTGATCTGCTTCTCGGTCGTAAACCCCGCCTCCTACCAGAACGTCCAGGAGGAGT	ENSOCUT00000005355	ENSOCUT00000005355	ENSOCUG00000005357	ras homolog family member J [Source:HGNC Symbol;Acc:688]	20	10904703	10996168	RHOJ-201	0	XM_002719551	0	0	ENSG00000126785	14	63670832	63759937
CUST_10907_PI427147524	0.0106207	0.700729	-0.846713	0.55605	CGGGTTAAAAAGCCCGGATGGCAAGGAACACCCACCCCCTAAAATAAAAAGAAGTTTTTC	lcaw0060.a.05.a_5.1.fwd1
A_04_P060168	0.0106355	0.700729	0.531264	1.4452	TAGATCAGTATTTCTCTGGTGATGATATCGATGAAGATCCTAGCCTCATTCCTGAAGCAA	ENSOCUT00000006782	ENSOCUT00000006782	ENSOCUG00000006781	karyopherin alpha 3 (importin alpha 4) [Source:HGNC Symbol;Acc:6396]	GL018705	3366033	3426434	KPNA3-201	0	0	0	0	ENSG00000102753	13	50273447	50367057
CUST_639_PI428255556	0.010639	0.700729	0.526516	1.44045	ACAATAACGCCACCTGAGAAATATGATGAGGATGGTATGGACTGCATGGACAATGAGAGG	ENSOCUG00000015901	ENSOCUT00000015911	ENSOCUG00000015901	v-akt murine thymoma viral oncogene homolog 3 [Source:HGNC Symbol;Acc:393]	16	23664693	23951874	AKT3-201	0	XM_002717648	0	0	ENSG00000117020	1	243651535	244014381
CUST_12963_PI427147524	0.0106437	0.700729	0.427065	1.3445	GCGCTGTTGCTGCCACTACCTCTTAGACATGGAAAAACCGACTCAAAAGCCAAATAACCA	lcaw0082.c.10.a_5.1.fwd1
CUST_10693_PI427147524	0.0106518	0.700729	-0.312452	0.805272	TTGAGTTTTAGGGAGGCACATTTCAGTTCACAACAGCAAAAGGGTCCCTGTGGTCTACTT	lcaw0057.f.02.a_5.1.rev2
A_04_P016131	0.010662	0.700729	0.439691	1.35631	ATGAATGAGATGAGGAGGGTGACTTCAGACTTCCGAATTGGATTTGGCTCTTTTGTGGAG	ENSOCUT00000003623	ENSOCUT00000003623	ENSOCUG00000003623	integrin, beta 1 (fibronectin receptor, beta polypeptide, antigen CD29 includes MDF2, MSK12) [Source:HGNC Symbol;Acc:6153]	GL018724	2862294	2889817	ITGB1-201	0	XM_002721189	0	0	ENSG00000150093	10	33189247	33294720
CUST_1298_PI427147524	0.0106711	0.700729	0.54973	1.46381	GCTGTTGTCTTTAGCTGCTTTGTATCTGACGAGCTTTTTAGATCGTGTTCCATTTACAGT	lcaf0028.c.13.a_5.1.rev1	ENSOCUT00000012033	ENSOCUG00000012034	RNA binding motif protein 47 [Source:HGNC Symbol;Acc:30358]	2	29641557	29739346	RBM47-201	0	XM_002709400	0	0	ENSG00000163694	4	40425272	40632892
CUST_8209_PI427147524	0.0106858	0.700729	0.493549	1.4079	AGAATCCAGATACTAAAGGTCTGTACATTTTAAGGAGGTGTAAGGAATTAGGGCTTTTTT	lcaw0029.d.12.a_5.1.fwd1	ENSOCUT00000008387	ENSOCUG00000008387	V-set and immunoglobulin domain containing 10 [Source:HGNC Symbol;Acc:26078]	21	14325735	14358968	VSIG10-201	0	0	0	0	ENSG00000176834	12	118501398	118573831
A_04_P092153	0.0106975	0.700729	0.456065	1.37179	GGAACCTATGCTGAAGGAAAGCTTTGAAGGAATGAAAATGAGAAGTACCAAACAAGAACC	ENSOCUT00000011168	ENSOCUT00000011168	ENSOCUG00000011168	transmembrane protein 87A [Source:HGNC Symbol;Acc:24522]	17	29915469	29962943	TMEM87A-202	0	XM_002717769	0	0	ENSG00000103978	15	42502730	42565861
CUST_1131_PI428255556	0.0107245	0.700729	-1.09252	0.468943	TTACATGAGGTTGGGATCCAAAAGACTGAAGGAGGGAGACACAATGATGGGGCAGCAAGT	ENSOCUG00000027699		ENSOCUG00000027699	0	GL019918	1026	8442	0	0	0	0	0	ENSG00000106853	9	114312002	114362135
A_04_P016798	0.0107441	0.700729	0.669847	1.5909	TCTACAGTGGTTTTTGCAGGAAGAAAAAAGAGAATGCTTTGGAGCTTGTCTCTTCACTTG	ENSOCUT00000016426	ENSOCUT00000016426	ENSOCUG00000016413	clathrin, heavy chain (Hc) [Source:HGNC Symbol;Acc:2092]	19	28661769	28783243	CLTC-201	0	XM_002719087	0	0	ENSG00000141367	17	57697219	57773671
A_04_P004742	0.0107509	0.700729	0.673118	1.59452	GAGAGAAGCAGAAGCTATGAAAGCCACAGAAGATGGCACACCTTATGATCCTTATAAGGC	NM_001082233	ENSOCUT00000002149	ENSOCUG00000002148	oxysterol binding protein (OSBP), mRNA [Source:RefSeq mRNA;Acc:NM_001082233]	1	192371391	192413266	OSBP-202	NM_001082233	0	0	0	ENSG00000110048	11	59341871	59383617
A_04_P049907	0.0107542	0.700729	-0.353506	0.78268	TCATCTGCCAGTAAGTTTGAAGCTGAGCTGAAAGCTGAGCAGGACGAGCGGAAGCGCGAG	ENSOCUT00000014495	ENSOCUT00000014495	ENSOCUG00000014497	EF-hand domain family, member D1 [Source:HGNC Symbol;Acc:29556]	GL018736	218082	268189	EFHD1-201	0	XM_002721459	0	0	ENSG00000115468	2	233470767	233547491
A_04_P077219	0.0107554	0.700729	0.598794	1.51445	AAGCATGGGATGCAGGGTAAAAGCTTCAAGTCAGATGAGGTTACCCAGGAGATTTCAGAT	ENSOCUT00000013007	ENSOCUT00000013007	ENSOCUG00000012996	mitogen-activated protein kinase kinase kinase kinase 5 [Source:HGNC Symbol;Acc:6867]	17	69475460	69547872	MAP4K5-201	0	XM_002718301	0	0	ENSG00000012983	14	50885219	51027844
A_04_P061882	0.0107562	0.700729	-0.810733	0.570092	TGAGCAGGTGCTGCGACAAAGCAAGCACAGGATTGACATGGAGGACTGCCAGCTGAAGGT	ENSOCUT00000003873	ENSOCUT00000003873	ENSOCUG00000003874	interferon-induced protein 35 [Source:HGNC Symbol;Acc:5399]	19	43686878	43688793	IFI35-202	0	0	0	0	ENSG00000068079	17	41158742	41166473
CUST_6649_PI427147524	0.0108236	0.700729	0.871904	1.83008	TCTTAGCTGTAAAAATGAGAAAGTGTTGGTTGGTTTTAAAATCTGGTAACTCCATGAGGA	lcaw0012.f.08.a_5.1.fwd1
A_04_P073307	0.010837	0.700729	-0.406848	0.75427	TAACACTTACACCAATGACACAGACTCAGACACTGGTATCAGCTCTAACCACAGTCAGGA	ENSOCUT00000017870	ENSOCUT00000025980	ENSOCUG00000017872	Ras association (RalGDS/AF-6) domain family (N-terminal) member 9 [Source:HGNC Symbol;Acc:15739]	4	64977880	65013218	RASSF9-201	0	XM_002711271	0	0	ENSG00000198774	12	86198331	86230348
CUST_11350_PI427147524	0.0108543	0.700729	-0.332775	0.794008	TCTTCCCCCCTCAAATTCTAACATTTACGGGCTTTTAAAACTTTTAAAGGGAGGTTTATT	lcaw0064.f.02.a_5.1.fwd1
A_04_P067203	0.0108604	0.700729	0.393422	1.31351	ACTGCAAGCTGCCCTGTAACCCCTGTGCCACTACCAACTCGTGCAGCAAGCCCATTGGGC	ENSOCUT00000014203	ENSOCUT00000014203	ENSOCUG00000014202	Uncharacterized protein [Source:UniProtKB/TrEMBL;Acc:G1T6X1]	19	42405652	42409151	0	0	XM_002719376	0	0	ENSG00000006059	17	39502344	39507064
A_04_P014044	0.0108985	0.700729	0.469763	1.38488	ACGAAAACAGGCCAGTTCGGTGGATGGCTCTTGAAAGTCTGGTTAATAATGAGTTCTCCA	ENSOCUT00000026506	ENSOCUT00000026506	ENSOCUG00000017148	receptor-like tyrosine kinase [Source:HGNC Symbol;Acc:10481]	14	28088804	28529130	RYK-201	0	XM_002716551	0	0	ENSG00000163785	3	133784147	133969689
A_04_P092498	0.0109347	0.700729	0.659584	1.57963	TTGCTCCTGAATAACCCTTCAGCACTGGCAATGCATGAGTGTAAATGTCTTTGGCCAGAT	NM_001171272	ENSOCUT00000032202	ENSOCUG00000009815	patatin-like phospholipase domain containing 8 (PNPLA8), mRNA [Source:RefSeq mRNA;Acc:NM_001171272]	7	45064693	45122839	PNPLA8-201	NM_001171272	0	0	0	ENSG00000135241	7	108110866	108210110
A_04_P092558	0.0109376	0.700729	0.456007	1.37174	GTTGTTGAACATATAATAATGAAACCTGCTTGCCCACTGTTTGTGAGAAGACTTTGTCTA	ENSOCUT00000017130	ENSOCUT00000017130	ENSOCUG00000017130	transmembrane protein 33 [Source:HGNC Symbol;Acc:25541]	2	31017847	31037825	TMEM33-201	0	XM_002709407	0	0	ENSG00000109133	4	41937137	41962589
A_04_P042642	0.0109624	0.700729	-0.256379	0.837187	TCCTCAACGTGTGCGATGACTACGACGTGACCTGCAACGAGTTCTTCTTCGACCGCAACC	ENSOCUT00000011008	ENSOCUT00000011008	ENSOCUG00000011013	potassium voltage-gated channel, subfamily G, member 1 [Source:HGNC Symbol;Acc:6248]	GL018822	496977	497750	KCNG1-201	0	0	0	0	ENSG00000026559	20	49620193	49639666
A_04_P100112	0.0110018	0.700729	0.414334	1.33268	TTTCTGAAAAATGAGCAGGGCATGGAGAATCAAGACAAAACGTACACTCGCATGAGAAGG	ENSOCUT00000004123	ENSOCUT00000004123	ENSOCUG00000004124	transmembrane protein 117 [Source:HGNC Symbol;Acc:25308]	8	2017764	2476396	TMEM117-201	0	XM_002712732	0	0	ENSG00000139173	12	44229770	44783545
A_04_P080148	0.0110601	0.700729	-0.524523	0.695189	TGCAACATGTTCCAGAATCTAACCAACTACAGAAGTGTCACTGTGGTAGCCCCTGAACTT	ENSOCUT00000017460	ENSOCUT00000017460	ENSOCUG00000017459	erythrocyte membrane protein band 4.2 [Source:HGNC Symbol;Acc:3381]	17	29060804	29079853	EPB42-201	0	XM_002717760	0	0	ENSG00000166947	15	43398423	43513481
CUST_12309_PI427147524	0.0110692	0.700729	0.42022	1.33813	TGTAAAGTCATGTTTGTTCCCATACCTTTGTGAACTACTGGATATGAGCCACGTACCCCT	lcaw0075.b.09.a_5.1.fwd2
CUST_12050_PI427147524	0.0110705	0.700729	-0.41147	0.751857	AGAGAGGATTCTGATCTCTTTTCTTATGAGGACATTAATCCTATCAGTTCCTGGCTCATG	lcaw0072.c.02.a_5.1.fwd2
A_04_P067848	0.0111232	0.700729	-0.409769	0.752744	ATTTGATTCTCTTGATTTTGACACATTGTTGAAACAGGCCCAGAAGAACCTCAGGAGGTA	ENSOCUT00000000513	ENSOCUT00000000513	ENSOCUG00000000510	peroxisome proliferator-activated receptor gamma, coactivator-related 1 [Source:HGNC Symbol;Acc:30025]	18	50163051	50178612	PPRC1-201	0	XM_002718627	0	0	ENSG00000148840	10	103892787	103910082
A_04_P051970	0.0111464	0.700729	0.517389	1.43136	CATTTCATCATGGTCATCCTGGCTCCGAATCCTGAAGCTTTTGGCTTGCTCGTATTGATT	ENSOCUT00000004829	ENSOCUT00000004829	ENSOCUG00000004826	solute carrier family 40 (iron-regulated transporter), member 1 [Source:HGNC Symbol;Acc:10909]	7	129930835	129952629	SLC40A1-201	0	0	0	0	ENSG00000138449	2	190425305	190448484
A_04_P061927	0.0111471	0.700729	-0.465975	0.723981	TCTAAGCATGCTAAGATCAGCACTCTAGCCCAGCTGAATTCTGCACTGGTTCAAGACTTA	ENSOCUT00000004337	ENSOCUT00000004337	ENSOCUG00000004340	cyclin B1 [Source:HGNC Symbol;Acc:1579]	11	85364513	85372097	CCNB1-201	0	0	0	0	ENSG00000134057	5	68462837	68474072
A_04_P046769	0.0112044	0.700729	0.399791	1.31932	CTATGCAGATGACAACAGTTTATTATTCATGGAGACATCAGCTAAAACATCGATGAATGT	ENSOCUT00000012200	ENSOCUT00000012200	ENSOCUG00000012200	RAB5A, member RAS oncogene family [Source:HGNC Symbol;Acc:9783]	14	6021788	6057783	RAB5A-201	0	XM_002716204	0	0	ENSG00000144566	3	19988571	20026667
A_04_P015466	0.0112074	0.700729	-1.04698	0.483979	GCGGACACGGCCACTTATTTCTGTGCGAGGCCTAATTATGTTATTTATAATAATGGGGGG	AY171738	ENSOCUT00000024957	ENSOCUG00000025131	Uncharacterized protein [Source:UniProtKB/TrEMBL;Acc:G1TR11]	AAGW02082959	2377	2377	0	0	0	0	0	ENSG00000211974	14	107178820	107179338
CUST_2056_PI427147524	0.0112223	0.700729	0.706151	1.63145	CCTTGCCCTTTCAACTGGATTTATGTTTATTTTTGTTGTTGTGAAACCCAAAAGTAATGC	lcaf0039.n.21.a_5.1.rev1
CUST_10178_PI427147524	0.0112473	0.700729	0.577943	1.49272	GAAACAAATGCCATGTCATCTTATTTTCTATGTGTGTTTAACTTGCTGAGTCATAGTAGG	lcaw0051.g.08.a_5.1.fwd2
A_04_P083399	0.0112664	0.700729	0.32474	1.25244	CGTAAAAGAACTGATTGAAGAAAAAGCCATTAAGAAAGAGGTCTTGCTAGTTCCAGGAAA	ENSOCUT00000011528	ENSOCUT00000011528	ENSOCUG00000011526	aminoadipate aminotransferase [Source:HGNC Symbol;Acc:17929]	2	48122224	48150138	AADAT-202	0	0	0	0	ENSG00000109576	4	170981373	171012850
CUST_9262_PI427147524	0.0113356	0.700729	-0.375377	0.770904	GGCTTTATTTAGAGTGTAAGTTATGTACAGAGTTCGAGGAGCAGGGACACGGACTTTTTT	lcaw0041.b.01.a_5.1.fwd1	ENSOCUT00000006397	ENSOCUG00000006396	Uncharacterized protein [Source:UniProtKB/TrEMBL;Acc:G1SQX4]	GL018985	112013	150636	0	0	0	0	0	ENSG00000093009	22	19466982	19508135
A_04_P014042	0.011339	0.700729	0.433853	1.35084	AGTTCGGTGGATGGCTCTTGAAAGTCTGGTTAATAATGAGTTCTCCAGTGCTAGTGACGT	ENSOCUT00000026506	ENSOCUT00000026506	ENSOCUG00000017148	receptor-like tyrosine kinase [Source:HGNC Symbol;Acc:10481]	14	28088804	28529130	RYK-201	0	XM_002716551	0	0	ENSG00000163785	3	133784147	133969689
A_04_P062217	0.0113774	0.700729	0.418784	1.3368	GTGAAAGCCAAATTCATGGGCGTTCAGATGGAGACTTTCATGTTACATTATCAGGCGGTG		ENSOCUT00000000148	ENSOCUG00000000146	IQ motif containing GTPase activating protein 1 [Source:HGNC Symbol;Acc:6110]	GL018738	847178	847178	IQGAP1-202	0	0	0	0	ENSG00000140575	15	90931450	91045475
A_04_P102567	0.011383	0.700729	0.623723	1.54085	AAGAAGAACAAGCTACAGAGACACAACCCATTGTTTATGGTCAGCCCCAACTGATGCTGA	ENSOCUT00000016426	ENSOCUT00000016426	ENSOCUG00000016413	clathrin, heavy chain (Hc) [Source:HGNC Symbol;Acc:2092]	19	28661769	28783243	CLTC-201	0	XM_002719087	0	0	ENSG00000141367	17	57697219	57773671
A_04_P078707	0.0113934	0.700729	0.543452	1.45746	TTATTACCTTTGTGTCATTGCACTGCAGTATGTGGCACCTCTGGTAATGCTGCTTCACAC	ENSOCUT00000005147	ENSOCUT00000005147	ENSOCUG00000005147	transmembrane protein 161B [Source:HGNC Symbol;Acc:28483]	11	8080770	8157679	TMEM161B-201	0	0	0	0	ENSG00000164180	5	87485450	87565293
A_04_P097070	0.0114116	0.700729	0.495244	1.40956	ATATCAAAAAGGAAGGAAGGTGGGTGATCTACAATGACCACAAAGTTTGTGCCTCTGAAA	ENSOCUT00000006045	ENSOCUT00000006045	ENSOCUG00000006043	ubiquitin specific peptidase 13 (isopeptidase T-3) [Source:HGNC Symbol;Acc:12611]	14	75102636	75221043	USP13-202	0	XM_002716334	0	0	ENSG00000058056	3	179370543	179507189
A_04_P067050	0.011424	0.700729	0.51007	1.42412	AATTAAAGAAAAAACTGGCCAATGACCCCAGATGGAAGAGATACAGGCGCTGGATGAAGA	NM_001205004	ENSOCUT00000008530	ENSOCUG00000008533	DnaJ (Hsp40) homolog, subfamily C , member 25 (DNAJC25), mRNA [Source:RefSeq mRNA;Acc:NM_001205004]	1	1643466	1662166	DNAJC25-201	NM_001205004	0	0	0	ENSG00000059769	9	114393632	114432508
A_04_P077657	0.0114359	0.700729	0.34194	1.26746	GACCAGAAGCTGCAAAGAGAACTCATTCAGAATGGTTTTACAAGGCAATCCCGGAAGAGA		ENSOCUT00000015517	ENSOCUG00000015521	CDK2-associated, cullin domain 1 [Source:HGNC Symbol;Acc:23727]	18	66013762	66013762	CACUL1-201	0	0	0	0	ENSG00000151893	10	120433679	120514761
A_04_P101558	0.0114796	0.700729	0.402595	1.32188	GAATCGACTCACAGAATCCATCAACAAGGACAAAGAAGAGCCCTTCTCTTCTGCAGAGAT	ENSOCUT00000004273	ENSOCUT00000004273	ENSOCUG00000004273	minichromosome maintenance complex component 3 [Source:HGNC Symbol;Acc:6945]	12	41762711	41784435	MCM3-201	0	XM_002714500	0	0	ENSG00000112118	6	52128807	52149679
A_04_P056237	0.0115065	0.700729	-0.325075	0.798257	TGTGTCTAAGCAGGGCACCTGCTTCGAGGTCATTCTCATCTCGGATGCCAACACCTTCGG	ENSOCUT00000016340	ENSOCUT00000016340	ENSOCUG00000016347	phosphatase, orphan 1 [Source:HGNC Symbol;Acc:16815]	19	38317074	38320110	PHOSPHO1-201	0	XM_002719305	0	0	ENSG00000173868	17	47300724	47308128
A_04_P080872	0.0115084	0.700729	-0.461008	0.726479	GAATATGCACCACTACAATCAGAGTCGCCCCCCACTTTATGACTTGACTACCATGAATGT	ENSOCUT00000012494	ENSOCUT00000012494	ENSOCUG00000012495	lipase, family member N [Source:HGNC Symbol;Acc:23452]	18	36673542	36697489	LIPN-201	0	XM_002718368	0	0	ENSG00000204020	10	90521163	90537999
A_04_P055061	0.0115278	0.700729	-0.250803	0.840429	AAATGGAAGAAACATTTCTACGTGGTGACTGCTGCCAACAGGCTAAGGAAATTTCCAACG	ENSOCUT00000005148	ENSOCUT00000005148	ENSOCUG00000005146	myosin light chain kinase 3 [Source:HGNC Symbol;Acc:29826]	GL018743	1219750	1262953	MYLK3-201	0	0	0	0	ENSG00000140795	16	46740891	46824319
CUST_5359_PI427147524	0.0115358	0.700729	-0.397866	0.75898	GGAGTTTTTTATACTCCCTCATCAGAATGACAACAGCGACCACCTCCCACATCAGAATGA	lcas0003.d.09.a_5.1.rev2
CUST_1810_PI427147524	0.0115542	0.700729	0.554059	1.46821	TTTAGAGCATTAACGATATGGCAGGATTTTCTGGGTTGGTAAGAGGTGTTTGTGACGTGT	lcaf0035.i.23.a_5.1.fwd2
A_04_P087822	0.0115847	0.700729	-0.275209	0.82633	GCGAAGCTTAGGCTTCTTGAAGTTCTTATCAGCAAACAAGATTCTTCAAAATCCATATAA	ENSOCUT00000014435	ENSOCUT00000014435	ENSOCUG00000014431	family with sequence similarity 13, member B [Source:HGNC Symbol;Acc:1335]	3	20273461	20338593	FAM13B-201	0	0	0	0	ENSG00000031003	5	137273649	137387650
CUST_3599_PI427147524	0.0115874	0.700729	0.541701	1.45569	TTTTAACCTTAATGCTCCCTTTTAGTATGTTCTTTATCGCCAGATCACAGCACATTTTCG	lcao0017.c.04.c_5.1.fwd1	ENSOCUT00000017744	ENSOCUG00000017741	hypoxia inducible factor 1, alpha subunit (basic helix-loop-helix transcription factor) (HIF1A), mRNA [Source:RefSeq mRNA;Acc:NM_001082782]	20	9365898	9390633	HIF1A-201	NM_001082782	0	0	0	ENSG00000100644	14	62162231	62214976
CUST_2155_PI427147524	0.0116078	0.700729	-0.393242	0.761417	TATCTTTTCAAGTGATGTAGTGTCCTTCCTCTGCTCAAATGCACGCCGTGTTCTGACACT	lcag0001.b.13.a_5.1.fwd2	ENSOCUT00000001952	ENSOCUG00000001952	chromosome 12 open reading frame 5 [Source:HGNC Symbol;Acc:1185]	8	30429902	30455112	C12orf5-201	0	XM_002712824	0	0	ENSG00000078237	12	4430371	4462338
A_04_P056735	0.0116294	0.700729	-0.34314	0.788323	AACCTTATGAATGCAAGGAGTGTGGAGCAGCTTTTGGTCGTGGTAAAAATCTTGTGCGAC	ENSOCUT00000004937	ENSOCUT00000004939	ENSOCUG00000004941	zinc finger protein 852 [Source:HGNC Symbol;Acc:27713]	9	8249968	8268843	ZNF852-201	0	0	0	0	ENSG00000178917	3	44540462	44552128
A_04_P045947	0.0116536	0.700729	-0.348837	0.785217	ACATGACTGGAGGAGTCTGGAGTCTGGATGGCTCCGACACAATGCAAGAGACCATGCAGG	ENSOCUT00000015162	ENSOCUT00000015162	ENSOCUG00000015161	hydroxymethylbilane synthase [Source:HGNC Symbol;Acc:4982]	GL018823	559535	565977	HMBS-201	0	XM_002722723	0	0	ENSG00000256269	11	118955576	118964259
A_04_P042532	0.0116922	0.700729	-0.33891	0.790639	ACAGCATCTGCAAGAGTGGCTGCTTCTACCAGAAGAAGGAGGAGGACTGGATCTGCTGCG	ENSOCUT00000008902	ENSOCUT00000034150	ENSOCUG00000029202	myelin-associated oligodendrocyte basic protein [Source:HGNC Symbol;Acc:7189]	9	4245320	4252922	MOBP-201	0	XM_002713064	0	0	ENSG00000168314	3	39508689	39570970
A_04_P087258	0.0117153	0.700729	0.305661	1.23598	CCTAAGCAATATAAAATGTGCTTAGGATCCAAGGCAAGTACTTTTGCCTCAACCATGCAA	ENSOCUT00000003823	ENSOCUT00000003823	ENSOCUG00000003824	Uncharacterized protein [Source:UniProtKB/TrEMBL;Acc:G1SKH4]	3	13618040	13620338	0	0	XM_002710189	0	0	ENSG00000198108	5	129240165	129522327
A_04_P027466	0.0117255	0.700729	0.590029	1.50528	AAACAAATGGGGACTTAATATTTCACATCGGATCTGACCTTGCCCCTAAGGCAAGCGTTG	ENSOCUT00000004508	ENSOCUT00000004508	ENSOCUG00000004511	heat shock 22kDa protein 8 [Source:HGNC Symbol;Acc:30171]	21	13283885	13298837	HSPB8-201	0	0	0	0	ENSG00000152137	12	119616447	119658936
A_04_P088668	0.0117635	0.700729	0.640604	1.55898	ATTGATGCAGGATATTACATCTGCACTGCTCAGAATCTCCAAGGACAGACGACAGTTGCT	ENSOCUT00000005211	ENSOCUT00000005211	ENSOCUG00000005211	platelet-derived growth factor receptor-like [Source:HGNC Symbol;Acc:8805]	2	68034567	68101300	PDGFRL-201	0	0	0	0	ENSG00000104213	8	17433942	17501580
A_04_P088801	0.0117927	0.700729	-0.491094	0.711486	TATTTACCTCTTTTGGACACTAGTGTCGTTTAGGTACCACTGTCGATTGTACAACGAATG	ENSOCUT00000007506	ENSOCUT00000007506	ENSOCUG00000007506	membrane-associated ring finger (C3HC4) 3, E3 ubiquitin protein ligase [Source:HGNC Symbol;Acc:28728]	3	10587272	10627194	MARCH3-201	0	XM_002710177	0	0	ENSG00000173926	5	126203406	126366500
A_04_P076752	0.011805	0.700729	-0.282894	0.821941	CAGAACATCATCAAAAAAGACATTCAGAACATGATCGTGGAGGAGTGTGGCTGCTCATAG	ENSOCUT00000021998	ENSOCUT00000000623	ENSOCUG00000000621	inhibin, beta A [Source:HGNC Symbol;Acc:6066]	10	24692312	24705511	INHBA-201	0	0	0	0	ENSG00000122641	7	41724712	41742706
A_04_P092468	0.0118319	0.700729	-0.389182	0.763563	CAGGAACTTGAAGACACCATTTCCTCCCTGAAGTCACAGGTTAACTTTCTGCAAAAGAGA	ENSOCUT00000008459	ENSOCUT00000008459	ENSOCUG00000008454	centrosomal protein 112kDa [Source:HGNC Symbol;Acc:28514]	19	51137164	51659246	CEP112-201	0	0	0	0	ENSG00000154240	17	63631656	64188202
CUST_5975_PI427147524	0.0118482	0.700729	-0.378765	0.769096	ATGGTTCTAGATCTTTCCATTTCTTCACTTTCCTCCCGCTTCAGGGATTTGGTGTTTTCC	lcaw0005.d.06.a_5.1.rev2
A_04_P046768	0.0118738	0.700729	0.542763	1.45676	ATAGCTAAAAAGTTGCCAAAGAATGAACCACAGAATCCAGGAGGAAATTCTGCTAGAGGA	ENSOCUT00000012200	ENSOCUT00000012200	ENSOCUG00000012200	RAB5A, member RAS oncogene family [Source:HGNC Symbol;Acc:9783]	14	6021788	6057783	RAB5A-201	0	XM_002716204	0	0	ENSG00000144566	3	19988571	20026667
A_04_P004672	0.0119046	0.700729	0.695324	1.61925	ATGCAGTTTGCACAGGTCTTTGGCTGCCTTTTTTATGTGTACTATATCTTTGAGCGGCTC	ENSOCUT00000008207	ENSOCUT00000008207	ENSOCUG00000008204	sterol O-acyltransferase 1 [Source:HGNC Symbol;Acc:11177]	13	6400973	6466975	SOAT1-201	0	XM_002715038	0	0	ENSG00000057252	1	179262925	179327815
A_04_P064702	0.0119184	0.700729	0.484401	1.399	GCAGCAGAGACTTAAAGGGCTGATAAAAATTGTAAAGCCGGCAGAGATTCCAGAACTAAA	ENSOCUT00000003288	ENSOCUT00000021939	ENSOCUG00000004316	nuclear receptor binding protein 1 [Source:HGNC Symbol;Acc:7993]	2	158389352	158658476	NRBP1-201	0	0	0	0	ENSG00000115216	2	27650657	27665126
CUST_674_PI427147524	0.0119413	0.700729	0.605195	1.52118	TTTGCCATGTCTGCAGTCGTGCACGAGTATGCCTTGGCTGTTTGTTTGAGCTATTTCTAT	lcaf0006.m.22.a_5.1.rev1	ENSOCUT00000008207	ENSOCUG00000008204	sterol O-acyltransferase 1 [Source:HGNC Symbol;Acc:11177]	13	6400973	6466975	SOAT1-201	0	XM_002715038	0	0	ENSG00000057252	1	179262925	179327815
A_04_P046202	0.0119656	0.700729	0.314743	1.24379	GTTCGATATTTTTCTGCCTGGGCAGAAGACGATCATATGCTTATACAGAATGAATATTGT	ENSOCUT00000013072	ENSOCUT00000013072	ENSOCUG00000013074	WEE1 G2 checkpoint kinase [Source:HGNC Symbol;Acc:12761]	1	151369609	151397063	WEE1-201	0	0	0	0	ENSG00000166483	11	9595228	9615004
CUST_9573_PI427147524	0.0119731	0.700729	0.484348	1.39895	CAGTGAGAAGACCCATAGTTAATAGATTTGTAAAGGATTTGGTGGCACCCTCTACCCTGA	lcaw0044.h.02.a_5.1.fwd2
A_04_P090702	0.0119813	0.700729	-0.443889	0.73515	TTGTGTGGAATTTCTTTCGCCTGGAGAACGAACATCTGAATAACTGTGGTGAGTTCCGTG	ENSOCUT00000000566	ENSOCUT00000000566	ENSOCUG00000000566	xenotropic and polytropic retrovirus receptor 1 [Source:HGNC Symbol;Acc:12827]	13	7659571	7840703	XPR1-201	0	XM_002715042	0	0	ENSG00000143324	1	180601140	180859387
A_04_P088132	0.0120099	0.700729	0.612756	1.52918	TTCATGCACGAAATAAACTCTAGGAACCCTGAAACTAAGGAATGTGTAGAAAGCTTTAGC	XM_002711637	ENSOCUT00000011640	ENSOCUG00000011646	ZFP90 zinc finger protein [Source:HGNC Symbol;Acc:23329]	5	24055297	24074825	ZFP90-201	0	XM_002711637	0	0	ENSG00000184939	16	68563993	68609975
A_04_P032158	0.0120263	0.700729	0.633676	1.55151	TCGTCTTACTGTTTCTCAGGGAAACACATCAGTTCAGCAGGATAAGTCTGATGAGAGTGA	ENSOCUT00000016643	ENSOCUT00000016643	ENSOCUG00000016630	kinesin family member 21A [Source:HGNC Symbol;Acc:19349]	8	6368815	6547738	KIF21A-201	0	0	0	0	ENSG00000139116	12	39687030	39837192
A_04_P025758	0.0120278	0.700729	0.567597	1.48205	GACCAATATTTGATTATGGAAATATTTCAGGCACCAGAAGTTTTGCAGATGAGAACAATG	ENSOCUT00000003541	ENSOCUT00000003541	ENSOCUG00000003521	ankyrin 3, node of Ranvier (ankyrin G) [Source:HGNC Symbol;Acc:494]	18	25810056	26168455	ANK3-201	0	0	0	0	ENSG00000151150	10	61786056	62493248
A_04_P053297	0.0120423	0.700729	-0.280826	0.82312	GGTGTATTGCTTGATGGAGAATAACTCTCATCCTCTTTCTTTTGAGTCAGAATGCTCCCA		ENSOCUT00000021843	ENSOCUG00000027066	Uncharacterized protein [Source:UniProtKB/TrEMBL;Acc:G1TSC0]	16	77985043	77985043	0	0	XM_002717692	0	0	ENSG00000116741	1	192778169	192781403
A_04_P048613	0.0120466	0.700729	0.526653	1.44058	TTAAAATGGTACAGACACCTTATGGCATAGTGCCAGACGTTTATGAGAAAGAGTCCCGCC	ENSOCUT00000009877	ENSOCUT00000009877	ENSOCUG00000009880	dual specificity phosphatase 14 [Source:HGNC Symbol;Acc:17007]	19	25440410	25441006	DUSP14-201	0	XM_002719248	0	0	ENSG00000161326	17	35849937	35873603
CUST_600_PI427147524	0.0120849	0.700729	0.453418	1.36928	AACATTGCCATCTGCAGAGTGGAATTTGCATCCAGAACTTTAGAATTGTGGCTCATCTGA	lcaf0005.p.20.a_5.1.fwd2
CUST_209_PI428255556	0.0121031	0.700729	-0.51295	0.700788	CTTACACTTACCCTTTACTGACTTTTTCCTGATGGTGAAAAGGCTTCAAAATTTCTTCTT	ENSOCUG00000007223		ENSOCUG00000007223	interferon-induced, double-stranded RNA-activated protein kinase [Source:RefSeq peptide;Acc:NP_001075682]	2	149149230	149190232	EIF2AK2-201	0	0	0	0	ENSG00000055332	2	37326353	37384208
CUST_5377_PI427147524	0.0121153	0.700729	0.93671	1.91416	TATGTTAATTTTGTGGTTTTGCCCCTTAAAAGCTGTGTGAGATAGCTGCTCGGGGCTCCT	lcas0003.g.06.a_5.1.fwd2
A_04_P056962	0.0121256	0.700729	0.610682	1.52698	ATTTGGCTTTGTCTGCTTCTCATCTCCTGAAGAGGCAACCAAAGCAGTCACTGAGATGAA	ENSOCUT00000000561	ENSOCUT00000000561	ENSOCUG00000000562	poly(A) binding protein, cytoplasmic 4 (inducible form) [Source:HGNC Symbol;Acc:8557]	13	126928666	126942371	PABPC4-201	0	0	0	0	ENSG00000090621	1	40026488	40042462
A_04_P098787	0.0121256	0.700729	-0.347167	0.786126	TGAAATCAGAAAAAGAAGCCCTGCTAATAGGCATCATCTCAACGTTTCTGCACGTCCACC	ENSOCUT00000006640	ENSOCUT00000006640	ENSOCUG00000006639	ecto-NOX disulfide-thiol exchanger 1 [Source:HGNC Symbol;Acc:25474]	8	51622010	51862849	ENOX1-201	0	0	0	0	ENSG00000120658	13	43787654	44361044
A_04_P060029	0.0121393	0.700729	0.442354	1.35882	TCCTCTCACAGAAGATGAGCTCAAAGAGTTTCATATGAAGACAGAACAGCTGAGAAGAAA		ENSOCUT00000017939	ENSOCUG00000017939	GC-rich promoter binding protein 1-like 1 [Source:HGNC Symbol;Acc:28843]	13	120943995	120943995	GPBP1L1-201	0	XM_002715133	0	0	ENSG00000159592	1	46092976	46153785
A_04_P050553	0.0121717	0.700729	0.434686	1.35162	AACTTTTGGAGCCAGTGGTTTCCATGTCGGATATGTTGCGGTCACTGTCTAGTACAAAAC	ENSOCUT00000007150	ENSOCUT00000007150	ENSOCUG00000007150	vacuolar protein sorting 4 homolog B (S. cerevisiae) [Source:HGNC Symbol;Acc:10895]	9	103628418	103666865	VPS4B-201	0	XM_002713631	0	0	ENSG00000119541	18	61056423	61089716
A_04_P091287	0.0121756	0.700729	-0.289327	0.818284	GGTTTTAACGTGATGGGAGGAAAGGAGCAAAACTCCCCGATTTATATCTCCCGCATCATT	ENSOCUT00000004203	ENSOCUT00000004203	ENSOCUG00000004203	lin-7 homolog A (C. elegans) [Source:HGNC Symbol;Acc:17787]	4	60062265	60210781	LIN7A-201	0	XM_002711366	0	0	ENSG00000111052	12	81186299	81331704
A_04_P098088	0.0121873	0.700729	-0.413852	0.750617	TGAACAAGAAGGACATATTCGAAGAGAAGATCAAGAAGTCCCCGCTCACCATCTGCTTTC	ENSOCUT00000017202	ENSOCUT00000024942	ENSOCUG00000017203	guanine nucleotide binding protein (G protein), alpha activating activity polypeptide O [Source:HGNC Symbol;Acc:4389]	5	12531563	12531563	GNAO1-201	0	0	0	0	ENSG00000087258	16	56225302	56391356
A_04_P091507	0.012215	0.700729	-0.314536	0.80411	AGTTAGGAGATAAAGTAGGCATCTTCCCTATCTTGTTTGTGGAGCCAAACCTCACGGCAA	ENSOCUT00000015664	ENSOCUT00000015664	ENSOCUG00000015667	SH3 domain containing ring finger 2 [Source:HGNC Symbol;Acc:26299]	3	27898846	28019114	SH3RF2-201	0	XM_002710282	0	0	ENSG00000156463	5	145316142	145461354
A_04_P013526	0.0122372	0.700729	-0.273639	0.82723	TACATGGACATGAGCAAGGACGAGTCGGTGGACTACGTGGCCCATGGCTGGACATGAAAG	ENSOCUT00000021050	ENSOCUT00000001727	ENSOCUG00000001725	platelet-derived growth factor receptor, beta polypeptide [Source:HGNC Symbol;Acc:8804]	3	31893470	31915132	PDGFRB-201	0	XM_002710305	0	0	ENSG00000113721	5	149493400	149535435
CUST_472_PI428255556	0.0122477	0.700729	0.344291	1.26953	CGTGTCCTTCTTCCAATTGCACTATTATTTTGAGGGAAATTCTGACACCTACAAAATTTT	ENSOCUG00000013194	ENSOCUT00000031354	ENSOCUG00000013194	peroxisome proliferator-activated receptor gamma [Source:HGNC Symbol;Acc:9236]	9	11495298	11632637	PPARG-201	NM_001082148	0	0	0	ENSG00000132170	3	12328867	12475855
A_04_P075177	0.0122642	0.700729	0.386408	1.30714	TTTGTTGGAAGTCAAGCTACCAATTATGGGGAAGACCTCACCAAAAATCACGATGAACTG	ENSOCUT00000016263	ENSOCUT00000016263	ENSOCUG00000016268	reticulocalbin 1, EF-hand calcium binding domain [Source:HGNC Symbol;Acc:9934]	1	171420803	171437524	RCN1-201	0	0	0	0	ENSG00000049449	11	31833939	32127301
CUST_9958_PI427147524	0.0123017	0.700729	0.382104	1.30324	AGAGGGAGGGGGGAACTTTGCTCTTTTAATTTAATAATTATGTTCAGCCTCTGATAAAGT	lcaw0049.a.06.a_5.1.fwd2
A_04_P078657	0.0123138	0.700729	0.27628	1.21107	CCAAAGGTGCTTTATCTGGGATGGAAATTCCATTTTATCCGGAAGTCAGTCTGGTGACCT	ENSOCUT00000016232	ENSOCUT00000016232	ENSOCUG00000016215	neutral sphingomyelinase (N-SMase) activation associated factor [Source:HGNC Symbol;Acc:8017]	3	74066047	74130163	NSMAF-201	0	XM_002710492	0	0	ENSG00000035681	8	59496063	59572403
A_04_P055938	0.012338	0.700729	0.703951	1.62896	GATCAATTTTCTGCTTCGCCGGTATCAAGGCTGAGTGATGAGGTGACGTTTTTTGGAACT	ENSOCUT00000010202	ENSOCUT00000010202	ENSOCUG00000010206	defensin, beta 125 [Source:HGNC Symbol;Acc:18105]	4	7866261	7866572	DEFB125-201	0	0	0	0	ENSG00000178591	20	67891	77735
A_04_P001604	0.0123606	0.700729	-0.349347	0.784939	AAGAATGTGCCTTGTGAAATCTGGACATCATTTGACTGTGGTTTCATCGTCTCTACTGGA	NM_001082092	ENSOCUT00000003572	ENSOCUG00000003577	lipophilin AL (LOC100008792), mRNA [Source:RefSeq mRNA;Acc:NM_001082092]	GL018717	2065920	2069662	0	NM_001082092	0	0	0	0	0	0	0
CUST_5196_PI427147524	0.0123686	0.700729	-0.306621	0.808533	CTTAACTATCAGAGTAACACTATTTTCTTAATGACTAGAGGGCTACTGGAATCAATACCA	lcap0024.f.10.c_5.1.rev2
A_04_P083130	0.0123831	0.700729	-0.344773	0.787432	GATAAGTACATAGTGACTGGCTCAGGGGACAAGAAGGCTACAGTCTATGAAGTCATCTAC	ENSOCUT00000000532	ENSOCUT00000000532	ENSOCUG00000000531	transducin-like enhancer of split 1 (E(sp1) homolog, Drosophila) [Source:HGNC Symbol;Acc:11837]	1	68036931	68132445	TLE1-201	0	0	0	0	ENSG00000196781	9	84198598	84304220
A_04_P088788	0.0123953	0.700729	0.81092	1.75433	TAGAGATCAGTAAGAGCGTTAACCTCACCGACAGGCAGGTCAAGATTTGGTTTCAAAACC	NM_001206424	ENSOCUT00000008964	ENSOCUG00000008964	homeobox D10 (HOXD10), mRNA [Source:RefSeq mRNA;Acc:NM_001206424]	7	115676651	115681796	HOXD10-201	NM_001206424	0	0	0	ENSG00000128710	2	176973518	176984670
A_04_P088135	0.0124112	0.700729	0.610922	1.52723	AGAAAAACCCTATGCTTGTAAGGAATGCGGGAAAAACTTCAGTCGAAGCTCAGCTCTCAC	ENSOCUT00000011640	ENSOCUT00000011640	ENSOCUG00000011646	ZFP90 zinc finger protein [Source:HGNC Symbol;Acc:23329]	5	24055297	24074825	ZFP90-201	0	XM_002711637	0	0	ENSG00000184939	16	68563993	68609975
A_04_P009908	0.0124382	0.700729	0.432758	1.34981	AGGGATGACGGAGAGTGAAGTAGAAGACAGACTCACCAGCTTCATTACTGCTTTCAAATA	ENSOCUT00000014741	ENSOCUT00000014741	ENSOCUG00000014729	cullin 2 [Source:HGNC Symbol;Acc:2552]	GL018724	1410511	1474849	CUL2-201	0	XM_002721188	0	0	ENSG00000108094	10	35297479	35379570
A_04_P092561	0.0124439	0.700729	0.427206	1.34463	GATTTCTTACTCTACGATATTCCTCTAGAAGAAATCCGTATTGTCGGATCTTGTTTAATG	ENSOCUT00000017130	ENSOCUT00000017130	ENSOCUG00000017130	transmembrane protein 33 [Source:HGNC Symbol;Acc:25541]	2	31017847	31037825	TMEM33-201	0	XM_002709407	0	0	ENSG00000109133	4	41937137	41962589
CUST_4288_PI427147524	0.0124905	0.700729	0.34975	1.27434	AAGAAATTGAAAAACTGAAAGCTGAGAGAGCACCTGGTAGTGACGAAAAGACCCCCTCCA	lcao0044.b.03.c_5.1.fwd1	ENSOCUT00000005935	ENSOCUG00000005932	coiled-coil domain containing 93 (CCDC93), mRNA [Source:RefSeq mRNA;Acc:NM_001171023]	7	64874349	64975562	CCDC93-202	NM_001171023	0	0	0	ENSG00000125633	2	118673054	118771709
CUST_3289_PI427147524	0.0125901	0.700729	-0.305088	0.809393	CATGGGCGTGAATAGCCTTTGTCTTGGTAAAGGTTCTTAACAATCCCCCCTCGAATTATC	lcai0002.m.08.a_5.1.fwd2
A_04_P097067	0.0125976	0.700729	0.525355	1.43929	TCAAAAAGGAAGGAAGGTGGGTGATCTACAATGACCACAAAGTTTGTGCCTCTGAAAGGC	ENSOCUT00000006045	ENSOCUT00000006045	ENSOCUG00000006043	ubiquitin specific peptidase 13 (isopeptidase T-3) [Source:HGNC Symbol;Acc:12611]	14	75102636	75221043	USP13-202	0	XM_002716334	0	0	ENSG00000058056	3	179370543	179507189
A_04_P016135	0.0125998	0.700729	0.392244	1.31243	TCTGATGAATGAGATGAGGAGGGTGACTTCAGACTTCCGAATTGGATTTGGCTCTTTTGT	ENSOCUT00000003623	ENSOCUT00000003623	ENSOCUG00000003623	integrin, beta 1 (fibronectin receptor, beta polypeptide, antigen CD29 includes MDF2, MSK12) [Source:HGNC Symbol;Acc:6153]	GL018724	2862294	2889817	ITGB1-201	0	XM_002721189	0	0	ENSG00000150093	10	33189247	33294720
A_04_P092560	0.0126112	0.700729	0.42437	1.34199	CCTCTAGAAGAAATCCGTATTGTCGGATCTTGTTTAATGAACTGAGGATTGTTGTTGAAC	ENSOCUT00000017130	ENSOCUT00000017130	ENSOCUG00000017130	transmembrane protein 33 [Source:HGNC Symbol;Acc:25541]	2	31017847	31037825	TMEM33-201	0	XM_002709407	0	0	ENSG00000109133	4	41937137	41962589
A_04_P043887	0.0126182	0.700729	-0.422153	0.74631	TTCATCCTGTTCATGTTCCAGCTGTACACTATGCGGCGAGGAGGGCTCTTCTACGCCACC	ENSOCUT00000002131	ENSOCUT00000002131	ENSOCUG00000002134	epithelial membrane protein 3 [Source:HGNC Symbol;Acc:3335]	GL019039	13083	15306	EMP3-201	0	XM_002723734	0	0	ENSG00000142227	19	48824766	48833810
A_04_P073012	0.012647	0.700729	0.449087	1.36518	TTTTTCTCTTCCTCCTTCTACTTACGCCACCATGGCCATTCGAGAAGTGCTCAAAATGGA	ENSOCUT00000009846	ENSOCUT00000009846	ENSOCUG00000029160	pseudouridylate synthase 7 homolog (S. cerevisiae) [Source:HGNC Symbol;Acc:26033]	7	41837691	41890712	PUS7-201	0	XM_002712029	0	0	ENSG00000091127	7	105080108	105162714
A_04_P036948	0.0126742	0.700729	0.452268	1.36819	TTGGACAGTGAAGGGTATTTACTATTCTATCACAAACAGGTCCTGGAACATGAGTCAGAA	XM_002719874	ENSOCUT00000000066	ENSOCUG00000000066	ubiquitin specific peptidase 27, X-linked [Source:HGNC Symbol;Acc:13486]	X	34098749	34100638	USP27X-201	0	0	0	0	ENSG00000242013	X	49644470	49647166
CUST_10047_PI427147524	0.0126802	0.700729	0.82485	1.77135	CTGCTGGAGATCTCTTCATTGTGGCCTTAACAGAAGAAGTTCGAATTTCAGAGCTTTGGG	lcaw0050.c.01.a_5.1.fwd1	ENSOCUT00000008603	ENSOCUG00000008591	KIAA1324 [Source:HGNC Symbol;Acc:29618]	13	55009991	55107257	KIAA1324-201	0	0	0	0	ENSG00000116299	1	109656301	109749401
A_04_P010632	0.0127181	0.700729	0.427428	1.34483	ACAAGAAGCCCTTTGACGCAATGAACAACATTGTGGCAAATGTGCTGCTTAGCCTGACAA	ENSOCUT00000009645	ENSOCUT00000009645	ENSOCUG00000009644	tubulin, epsilon 1 [Source:HGNC Symbol;Acc:20775]	12	99849118	99871400	TUBE1-201	0	XM_002714929	0	0	ENSG00000074935	6	112391980	112408732
A_04_P014043	0.012757	0.700729	0.451945	1.36788	GAAAACAGGCCAGTTCGGTGGATGGCTCTTGAAAGTCTGGTTAATAATGAGTTCTCCAGT	ENSOCUT00000026506	ENSOCUT00000026506	ENSOCUG00000017148	receptor-like tyrosine kinase [Source:HGNC Symbol;Acc:10481]	14	28088804	28529130	RYK-201	0	XM_002716551	0	0	ENSG00000163785	3	133784147	133969689
CUST_5374_PI427147524	0.012762	0.700729	0.423932	1.34158	ATCTTTTTCCATTACAGTGAGTTCTCTGGTGATGTCGATAGCCTGAAACTGGGGGACATG	lcas0003.g.01.a_5.1.fwd1	ENSOCUT00000016444	ENSOCUG00000016438	cold shock domain containing E1, RNA-binding [Source:HGNC Symbol;Acc:29905]	13	49441222	49473505	CSDE1-202	0	XM_002715746	0	0	ENSG00000009307	1	115259534	115301297
A_04_P092557	0.0127873	0.700729	0.441559	1.35807	GAAACCTGCTTGCCCACTGTTTGTGAGAAGACTTTGTCTACAGAGCATTGCCTTCATAAG	ENSOCUT00000017130	ENSOCUT00000017130	ENSOCUG00000017130	transmembrane protein 33 [Source:HGNC Symbol;Acc:25541]	2	31017847	31037825	TMEM33-201	0	XM_002709407	0	0	ENSG00000109133	4	41937137	41962589
CUST_11397_PI427147524	0.012836	0.700729	0.865002	1.82134	GTATTTAAAAACTAAGTGGCATGGTTTCCAGAAACAGAGCAATGTCTGTGGGCTGTGCCC	lcaw0065.b.07.a_5.1.fwd2
A_04_P060070	0.0128504	0.700729	0.395663	1.31555	ACAAATATGGTAGGTTCATGTCTGTAAGCATCCTGTTGATGGGCATCGTGGGACCAATTA	ENSOCUT00000009279	ENSOCUT00000009279	ENSOCUG00000009283	Uncharacterized protein [Source:UniProtKB/TrEMBL;Acc:G1SWX1]	5	30125885	30143852	0	0	XM_002711687	0	0	ENSG00000261717	16	75446582	75498604
CUST_5482_PI427147524	0.0128528	0.700729	0.636768	1.55484	GAAATGCTATTTGTATAAGAAGTCTGAGCATACATATTGGAAAAAAGGGTAGGGCTGTAT	lcau0003.c.02.a_5.1.rev1	ENSOCUT00000005150	ENSOCUG00000005150	Uncharacterized protein [Source:UniProtKB/TrEMBL;Acc:G1SNA9]	18	65679364	65712706	0	0	XM_002718683	0	0	ENSG00000165669	10	120065401	120101840
A_04_P076063	0.0128849	0.700729	-0.30338	0.810352	TTACAAAAAAGAAGTATCAGTCCAGTGTGCATGACCCGAATAGTGAGTACATGTTCATGG	ENSOCUT00000001858	ENSOCUT00000001858	ENSOCUG00000001858	inducible T-cell co-stimulator [Source:HGNC Symbol;Acc:5351]	7	144607941	144633962	ICOS-201	0	0	0	0	ENSG00000163600	2	204801471	204826300
CUST_768_PI428255556	0.0129032	0.700729	0.585958	1.50104	TTTCTTCTTCTTCATTGTACGTCAATGAGCATTACCCCCACGACAGGACTACGCTTTACT	ENSOCUG00000015811	ENSOCUT00000022618	ENSOCUG00000015811	phosphatidylinositol-4-phosphate 5-kinase, type I, beta [Source:HGNC Symbol;Acc:8995]	1	55125696	55326081	PIP5K1B-201	0	XM_002708233	0	0	ENSG00000107242	9	71320575	71624092
A_04_P085017	0.0129317	0.700729	0.446016	1.36227	ATTAATGAGGCTTACAAGAGAACAGTAGCGCTTCTTACAGAAAAGAAAGCTGACGTGGAG	ENSOCUT00000015846	ENSOCUT00000015846	ENSOCUG00000005079	centrosomal protein 76kDa [Source:HGNC Symbol;Acc:25727]	9	49745138	49801048	CEP76-203	0	0	0	0	ENSG00000101624	18	12661832	12702776
A_04_P067913	0.0129351	0.700729	0.492906	1.40728	AACACTGCAGAATGTGGTTCTACTGTACAGACAGCAGAAGACACCAAGAGTGTAAAGGCA	ENSOCUT00000012612	ENSOCUT00000012612	ENSOCUG00000012611	neuroepithelial cell transforming 1 [Source:HGNC Symbol;Acc:14592]	GL018750	1449114	1461015	NET1-201	0	XM_002721686	0	0	ENSG00000173848	10	5454514	5500426
A_04_P092843	0.0129585	0.700729	0.284429	1.21793	ATCAGGAGACCTGTTCAGTGGGATGAATTCAGTTAGCTCCATTCAGAACCAAATGCAGTC	ENSOCUT00000003841	ENSOCUT00000003841	ENSOCUG00000003842	CDC42 small effector 2 [Source:HGNC Symbol;Acc:18547]	3	14533635	14570720	CDC42SE2-201	0	XM_002710193	0	0	ENSG00000158985	5	130581186	130734140
A_04_P082847	0.0129911	0.700729	-0.395168	0.760401	TTCATTATCGCTTTGAAAGAAGCTGGGCTGAATATCTTCCCCTCGGAATACTCTCATTTC	ENSOCUT00000015987	ENSOCUT00000015987	ENSOCUG00000015984	cancer susceptibility candidate 1 [Source:HGNC Symbol;Acc:29599]	8	14893339	14978884	CASC1-201	0	0	0	0	ENSG00000118307	12	25261354	25348096
A_04_P078877	0.0130049	0.700729	0.519551	1.43351	GTTCTTTCTTGGTCCAAAATTTAAAAAGTTACAGGATGAGGGACCATCTTCATGGAAGTG	ENSOCUT00000001477	ENSOCUT00000001477	ENSOCUG00000001478	solute carrier family 33 (acetyl-CoA transporter), member 1 [Source:HGNC Symbol;Acc:95]	14	50062547	50079003	SLC33A1-201	0	XM_002716312	0	0	ENSG00000169359	3	155538813	155572218
A_04_P001415	0.0130649	0.700729	0.61394	1.53043	AGATGTGGGATATCCTGTAGAGTGACATTTTGGGATCTAATAAACCTGACGTGAAACTAA	NM_001099962	ENSOCUT00000028425	ENSOCUG00000022994	lens intrinsic membrane protein 2, 19kDa (LIM2), mRNA [Source:RefSeq mRNA;Acc:NM_001099962]	GL019218	91163	96483	LIM2-201	NM_001099962	0	0	0	ENSG00000105370	19	51883163	51891214
CUST_2986_PI427147524	0.0130829	0.700729	-0.765595	0.588211	ATGTGGGGAACCTTCCCACCCCCTTTGGAAGCACAACCTTATGGATATTCTATAAAGTTC	lcah0005.l.14.a_5.1.fwd2
A_04_P064453	0.0131187	0.700729	0.452998	1.36888	TCATTATAAACAGAAAGTTAGGGTCCGCTGGTTAGAACGAGAGCCAGTTAAGGCGAAGTA	ENSOCUT00000015566	ENSOCUT00000015566	ENSOCUG00000015567	suppressor of cytokine signaling 5 [Source:HGNC Symbol;Acc:16852]	2	139495314	139496924	SOCS5-201	0	XM_002709886	0	0	ENSG00000171150	2	46926091	46990268
A_04_P033078	0.0131383	0.700729	0.369199	1.29164	ATGAGTTGGATAGATATGAACATCCCAGATACCCCAGAAGCACCCCCTTGCTATATGGAT	ENSOCUT00000003006	ENSOCUT00000003006	ENSOCUG00000003010	thioredoxin interacting protein [Source:HGNC Symbol;Acc:16952]	13	42736084	42738721	TXNIP-201	0	XM_002715643	0	0	ENSG00000117289	1	145438469	145442635
A_04_P066588	0.0131436	0.700729	-0.547574	0.68417	AAGATTCGTGGAGAGCTGGATGCCATCAAGTATGAATTAAGAGCTGAGAAGACCCTGCAA	ENSOCUT00000016619	ENSOCUT00000016619	ENSOCUG00000016626	coiled-coil domain containing 160 [Source:HGNC Symbol;Acc:37286]	X	108578798	108579754	CCDC160-201	0	XM_002720308	0	0	ENSG00000203952	X	133371077	133380237
A_04_P051293	0.0131462	0.700729	-0.295701	0.814676	TGTCTGATACCAAAATTACACAAGGATCAGAGAAAAAGAAAGCTGTCAGTCCATTATTGG	ENSOCUT00000001809	ENSOCUT00000001809	ENSOCUG00000001812	Ewing tumor-associated antigen 1 [Source:HGNC Symbol;Acc:24648]	2	118744783	118759738	ETAA1-201	0	XM_002709669	0	0	ENSG00000143971	2	67624451	67637677
A_04_P024743	0.0131647	0.700729	0.475662	1.39056	AAGAAAAGGTTCTATGGTCCACAAAAGCGGAAGATGCTGTTTATGGGATTTGTCCGTCTG	ENSOCUT00000012305	ENSOCUT00000012305	ENSOCUG00000012307	family with sequence similarity 213, member A [Source:HGNC Symbol;Acc:28651]	GL018716	213015	236314	FAM213A-201	0	XM_002720973	0	0	ENSG00000122378	10	82167585	82192753
A_04_P075179	0.0131694	0.700729	0.392461	1.31263	AAGAACAAGGACGAGAAGCTGACGAAAGAGGAGATCCTGGAGAACTGGAACATGTTTGTT	ENSOCUT00000016263	ENSOCUT00000016263	ENSOCUG00000016268	reticulocalbin 1, EF-hand calcium binding domain [Source:HGNC Symbol;Acc:9934]	1	171420803	171437524	RCN1-201	0	0	0	0	ENSG00000049449	11	31833939	32127301
CUST_9027_PI427147524	0.013182	0.700729	0.588762	1.50396	TTACTTCCTGGAAATTTTATAGTGTGGCTCTTGGGGTTAGAAATTCTGTGGTTTGGAAAA	lcaw0038.d.09.a_5.1.fwd2
A_04_P014095	0.0132118	0.700729	0.37682	1.29848	CGGTGGAAGTTCCTGTAATAAATGTCGCAATAAAACAAATGGATGAAAATGGTGAGGATG	ENSOCUT00000031602	ENSOCUT00000031602	ENSOCUG00000025711	bone morphogenetic protein 7 [Source:HGNC Symbol;Acc:1074]	GL019648	23335	26664	BMP7-201	0	0	0	0	ENSG00000101144	20	55743804	55841685
CUST_7991_PI427147524	0.013264	0.700729	0.704519	1.6296	GAGACTCTGGGCTACACCATGCAATGTTATTTGGAAATATAAGTATTTTAGTACAGTACA	lcaw0027.b.08.a_5.1.fwd1
CUST_8890_PI427147524	0.0133306	0.700729	0.459263	1.37484	TCAGTGAATGGCATTACTGAGGAAGCTGATCCCACCATATACTCTGGTAAAGTCATTCGC	lcaw0036.g.08.a_5.1.fwd1	ENSOCUT00000011966	ENSOCUG00000016438	cold shock domain containing E1, RNA-binding [Source:HGNC Symbol;Acc:29905]	13	49440983	49473508	CSDE1-201	0	XM_002715745	0	0	ENSG00000009307	1	115259534	115301297
A_04_P092497	0.0134102	0.700729	0.599044	1.51471	ACATACACAAGTCTGAAAACCAAACTCTCCAATGTTATCAACAGTGCTACAGATACAGAA	NM_001171272	ENSOCUT00000032202	ENSOCUG00000009815	patatin-like phospholipase domain containing 8 (PNPLA8), mRNA [Source:RefSeq mRNA;Acc:NM_001171272]	7	45064693	45122839	PNPLA8-201	NM_001171272	0	0	0	ENSG00000135241	7	108110866	108210110
A_04_P024741	0.0134142	0.700729	0.551663	1.46577	ACAAAAGCGGAAGATGCTGTTTATGGGATTTGTCCGTCTGGGAGTGTGGTACAGCTTTTT	ENSOCUT00000012305	ENSOCUT00000012305	ENSOCUG00000012307	family with sequence similarity 213, member A [Source:HGNC Symbol;Acc:28651]	GL018716	213015	236314	FAM213A-201	0	XM_002720973	0	0	ENSG00000122378	10	82167585	82192753
A_04_P056527	0.0134329	0.700729	0.310455	1.2401	CCTGAATACAGCCCAGCCTCACTGGATGCATTTGGAGCATTTCTGAAAAGTTGTGTGTAA	ENSOCUT00000015330	ENSOCUT00000015330	ENSOCUG00000015333	zinc finger with KRAB and SCAN domains 1 [Source:HGNC Symbol;Acc:13101]	GL018760	176380	192343	ZKSCAN1-201	0	XM_002721860	0	0	ENSG00000106261	7	99613204	99639312
A_04_P020451	0.0134464	0.700729	-0.469078	0.722426	TTTTGAGTCGTCCGTGACAGACTGTCTTCTTCAAACAGGTACCTATGCTGCACTGCAAAA		ENSOCUT00000017381	ENSOCUG00000017377	matrilin 2 [Source:HGNC Symbol;Acc:6908]	3	113696145	113696145	MATN2-201	0	0	0	0	ENSG00000132561	8	98881068	99048944
A_04_P014041	0.0134578	0.700729	0.446904	1.36311	TTCGGTGGATGGCTCTTGAAAGTCTGGTTAATAATGAGTTCTCCAGTGCTAGTGACGTGT	ENSOCUT00000026506	ENSOCUT00000026506	ENSOCUG00000017148	receptor-like tyrosine kinase [Source:HGNC Symbol;Acc:10481]	14	28088804	28529130	RYK-201	0	XM_002716551	0	0	ENSG00000163785	3	133784147	133969689
CUST_3668_PI427147524	0.0134619	0.700729	0.653986	1.57351	TAGCTCGCAAGTGAATCCAGTCAACATAAACCATTAGGAAAACCAGAGCCTCTATGGAGT	lcao0020.a.02.c_5.1.fwd1	ENSOCUT00000027183	ENSOCUG00000021196	erythrocyte membrane protein band 4.1-like 3 [Source:HGNC Symbol;Acc:3380]	9	56512486	56674549	EPB41L3-201	0	0	0	0	ENSG00000082397	18	5392383	5630699
CUST_201_PI427147524	0.0134833	0.700729	0.473026	1.38802	GTAACAGTGGTCACGATGGTGACAAATGTTGACTTTCCTCCCAAAGAATCTAGTCTATGA	ENSOCUG00000016398	ENSOCUT00000016400	ENSOCUG00000016398	activin A receptor, type IIA [Source:HGNC Symbol;Acc:173]	7	86489531	86580737	ACVR2A-201	0	XM_002712145	0	0	ENSG00000121989	2	148602086	148688393
A_04_P068590	0.0135076	0.700729	-0.566152	0.675416	GACCCAGGAACTGCATAGGTCAAAAGTTTGCCATTATGGAAGAAAAAACAATTCTTTCCT	ENSOCUT00000011301	ENSOCUT00000011301	ENSOCUG00000011300	cytochrome P450, family 4, subfamily V, polypeptide 2 [Source:HGNC Symbol;Acc:23198]	2	63617891	63643414	CYP4V2-201	0	XM_002709333	0	0	ENSG00000145476	4	187112674	187134610
A_04_P099732	0.0135263	0.700729	-0.290679	0.817517	ATGTATGACGACTATGAAGATGACCCCAAATCAGACTATAGCAGTGAAAATGAAGCCCCG	ENSOCUT00000012562	ENSOCUT00000012562	ENSOCUG00000012557	SRY (sex determining region Y)-box 6 [Source:HGNC Symbol;Acc:16421]	GL018733	60437	594016	SOX6-201	0	XM_002721354	0	0	ENSG00000110693	11	15987995	16761138
A_04_P092119	0.0135369	0.700729	-0.294135	0.815561	CAGCCTCTTGTATTAAATTCATAGAGGACGCTACTGATGGTGGGTTTCTGAGCGTGTCTT	XM_002713909	ENSOCUT00000005359	ENSOCUG00000005358	acyl-CoA thioesterase 12 [Source:HGNC Symbol;Acc:24436]	11	1710170	1752609	ACOT12-201	0	XM_002713909	0	0	ENSG00000172497	5	80625824	80689998
A_04_P046068	0.0135433	0.700729	-0.249651	0.8411	ATGTTAGATTGTACAGATAGGCCTGTACTTCAGGCCATTTTTCTTAACAGTAATTGCTTT	ENSOCUT00000008715	ENSOCUT00000008715	ENSOCUG00000008716	neurobeachin-like 1 [Source:HGNC Symbol;Acc:20681]	7	143717085	143809707	NBEAL1-201	0	0	0	0	ENSG00000144426	2	203879602	204091101
A_04_P035277	0.0135511	0.700729	-0.31545	0.8036	AACAAGCGCATCACTGTGGAGGAGGCCCTGGCTCACCTCTACCTGGAACAGTACTATGAC	ENSOCUT00000013714	ENSOCUT00000013714	ENSOCUG00000013716	mitogen-activated protein kinase 3 [Source:HGNC Symbol;Acc:6877]	6	18475012	18479692	MAPK3-201	0	XM_002711889	0	0	ENSG00000102882	16	30125426	30134827
A_04_P079862	0.0135743	0.700729	0.523306	1.43724	TTTAAAACCATCTGGCTGGAGCGGGACAGGAAACTGATCAACCTCTTCCGGGGCGCCCAT	ENSOCUT00000003828	ENSOCUT00000003828	ENSOCUG00000003830	Uncharacterized protein [Source:UniProtKB/TrEMBL;Acc:G1SKH9]	1	16152426	16153319	0	0	XM_002707962	0	0	ENSG00000141437	18	29339525	29340843
A_04_P095267	0.0135763	0.700729	0.450763	1.36676	TTCAGACAGTTCCAGAATGCTCCAAAAGAAGCACTTGCTCAGTGTGTCTTGGCAGAGATT	ENSOCUT00000017960	ENSOCUT00000017960	ENSOCUG00000017961	copine III [Source:HGNC Symbol;Acc:2316]	3	101988889	102020551	CPNE3-202	0	XM_002710675	0	0	ENSG00000085719	8	87497059	87573726
A_04_P086537	0.013581	0.700729	-0.412313	0.751418	GGTGGATTTTCCCTTCGTGGTTCCCTTGTGTCTGCCTTGGAAGATAATGGCGTTCCCACT	ENSOCUT00000012031	ENSOCUT00000012031	ENSOCUG00000012031	pleckstrin 2 [Source:HGNC Symbol;Acc:19238]	20	4871789	4898728	PLEK2-201	0	XM_002719514	0	0	ENSG00000100558	14	67853700	67878917
CUST_3954_PI427147524	0.0136321	0.700729	-0.274069	0.826984	AAATTCGGGAGCTTCCTCGCTGTCAACTTGGGTTTTGGCTTTGGAGTCACCACGGGCGTG	lcao0029.g.05.c_5.1.rev1	ENSOCUT00000017848	ENSOCUG00000017851	aquaporin 7 [Source:HGNC Symbol;Acc:640]	1	20067138	20079306	AQP7-201	0	XM_002707944	0	0	ENSG00000165269	9	33384765	33402643
CUST_10894_PI427147524	0.0136325	0.700729	0.515452	1.42944	CAATAAAAGGGAGGAATAGAAGGACAATTTCTGATGGACAGAATCACTTGGATAGACTCA	lcaw0059.h.04.a_5.1.fwd1
A_04_P092563	0.0136373	0.700729	0.488844	1.40332	ACAAGAAATTCAAGAAGTGAAAACTCCAGAAGAACTAGAGACCTTTATGCTTAAACATGG	ENSOCUT00000017142	ENSOCUT00000017142	ENSOCUG00000017135	solute carrier family 30 (zinc transporter), member 9 [Source:HGNC Symbol;Acc:1329]	2	31057292	31131548	SLC30A9-201	0	XM_002709279	0	0	ENSG00000014824	4	41992489	42092474
A_04_P080187	0.0136534	0.700729	0.505444	1.41956	CTTTGACTCGGAAGAAGCTGAAGTGTTCCAGAGGAAACTTGATGAGACTACCAAATTGCT	ENSOCUT00000003104	ENSOCUT00000003104	ENSOCUG00000003102	bromodomain containing 7 [Source:HGNC Symbol;Acc:14310]	GL018732	438845	485977	BRD7-201	0	XM_002721347	0	0	ENSG00000166164	16	50347398	50402845
A_04_P075372	0.0136723	0.700729	0.309844	1.23957	TACAGGATATGTACAAAGGGCTGTGCAAAGCAAGACTTCTCGGCTGTGTTCCAGTTTCTA		ENSOCUT00000010346	ENSOCUG00000010349	3-hydroxyisobutyrate dehydrogenase [Source:UniProtKB/Swiss-Prot;Acc:P32185]	10	12202629	12202629	HIBADH-201	0	XM_002713730	0	0	ENSG00000106049	7	27565061	27702614
A_04_P033362	0.0136994	0.700729	-0.442712	0.73575	ATTATGCTGGTAATTTTGATCCCTGGGGCCCAGGCACCCTGGTCACCGTCTCCTCAGTGA		ENSOCUT00000024303	ENSOCUG00000026651	Uncharacterized protein [Source:UniProtKB/TrEMBL;Acc:G1U2P2]	GL019133	19254	19254	0	0	0	0	0	ENSG00000211892	14	106090687	106092403
A_04_P014178	0.0137107	0.700729	-0.272976	0.827611	TTTATGATTTACTTCAACAACCAGGCTCCTATAGACGACTCAGGGATGCCCAAGGATCGA	D17423	ENSOCUT00000021991	ENSOCUG00000021032	Uncharacterized protein [Source:UniProtKB/TrEMBL;Acc:G1TT18]	GL018758	1486339	1487245	0	0	0	0	0	ENSG00000211720	7	142223820	142224284
A_04_P033950	0.0137123	0.700729	-0.373063	0.772141	ATCAGCAGAAACTAGGGATAGCTCCTAAGCTCCTGATCTATGGGGCAAACACTTTAGAAT	ENSOCUT00000022884	ENSOCUT00000022884	ENSOCUG00000022639	Uncharacterized protein [Source:UniProtKB/TrEMBL;Acc:G1TJE1]	2	98129614	98130594	0	0	0	0	0	ENSG00000244437	2	89384673	89385283
A_04_P028591	0.0137189	0.700729	-0.374569	0.771336	AAGAAGATCGAGTCCTTTGGCTCCCGGAGCGGGAAGACGTCCAAGAAGATCGTCATCACG	ENSOCUT00000012340	ENSOCUT00000012340	ENSOCUG00000012345	peptidylprolyl isomerase F [Source:HGNC Symbol;Acc:9259]	GL018836	574491	580850	PPIF-201	0	0	0	0	ENSG00000108179	10	81107225	81115093
A_04_P005052	0.0137312	0.700729	0.285162	1.21855	ATGAATCCAGAGGTTGGAATGAAATACAGAAACCTAATCCTGAGACCTGGGGGATCTCTG	ENSOCUT00000009418	ENSOCUT00000009418	ENSOCUG00000009420	neurolysin (metallopeptidase M3 family) [Source:HGNC Symbol;Acc:16058]	11	81871199	81965559	NLN-201	0	0	0	0	ENSG00000123213	5	65018023	65167553
CUST_8620_PI427147524	0.0137634	0.700729	-0.28033	0.823403	CCAGGTTGCTAATATTTTCTCCATCTATAGCATATCTGGCATTTGATCTCTTTAGACTTT	lcaw0033.g.06.a_5.1.fwd1	ENSOCUT00000001040	ENSOCUG00000001040	nei endonuclease VIII-like 3 (E. coli) [Source:HGNC Symbol;Acc:24573]	2	54802521	54863641	NEIL3-201	0	0	0	0	ENSG00000109674	4	178230990	178284097
A_04_P094285	0.013781	0.700729	-0.272117	0.828104	TTTAAGTTTGTGGTGTTGGAAGAGCAGTACGAACAGTCCTTTTGGATCTGCGTGGCTAGT	ENSOCUT00000001567	ENSOCUT00000001567	ENSOCUG00000001569	clarin 2 [Source:HGNC Symbol;Acc:33939]	2	8131354	8144449	CLRN2-201	0	XM_002709365	0	0	ENSG00000249581	4	17516788	17528727
A_04_P083050	0.0137979	0.700729	0.411275	1.32986	TTTGTAATCGGAGGGGCCACATATGAAGAGGCTCTAACAGTTTATAACTTGAACCGCACC	ENSOCUT00000014360	ENSOCUT00000014360	ENSOCUG00000014360	vacuolar protein sorting 45 homolog (S. cerevisiae) [Source:HGNC Symbol;Acc:14579]	13	41926799	41973512	VPS45-201	0	0	0	0	ENSG00000136631	1	150039369	150117505
CUST_332_PI427147524	0.0137982	0.700729	0.49919	1.41342	CAAATGATTCCAGATTTCTACAGGGCTCTCAGATGAAAGGGAGTGGAGGAAAAAAGCGGT	lcaf0001.o.19.a_5.1.fwd1	ENSOCUT00000005343	ENSOCUG00000005345	neutral cholesterol ester hydrolase 1 [Source:HGNC Symbol;Acc:29260]	14	67603841	67676966	NCEH1-201	0	0	0	0	ENSG00000144959	3	172348039	172429008
CUST_9017_PI427147524	0.0138373	0.700729	0.751566	1.68362	TGAATGACTACGTTATTGTTCGTATCGCCGAAGCTTCTCTGTTCCCTCGTTATGTTCCTG	lcaw0038.c.09.a_5.1.fwd2	ENSOCUT00000017899	ENSOCUG00000017896	tetratricopeptide repeat domain 26 [Source:HGNC Symbol;Acc:21882]	GL018774	1052861	1134405	TTC26-201	0	XM_002722075	0	0	ENSG00000105948	7	138818490	138876732
CUST_11792_PI427147524	0.0138857	0.700729	0.567928	1.48239	CTAGGTTATAAAGTTTCATTGTGTTAGTTTCTTTAGCCTTTAGTGGCTGAGTTTAGCACT	lcaw0069.d.11.a_5.1.fwd2	ENSOCUT00000006034	ENSOCUG00000029127	CD164 molecule, sialomucin [Source:HGNC Symbol;Acc:1632]	12	97329655	97340842	CD164-201	0	0	0	0	ENSG00000135535	6	109687717	109703762
A_04_P059881	0.0139021	0.700729	0.349229	1.27388	TACTTGAAGAAGAAAAAATCTGTGCTTACCCCGGCAACATTACCTCAGAGACGGGATTCA	ENSOCUT00000016355	ENSOCUT00000016355	ENSOCUG00000016357	transmembrane protein 192 [Source:HGNC Symbol;Acc:26775]	GL018701	8092856	8124653	TMEM192-201	0	XM_002720555	0	0	ENSG00000170088	4	165995574	166129701
A_04_P001921	0.013918	0.700729	0.538413	1.45237	AATACTCTCAGAGCTCAGTGGAGATGCAAGAACTGAAGAAAGTGAACTGGAACCTCCAGA	NM_001101708	ENSOCUT00000015201	ENSOCUG00000015168	phospholipase B1 (PLB1), mRNA [Source:RefSeq mRNA;Acc:NM_001101708]	2	157459247	157583846	PLB1-201	NM_001101708	0	0	0	ENSG00000163803	2	28680012	28866654
A_04_P102602	0.0139868	0.700729	0.557548	1.47177	ATGCTGGAGCCAGTGGGCCACAAGACAACCTCCAACAACTTCACCTACAGCCGAACCAAA	NM_001101708	ENSOCUT00000015201	ENSOCUG00000015168	phospholipase B1 (PLB1), mRNA [Source:RefSeq mRNA;Acc:NM_001101708]	2	157459247	157583846	PLB1-201	NM_001101708	0	0	0	ENSG00000163803	2	28680012	28866654
A_04_P051967	0.0140275	0.700729	0.53598	1.44993	GTTTGTGGTCCTGATGAAAAAGAGGTTGCGAATGAAAACCAAACAGATTCATCTGTTGTA	ENSOCUT00000004829	ENSOCUT00000004829	ENSOCUG00000004826	solute carrier family 40 (iron-regulated transporter), member 1 [Source:HGNC Symbol;Acc:10909]	7	129930835	129952629	SLC40A1-201	0	0	0	0	ENSG00000138449	2	190425305	190448484
A_04_P055937	0.0140386	0.700729	0.781171	1.71853	ATCAATTTTCTGCTTCGCCGGTATCAAGGCTGAGTGATGAGGTGACGTTTTTTGGAACTC	ENSOCUT00000010202	ENSOCUT00000010202	ENSOCUG00000010206	defensin, beta 125 [Source:HGNC Symbol;Acc:18105]	4	7866261	7866572	DEFB125-201	0	0	0	0	ENSG00000178591	20	67891	77735
A_04_P094051	0.0140498	0.700729	-0.501947	0.706153	CATCAAAAGTATCTTGCACAGGAGTGAAGAGTTTCAGTTTCTCAGCCTACCCCCAATTCC	ENSOCUT00000015659	ENSOCUT00000015659	ENSOCUG00000015660	tripartite motif containing 31 [Source:HGNC Symbol;Acc:16289]	12	22100314	22111018	TRIM31-201	0	0	0	0	ENSG00000204616	6	30070674	30080883
A_04_P067454	0.0140581	0.700729	-0.412321	0.751414	CAGGAGTAAATGGCCAAATAGATGCTGCTATGGAATTAAATGGCTACATTTACTTCTTTT	ENSOCUT00000002930	ENSOCUT00000002930	ENSOCUG00000002930	matrix metallopeptidase 20 [Source:HGNC Symbol;Acc:7167]	1	113919834	113966036	MMP20-201	0	XM_002708568	0	0	ENSG00000137674	11	102447566	102496063
A_04_P004386	0.0140914	0.700729	0.327549	1.25488	TGATGGAAAAGTCTTCATTCATTTGTGCAACTACATCGAGCCCTGGGAGGATCTGTCCTT	NM_001195690	ENSOCUT00000015949	ENSOCUG00000015952	TIMP metallopeptidase inhibitor 4 (TIMP4), mRNA [Source:RefSeq mRNA;Acc:NM_001195690]	9	11767817	11773763	TIMP4-201	NM_001195690	0	0	0	ENSG00000157150	3	12194551	12200851
A_04_P071191	0.0140996	0.700729	0.412189	1.3307	TGGCTCTTCACTCTACAACAAGAGGACCCTAACGTTTTCTGGAGGTGGAATCAATATTGT	ENSOCUT00000006890	ENSOCUT00000006890	ENSOCUG00000006890	transmembrane protein 64 [Source:HGNC Symbol;Acc:25441]	3	106119956	106171758	TMEM64-202	0	0	0	0	ENSG00000180694	8	91634223	91803860
CUST_3826_PI427147524	0.0141308	0.700729	-0.547125	0.684383	TCTATTTTTTTGATGGCTAAGATGTTGCTGATGCTGAAATAAACCAGGGTTTTGGCCCTC	lcao0025.b.10.c_5.1.fwd1	ENSOCUT00000008819	ENSOCUG00000008818	creatine kinase, brain (CKB), mRNA [Source:RefSeq mRNA;Acc:NM_001082261]	GL018751	368514	370957	CKB-201	NM_001082261	0	0	0	ENSG00000166165	14	103985996	103989448
A_04_P076992	0.014134	0.700729	0.600069	1.51579	CCAACCTTTGAAGAAGATGAAACTCCTGATCATGAGACTGCTGTTCGAGAAATTAAATCA	ENSOCUT00000012331	ENSOCUT00000012331	ENSOCUG00000012328	ring finger protein 128, E3 ubiquitin protein ligase [Source:HGNC Symbol;Acc:21153]	X	55307067	55369766	RNF128-201	0	0	0	0	ENSG00000133135	X	105937024	106040223
CUST_181_PI427147524	0.0141659	0.700729	0.281352	1.21533	TTGTTGCGGAAACGGCGAGAACAGTTGAAACACAAACTTGAACAGCTACGGAACTCTTGT	ENSOCUG00000014289	ENSOCUT00000014285	ENSOCUG00000014289	v-myc avian myelocytomatosis viral oncogene homolog [Source:HGNC Symbol;Acc:7553]	3	143525941	143528260	MYC-201	0	XM_002710544	0	0	ENSG00000136997	8	128747680	128753674
A_04_P082917	0.0141675	0.700729	0.469451	1.38458	GTAACAGTGGTCACGATGGTGACAAATGTTGACTTTCCTCCCAAAGAATCTAGTCTATGA	ENSOCUT00000016400	ENSOCUT00000016400	ENSOCUG00000016398	activin A receptor, type IIA [Source:HGNC Symbol;Acc:173]	7	86489531	86580737	ACVR2A-201	0	XM_002712145	0	0	ENSG00000121989	2	148602086	148688393
A_04_P092828	0.0141769	0.700729	-0.329977	0.795549	CAAATGGAGGATGAACAAAGTGCTGGGCTTCATCATGTTTGGCCTCTACTTTGTGTTCCT	ENSOCUT00000002462	ENSOCUT00000002462	ENSOCUG00000002462	solute carrier family 24 (sodium/potassium/calcium exchanger), member 2 [Source:HGNC Symbol;Acc:10976]	1	34118867	34381029	SLC24A2-201	0	XM_002708076	0	0	ENSG00000155886	9	19507450	19786926
A_04_P075442	0.0141809	0.700729	0.359372	1.28287	ATAGTAGACCTGCAAAGGAAGAACCAAGACCTCAAGATGAAGGTGGAGATGATGTCGGAA	ENSOCUT00000002310	ENSOCUT00000002310	ENSOCUG00000002304	CAP-GLY domain containing linker protein 1 [Source:HGNC Symbol;Acc:10461]	GL018824	334272	440122	CLIP1-201	0	0	0	0	ENSG00000130779	12	122755979	122907179
A_04_P080150	0.0142262	0.700729	-0.48644	0.713784	GAAATGGACTGCAACATGTTCCAGAATCTAACCAACTACAGAAGTGTCACTGTGGTAGCC	ENSOCUT00000017460	ENSOCUT00000017460	ENSOCUG00000017459	erythrocyte membrane protein band 4.2 [Source:HGNC Symbol;Acc:3381]	17	29060804	29079853	EPB42-201	0	XM_002717760	0	0	ENSG00000166947	15	43398423	43513481
CUST_9915_PI427147524	0.0142549	0.700729	0.337319	1.26341	TGGGGAATGGACACATACTTGAAAATTACTGTATGCACTCTGAATGCACAATGTCATTTT	lcaw0048.d.09.a_5.1.fwd1
A_04_P061974	0.0142634	0.700729	-0.401502	0.75707	TGAATGGGTTTGCTCTCTACTCCAGCTATGGAATCCAACACAGCCTGGAAGAGATTAAGA		ENSOCUT00000010553	ENSOCUG00000010551	solute carrier family 7 (cationic amino acid transporter, y+ system), member 3 [Source:HGNC Symbol;Acc:11061]	X	49403242	49403242	SLC7A3-201	0	XM_002720083	0	0	ENSG00000165349	X	70145432	70150975
A_04_P063823	0.0142647	0.700729	-0.466519	0.723708	TATTCCAACAGCCTGCCACTTGCTTCAAGCACTACAGGGGTAGAAAAGTCAATTTCTACT	ENSOCUT00000001560	ENSOCUT00000001560	ENSOCUG00000001561	tumor necrosis factor receptor superfamily, member 17 [Source:HGNC Symbol;Acc:11913]	6	5381483	5386838	TNFRSF17-201	0	XM_002711797	0	0	ENSG00000048462	16	12058964	12061925
A_04_P015396	0.0142656	0.700729	-0.316727	0.802889	TATTGTTGGTGGTACTGTTGGCGCTTTTGTCTTGTGGGGCCCAGGCACCCTGGTCACCAT	AY171702	ENSOCUT00000024303	ENSOCUG00000026651	Uncharacterized protein [Source:UniProtKB/TrEMBL;Acc:G1U2P2]	GL019133	19254	19254	0	0	0	0	0	ENSG00000211892	14	106090687	106092403
A_04_P064454	0.0142936	0.700729	0.417471	1.33558	ATCATTATAAACAGAAAGTTAGGGTCCGCTGGTTAGAACGAGAGCCAGTTAAGGCGAAGT	ENSOCUT00000015566	ENSOCUT00000015566	ENSOCUG00000015567	suppressor of cytokine signaling 5 [Source:HGNC Symbol;Acc:16852]	2	139495314	139496924	SOCS5-201	0	XM_002709886	0	0	ENSG00000171150	2	46926091	46990268
A_04_P083873	0.0142986	0.700729	-0.287176	0.819505	AGCACCATCAACCCTGCCTGCTATGCACTTTGTAATGCCACCTTCAAGAAGACTTTTAAA	ENSOCUT00000016566	ENSOCUT00000016566	ENSOCUG00000016569	cholinergic receptor, muscarinic 2 [Source:HGNC Symbol;Acc:1951]	7	1266348	1267748	CHRM2-201	0	XM_002711935	0	0	ENSG00000181072	7	136553416	136705002
A_04_P060583	0.0142994	0.700729	0.360062	1.28348	TAAGGCAAATCCAAATGCTGCAAGTTACCATGGTAATTTGGCTGTGCTGTATCATCGCTG	ENSOCUT00000013384	ENSOCUT00000013384	ENSOCUG00000013379	transmembrane and tetratricopeptide repeat containing 4 [Source:HGNC Symbol;Acc:25904]	8	102196748	102258429	TMTC4-202	0	XM_002713012	0	0	ENSG00000125247	13	101256181	101327347
A_04_P095998	0.01432	0.700729	0.460944	1.37644	GGAAGCAGTGAACAGGAAACGGATTCATGGAGAAAGATGCAAATAAACACACCTAATGCA	ENSOCUT00000010818	ENSOCUT00000010818	ENSOCUG00000010818	chromosome 3 open reading frame 17 [Source:HGNC Symbol;Acc:24496]	14	106202245	106219014	C3orf17-201	0	XM_002716700	0	0	ENSG00000163608	3	112721287	112738708
A_04_P001412	0.0143202	0.700729	0.599073	1.51474	TGTGGGATATCCTGTAGAGTGACATTTTGGGATCTAATAAACCTGACGTGAAACTAAAAA	NM_001099962	ENSOCUT00000028425	ENSOCUG00000022994	lens intrinsic membrane protein 2, 19kDa (LIM2), mRNA [Source:RefSeq mRNA;Acc:NM_001099962]	GL019218	91163	96483	LIM2-201	NM_001099962	0	0	0	ENSG00000105370	19	51883163	51891214
CUST_409_PI428255556	0.0143519	0.700729	0.410225	1.32889	AAATGGTAGCTTCTCTGGTGATAGGGTGGCAGCAGAAATAGAGTTACCATTCACCCTTGA	ENSOCUG00000008184		ENSOCUG00000008184	ADP-ribosylation-like factor 6 interacting protein 5 [Source:HGNC Symbol;Acc:16937]	9	36505213	36528144	ARL6IP5-201	0	0	0	0	ENSG00000144746	3	69134095	69155217
A_04_P094468	0.0143805	0.700729	0.71311	1.63933	CAAAACAAAGAAGCGTTTGTCCGCTCCCAGATGTATAGCACGGATTATGACCAGATTCTA	ENSOCUT00000010816	ENSOCUT00000010816	ENSOCUG00000010814	malic enzyme 1, NADP(+)-dependent, cytosolic [Source:HGNC Symbol;Acc:6983]	12	70187480	70432751	ME1-201	0	XM_002714552	0	0	ENSG00000065833	6	83920108	84140797
A_04_P004075	0.0143999	0.700729	0.281884	1.21578	TTCAGAGAAGGACTTGTTGCGGAAACGGCGAGAACAGTTGAAACACAAACTTGAACAGCT	ENSOCUT00000014285	ENSOCUT00000014285	ENSOCUG00000014289	v-myc avian myelocytomatosis viral oncogene homolog [Source:HGNC Symbol;Acc:7553]	3	143525941	143528260	MYC-201	0	XM_002710544	0	0	ENSG00000136997	8	128747680	128753674
A_04_P050737	0.0144551	0.700729	0.35613	1.27999	GGCCATTTTTAGTGTCTTCAAGAGAATTGGCTACAAGGTTACTTTTGACAATTCTGGAGA	ENSOCUT00000014039	ENSOCUT00000014039	ENSOCUG00000014040	endonuclease domain containing 1 [Source:HGNC Symbol;Acc:29129]	1	121765553	121799205	ENDOD1-201	0	XM_002708622	0	0	ENSG00000149218	11	94822974	94865809
CUST_11473_PI427147524	0.014468	0.700729	0.504173	1.41831	TTTAAGGACAACAGCTGTGGCCGGAGGCTAAATGGGAATTGCCTTATTGAAGGTAACACT	lcaw0066.a.02.a_5.1.fwd2	ENSOCUT00000006720	ENSOCUG00000006719	lysophosphatidylcholine acyltransferase 2 [Source:HGNC Symbol;Acc:26032]	5	11744940	11827826	LPCAT2-201	0	0	0	0	ENSG00000087253	16	55542910	55620582
A_04_P085019	0.0145269	0.700729	0.467392	1.38261	AGCCACCGCAAGACTGATAGATGATGAAGTGCGAATACTTATTAATGAGGCTTACAAGAG	ENSOCUT00000015846	ENSOCUT00000015846	ENSOCUG00000005079	centrosomal protein 76kDa [Source:HGNC Symbol;Acc:25727]	9	49745138	49801048	CEP76-203	0	0	0	0	ENSG00000101624	18	12661832	12702776
A_04_P065829	0.0145513	0.700729	0.354715	1.27873	TTCCGAAGCTTCAGAGATTCTGCCGCAAAGCAGAGGCTGATGAACAAAACTCTAGAAGAT	ENSOCUT00000016894	ENSOCUT00000016894	ENSOCUG00000016892	nucleolar protein 10 [Source:HGNC Symbol;Acc:25862]	GL018795	327068	427577	NOL10-201	0	XM_002722390	0	0	ENSG00000115761	2	10710892	10830101
A_04_P071190	0.0145571	0.700729	0.422618	1.34036	GGCTCTTCACTCTACAACAAGAGGACCCTAACGTTTTCTGGAGGTGGAATCAATATTGTA	ENSOCUT00000006890	ENSOCUT00000006890	ENSOCUG00000006890	transmembrane protein 64 [Source:HGNC Symbol;Acc:25441]	3	106119956	106171758	TMEM64-202	0	0	0	0	ENSG00000180694	8	91634223	91803860
CUST_1051_PI428255556	0.0145754	0.700729	-0.495172	0.709477	AACTGCTTGAACGTCACCACCTGCTTCCGCTTCCATGGCAAACACGTCCCAGGAGAAATC	ENSOCUG00000026630	ENSOCUT00000029432	ENSOCUG00000026630	0	14	24259849	24361199	0	0	0	0	0	0	0	0	0
A_04_P051969	0.0146079	0.700729	0.530056	1.44399	TGATTTCAGTCTCCTTTGTGGCAATGGGCCACATCATGTATTTCCGATTTGCCCAAAAGA	ENSOCUT00000004829	ENSOCUT00000004829	ENSOCUG00000004826	solute carrier family 40 (iron-regulated transporter), member 1 [Source:HGNC Symbol;Acc:10909]	7	129930835	129952629	SLC40A1-201	0	0	0	0	ENSG00000138449	2	190425305	190448484
CUST_74_PI428255556	0.0146374	0.700729	0.661191	1.58139	TGGGTAAAGCCTGGCTCAGTACAGCCTTTCAGTAAAGAAGAGAAAGCAGTAGCAACTTAG	ENSOCUG00000002885	ENSOCUT00000002882	ENSOCUG00000002885	AKT interacting protein [Source:HGNC Symbol;Acc:16710]	5	9841449	9850948	AKTIP-201	0	0	0	0	ENSG00000166971	16	53524952	53538323
A_04_P083890	0.0146392	0.700729	-0.493639	0.710231	ATGGAAAAACATGACAACTGGGATTTAACTGAACTGAAGGTAATACACTTGGACACCTTA	NM_001082078			Oryctolagus cuniculus paraoxonase 3 (PON3), mRNA	10			PON3	NM_001082078
A_04_P067849	0.0146886	0.700729	-0.383642	0.7665	AATTTGATTCTCTTGATTTTGACACATTGTTGAAACAGGCCCAGAAGAACCTCAGGAGGT	ENSOCUT00000000513	ENSOCUT00000000513	ENSOCUG00000000510	peroxisome proliferator-activated receptor gamma, coactivator-related 1 [Source:HGNC Symbol;Acc:30025]	18	50163051	50178612	PPRC1-201	0	XM_002718627	0	0	ENSG00000148840	10	103892787	103910082
CUST_3700_PI427147524	0.0147127	0.700729	0.537815	1.45177	ACAGAAAGCTGAAGATCTGTGCCGCCATTCATTTTCAGAAGACTCAGATGTGACTGAGGA	lcao0020.h.02.c_5.1.rev1	ENSOCUT00000012229	ENSOCUG00000012226	signal recognition particle 72kDa [Source:HGNC Symbol;Acc:11303]	15	92390395	92420490	SRP72-201	0	XM_002717161	0	0	ENSG00000174780	4	57333081	57369839
A_04_P001608	0.0147567	0.700729	0.499005	1.41324	GGAAGAAGCTTTCTTGGCTTGGAAAGAAGATATAACCCAAGAGTTTCCGGGAAAGGGCAA	NM_001082379	ENSOCUT00000013332	ENSOCUG00000013326	eukaryotic translation initiation factor 4 gamma, 2 (EIF4G2), mRNA [Source:RefSeq mRNA;Acc:NM_001082379]	1	152586617	152597723	EIF4G2-201	NM_001082379	0	0	0	ENSG00000110321	11	10818597	10830657
CUST_3222_PI427147524	0.0147635	0.700729	0.593252	1.50864	ATTTCCTTCAGTGATTAGCGCAGTTGCTTACCTGGGGTTTTAATCTTGTGGTGTGTCTGT	lcai0002.c.12.a_5.1.fwd1
A_04_P097378	0.0147647	0.700729	0.327752	1.25506	ACATTCTCAGCAAGGAATACAATAGATATGGCTGGTGGGTAGGAGAAATGAAGGGAGCCA	ENSOCUT00000011330	ENSOCUT00000011330	ENSOCUG00000011330	src kinase associated phosphoprotein 2 [Source:HGNC Symbol;Acc:15687]	10	11458041	11637131	SKAP2-201	0	XM_002713727	0	0	ENSG00000005020	7	26706681	27034858
CUST_11441_PI427147524	0.0147762	0.700729	0.555634	1.46981	CCCCTGATATGTATAGAAGCTGTGATATGTATAGTACATTGCTCTATTGTGTAAATGTTC	lcaw0065.f.02.a_5.1.fwd1
A_04_P101694	0.0147802	0.700729	-0.251483	0.840033	GCAAAGGATGAAAACATCACAAAAGACAATGAAATAACAGATCATTCTGTGTGTGACCAC	ENSOCUT00000005832	ENSOCUT00000033928	ENSOCUG00000029515	Uncharacterized protein [Source:UniProtKB/TrEMBL;Acc:G1SPR8]	4	20067602	20284338	0	0	0	0	0	0	0	0	0
CUST_11722_PI427147524	0.014786	0.700729	0.275016	1.21001	GCATCAGAATGTAAAGACCAAACAGGACATTATGATGGGTTCTTTTTTACTATTGGCCTA	lcaw0068.g.10.a_5.1.fwd2
CUST_12933_PI427147524	0.0148385	0.700729	-0.57356	0.671956	TTTCAAAGAACTGAACAAATGCACCAGAATTTTAGAGCGGGTGTGTCCAAGTGGGGAGGA	lcaw0082.a.02.a_5.1.rev2
A_04_P087197	0.0148537	0.700729	0.341972	1.26749	AAGGCCTTTGATCTTATTGAGCATTACTTTGGGACCGAAGATGAGGACAGCAGCATTGCA	ENSOCUT00000002691	ENSOCUT00000002691	ENSOCUG00000002694	karyopherin alpha 1 (importin alpha 5) [Source:HGNC Symbol;Acc:6394]	14	96584241	96657840	KPNA1-201	0	XM_002716625	0	0	ENSG00000114030	3	122140796	122233792
A_04_P038863	0.0148758	0.700729	0.460629	1.37614	TTTCCAGTACAAGATACAGGACAAGAATGTGTCCTTTCGCAAGAGGAATGTCTCCTGCCA	ENSOCUT00000031477	ENSOCUT00000031477	ENSOCUG00000000214	elongator acetyltransferase complex subunit 6 [Source:HGNC Symbol;Acc:25976]	9	15430479	15443313	ELP6-201	0	XM_002713349	0	0	ENSG00000163832	3	47537130	47555251
A_04_P039382	0.0149552	0.700729	-0.316579	0.802972	ATCCTCCTCTGTGCTCTGGGCATCCTGGCTGCCTTCTACCTGCCCAAGTGCTACCTGCTC
CUST_6627_PI427147524	0.0149603	0.700729	0.533571	1.44751	AGTACAGAAGCTCTGAAGAATCAGATAGAGACGATACGGAGGATAAAATTAGTGATACCA	lcaw0012.d.04.a_5.1.fwd1	ENSOCUT00000003846	ENSOCUG00000003843	DEAD (Asp-Glu-Ala-Asp) box polypeptide 10 [Source:HGNC Symbol;Acc:2735]	1	107647510	107940174	DDX10-201	0	XM_002708478	0	0	ENSG00000178105	11	108535752	108811657
A_04_P004061	0.0149873	0.700729	0.395105	1.31504	TGAAAGTCTGGTTAATAATGAGTTCTCAAGTGCTAGTGACGTGTGGGCCTTTGGAGTGAC	ENSOCUT00000017148	ENSOCUT00000026506	ENSOCUG00000017148	receptor-like tyrosine kinase [Source:HGNC Symbol;Acc:10481]	14	28088804	28529130	RYK-201	0	XM_002716551	0	0	ENSG00000163785	3	133784147	133969689
A_04_P088133	0.0150028	0.700729	0.60822	1.52438	TCTCACCAAACACCAGAGAATTCATGCACGAAATAAACTCTAGGAACCCTGAAACTAAGG	XM_002711637	ENSOCUT00000011640	ENSOCUG00000011646	ZFP90 zinc finger protein [Source:HGNC Symbol;Acc:23329]	5	24055297	24074825	ZFP90-201	0	XM_002711637	0	0	ENSG00000184939	16	68563993	68609975
A_04_P060584	0.0150126	0.700729	0.368699	1.29119	GCTTTATTCCTCAAGGCAATTAAGGCAAATCCAAATGCTGCAAGTTACCATGGTAATTTG	ENSOCUT00000013384	ENSOCUT00000013384	ENSOCUG00000013379	transmembrane and tetratricopeptide repeat containing 4 [Source:HGNC Symbol;Acc:25904]	8	102196748	102258429	TMTC4-202	0	XM_002713012	0	0	ENSG00000125247	13	101256181	101327347
A_04_P004723	0.0150203	0.700729	0.472194	1.38722	CCAACAGATTAGAAGAGAACTCGTTAAAGTACAACTGCTGCCGCAAGGACCTGTGTAATG	NM_001082712	ENSOCUT00000026578	ENSOCUG00000014601	CD59 molecule, complement regulatory protein (CD59), mRNA [Source:RefSeq mRNA;Acc:NM_001082712]	1	173052445	173077372	CD59-201	NM_001082712	0	0	0	ENSG00000085063	11	33719807	33757991
CUST_642_PI427147524	0.0150212	0.700729	0.247043	1.18677	AAGCTTTTTGCTTGTGAATTTAATTCTAATGGGATGGGACTTACGACTGAAGGCTGGGCC	lcaf0006.i.14.a_5.1.fwd2
CUST_1118_PI427147524	0.0150281	0.700729	-0.536618	0.689385	TCTTGAAGCAAGCTCTCTTCTGGAATGTTCTTTGGGATACATGGAAAAGGGTGCAGAGCA	lcaf0025.g.10.a_5.1.rev1	ENSOCUT00000024274	ENSOCUG00000004324	ZFP42 zinc finger protein [Source:HGNC Symbol;Acc:30949]	2	65528096	65529335	ZFP42-202	0	XM_002709337	0	0	ENSG00000179059	4	188916925	188926204
A_04_P056068	0.0150544	0.700729	0.323481	1.25135	TTTTGAGGAAAAAGCGTTCAGTGTTAGTGGAGCCAGAGGAAACCATATGGACTTCGGTCA	ENSOCUT00000007774	ENSOCUT00000007774	ENSOCUG00000007775	RWD domain containing 2B [Source:HGNC Symbol;Acc:1302]	14	158354605	158356310	RWDD2B-201	0	XM_002716679	0	0	ENSG00000156253	21	30376705	30391699
A_04_P042082	0.0150883	0.700729	-0.507039	0.703665	TATTTATTTGCAAAAAACTGGAGAACTGAATCTGCTGGTGCGAGATGGGGACCGAGGATC	ENSOCUT00000014244	ENSOCUT00000014244	ENSOCUG00000014245	meteorin, glial cell differentiation regulator-like [Source:HGNC Symbol;Acc:27584]	GL018866	599017	614005	METRNL-201	0	XM_002723051	0	0	ENSG00000176845	17	81037567	81052864
CUST_653_PI427147524	0.0151225	0.700729	-0.232762	0.851004	CTGTGCAAACTGAAAAGTTTCCGGAACATTTGAACATTTTACATCCATTCCCTTTTTCAT	lcaf0006.j.23.a_5.1.rev2
A_04_P067272	0.0152173	0.700729	-0.368686	0.774487	AAAGCTGCACGCCCTTGCAGATAAGGTTGACCAGGTGCACCGGAACTGCACCATCTCCAA	ENSOCUT00000003922	ENSOCUT00000003922	ENSOCUG00000003924	Uncharacterized protein [Source:UniProtKB/TrEMBL;Acc:G1SKQ5]	4	85497276	85501254	0	0	XM_002711435	0	0	ENSG00000128284	22	36536372	36562225
CUST_2154_PI427147524	0.0152593	0.700729	0.357396	1.28111	CTTCATAGTAAGTATAATCCATGGTAGCAGCCACACTTCTTTTAGAAGGAACTCTATTAA	lcag0001.a.22.a_5.1.rev1
CUST_529_PI428255556	0.0152722	0.700729	-0.363903	0.77706	AAGGTGTGGGACGTGATTGGCCGCAGCCTGGTTATTGATGAAGGAGAAGATGACCTGGGC	ENSOCUG00000013823	ENSOCUT00000013820	ENSOCUG00000013823	copper chaperone for superoxide dismutase [Source:HGNC Symbol;Acc:1613]	1	194200010	194209728	CCS-201	0	XM_002709232	0	0	ENSG00000173992	11	66360292	66373490
CUST_1369_PI427147524	0.0152917	0.700729	0.527772	1.4417	TAGATAAGTAACTGCTTGGGACACTTGCATACTATATTGGAGTGCCTGGTTGGGATCTCC	lcaf0029.c.09.a_5.1.fwd2	ENSOCUT00000010994	ENSOCUG00000010995	synaptosomal-associated protein, 23kDa (SNAP23), mRNA [Source:RefSeq mRNA;Acc:NM_001195838]	17	29647736	29686815	SNAP23-201	NM_001195838	0	0	0	ENSG00000092531	15	42783431	42837547
A_04_P099067	0.0152942	0.700729	0.516171	1.43015	AAAGAAGGGAAAGCTGCCTAAGAATTATGACCCAAAAGTTACCCCGGATCCAGAAAGGTG	XM_002717161	ENSOCUT00000012229	ENSOCUG00000012226	signal recognition particle 72kDa [Source:HGNC Symbol;Acc:11303]	15	92390395	92420490	SRP72-201	0	XM_002717161	0	0	ENSG00000174780	4	57333081	57369839
A_04_P029211	0.0153209	0.700729	-0.418251	0.748331	AGATCATTGTAGATGAACTGAAGCAAGAAGTTATCAGTACCAGCAGCAAGGCAGAGCCAC	ENSOCUT00000024658	ENSOCUT00000024658	ENSOCUG00000003245	Uncharacterized protein [Source:UniProtKB/TrEMBL;Acc:G1SJB4]	11	31974445	31979734	0	0	0	0	0	ENSG00000204628	5	180663909	180675096
A_04_P014586	0.0153228	0.700729	-0.32021	0.800953	TATTATTATGGTACTGTTACTTATAATACTTTCGGCGGAGGGACCGAGCTGGAGATCCTA	AY171757
A_04_P060477	0.0153497	0.700729	-0.280994	0.823024	CTGTCCTTCGAGCCCGTCAAGAGCCTCTTTAAAGGCCTCGCCGAAGCCGTGCGCAGCGCC	ENSOCUT00000003912	ENSOCUT00000003912	ENSOCUG00000003913	tripartite motif containing 14 [Source:HGNC Symbol;Acc:16283]	1	14994600	15015704	TRIM14-201	0	0	0	0	ENSG00000106785	9	100831557	100881494
A_04_P083633	0.015359	0.700729	0.390584	1.31092	TTTTCAGTGAAGGCAGGTGAAGCCTTGAATGGAATTACAGTTCACAAGAATAAAGATCCA		ENSOCUT00000000751	ENSOCUG00000000750	protein arginine methyltransferase 3 [Source:HGNC Symbol;Acc:30163]	1	159294030	159294030	PRMT3-201	0	XM_002708975	0	0	ENSG00000185238	11	20409076	20530840
A_04_P032642	0.0153636	0.700729	0.441677	1.35818	TCCCACTGGGGAATGAACGGGTACTTCTACATAGAGCGCGGGAAGAACATGTGTGGCCTG	ENSOCUT00000006138	ENSOCUT00000006138	ENSOCUG00000006137	cathepsin H [Source:HGNC Symbol;Acc:2535]	GL018746	337817	352409	CTSH-201	0	XM_002721589	0	0	ENSG00000103811	15	79213400	79241916
A_04_P094467	0.0153804	0.700729	0.581904	1.49682	CCTGATTGTTATTCTTGGCCTGAACAGGCCCAGAAAATACAGACCAAAGTTGAACAGTAG	ENSOCUT00000010816	ENSOCUT00000010816	ENSOCUG00000010814	malic enzyme 1, NADP(+)-dependent, cytosolic [Source:HGNC Symbol;Acc:6983]	12	70187480	70432751	ME1-201	0	XM_002714552	0	0	ENSG00000065833	6	83920108	84140797
A_04_P086714	0.0153839	0.700729	0.415339	1.33361	GTGTACTGTGTCATTAATAACCAGGAGATGGGTTTCTACAAAGACGCCAAGACTGCTGCA	ENSOCUT00000005015	ENSOCUT00000005015	ENSOCUG00000005008	spectrin, beta, non-erythrocytic 1 [Source:HGNC Symbol;Acc:11275]	2	131494285	131640710	SPTBN1-201	0	0	0	0	ENSG00000115306	2	54683422	54896812
CUST_12841_PI427147524	0.0154032	0.700729	0.463898	1.37926	CCTGCTTGCTAAATGATATTAAACCATTGCTTGGGCTCTTAAAATTAGATCCTGAGATTT	lcaw0080.h.12.a_5.1.fwd1	ENSOCUT00000006855	ENSOCUG00000006859	Uncharacterized protein [Source:UniProtKB/TrEMBL;Acc:G1SRU9]	GL018701	1361854	1493840	0	0	0	0	0	ENSG00000052795	4	159690290	159829201
A_04_P006481	0.0154094	0.700729	-0.291929	0.816809	TGCAAGAAGAAAAGTCTCTGAGTTATTTCTTGAATTAATTCCTCAGAAACATCTTCAGGG		ENSOCUT00000027826	ENSOCUG00000014267	radixin [Source:HGNC Symbol;Acc:9944]	1	106242279	106242279	RDX-201	0	XM_002708471	0	0	ENSG00000137710	11	110045605	110167447
A_04_P049302	0.015418	0.700729	-0.311339	0.805893	AAGAAGCTGGGGGTGCGCTCCGCCCTCCTGGGTGAAGACAAAGACCAGGACTCCAAGTGA	ENSOCUT00000012626	ENSOCUT00000012626	ENSOCUG00000012628	glutaredoxin 5 [Source:HGNC Symbol;Acc:20134]	GL019009	50539	59212	GLRX5-201	0	XM_002723629	0	0	ENSG00000182512	14	95999840	96011061
A_04_P088797	0.0154561	0.700729	-0.450057	0.732014	TACCTCTTTTGGACACTAGTGTCGTTTAGGTACCACTGTCGATTGTACAACGAATGGCGT	ENSOCUT00000007506	ENSOCUT00000007506	ENSOCUG00000007506	membrane-associated ring finger (C3HC4) 3, E3 ubiquitin protein ligase [Source:HGNC Symbol;Acc:28728]	3	10587272	10627194	MARCH3-201	0	XM_002710177	0	0	ENSG00000173926	5	126203406	126366500
A_04_P070208	0.0154645	0.700729	0.243338	1.18373	ATAGACGATACTGCAAAAGGGAAATCTGGGTCAGAGATGAGACCTGCCAGAGCCAAATTT	ENSOCUT00000013655	ENSOCUT00000013655	ENSOCUG00000013647	sorbin and SH3 domain containing 1 [Source:HGNC Symbol;Acc:14565]	18	44028263	44138724	SORBS1-201	0	0	0	0	ENSG00000095637	10	97071528	97321171
A_04_P051848	0.0154783	0.700729	-0.279039	0.82414	AATAAATTACCAGGGAGTTTATCGGCATGAACTTACTCCTGAATCCAAATATCCCTCTTA		ENSOCUT00000003920	ENSOCUG00000003922	DPY30 domain containing 2 [Source:HGNC Symbol;Acc:23468]	GL018716	160335	160335	DYDC2-202	0	XM_002720980	0	0	ENSG00000133665	10	82104501	82127829
CUST_3665_PI427147524	0.0155008	0.700729	-0.638655	0.642312	AGATCTTAGTACTTGCCTGTGGACCTCATTATGCAAGCTGCAATTCACTGTGTCTACATG	lcao0019.h.01.c_5.1.fwd1	ENSOCUT00000007763	ENSOCUG00000007765	phosphoserine aminotransferase 1 (PSAT1), mRNA [Source:RefSeq mRNA;Acc:NM_001082271]	1	64697635	64728069	PSAT1-201	NM_001082271	0	0	0	ENSG00000135069	9	80912059	80945009
A_04_P085020	0.0155394	0.700729	0.452343	1.36826	TTGGGAGAACCATACAGTGAAGCCACCGCAAGACTGATAGATGATGAAGTGCGAATACTT		ENSOCUT00000015846	ENSOCUG00000005079	centrosomal protein 76kDa [Source:HGNC Symbol;Acc:25727]	9	49745138	49745138	CEP76-203	0	0	0	0	ENSG00000101624	18	12661832	12702776
A_04_P088799	0.0155726	0.700729	-0.464196	0.724875	TTTACCTCTTTTGGACACTAGTGTCGTTTAGGTACCACTGTCGATTGTACAACGAATGGC	ENSOCUT00000007506	ENSOCUT00000007506	ENSOCUG00000007506	membrane-associated ring finger (C3HC4) 3, E3 ubiquitin protein ligase [Source:HGNC Symbol;Acc:28728]	3	10587272	10627194	MARCH3-201	0	XM_002710177	0	0	ENSG00000173926	5	126203406	126366500
A_04_P056344	0.0155729	0.700729	-0.26779	0.830591	GCCAATCATGCAGTTCTCATAACTGGCTTTGATAAAACAGGTAATATACCATATTGGATT	ENSOCUT00000015467	ENSOCUT00000015467	ENSOCUG00000015469	cathepsin O [Source:HGNC Symbol;Acc:2542]	15	8107003	8138862	CTSO-201	0	XM_002716884	0	0	ENSG00000256043	4	156845270	156875069
CUST_3399_PI427147524	0.0155864	0.700729	-0.452149	0.730953	GAGTTTCTGTATGTGCTTCTGCCACATTTCCTCACCAATTAAAGAATAATCTCTTTTAGC	lcai0004.j.08.a_5.1.rev2
A_04_P062828	0.0156226	0.700729	0.369004	1.29146	GCCGAAGAAGCTCATAAAGTGGTGGAGATACAATCAAAAGAAGAGGAAAGACTCAACCAA	ENSOCUT00000015834	ENSOCUT00000015834	ENSOCUG00000015836	myelin protein zero-like 2 [Source:HGNC Symbol;Acc:3496]	GL018782	326184	337959	MPZL2-201	0	XM_002722194	0	0	ENSG00000149573	11	118124118	118135251
A_04_P003714	0.0156232	0.700729	1.46074	2.7525	GCTCCAAAGGTATGTGAAGCCTGCAAAAGTAAAAATGAAGATGACAACGACATAATGGAA	ENSOCUT00000016658	ENSOCUT00000016658	ENSOCUG00000016660	secreted frizzled-related protein 2 [Source:HGNC Symbol;Acc:10777]	15	10007155	10014824	SFRP2-201	0	XM_002716888	0	0	ENSG00000145423	4	154701744	154710272
A_04_P027022	0.0156318	0.700729	-0.311551	0.805775	GCTCTCGCCTTCCCAGCATGCCCTTTGTCACAAAGGGCTATATTTTTCTTTTGTTTTATT	ENSOCUT00000008741	ENSOCUT00000008741	ENSOCUG00000008743	nicotinamide nucleotide adenylyltransferase 2 [Source:HGNC Symbol;Acc:16789]	GL019361	17819	44452	NMNAT2-201	0	XM_002724115	0	0	ENSG00000157064	1	183217372	183387737
A_04_P001593	0.0156815	0.700729	0.452974	1.36886	CACTGGATAATTAAGAACAGCTGGGGAGAAAGCTGGGGAAACAAAGGCTATATCCTCATG	NM_001082641	ENSOCUT00000011087	ENSOCUG00000011090	cathepsin K (CTSK), mRNA [Source:RefSeq mRNA;Acc:NM_001082641]	13	41346878	41360274	CTSK-201	NM_001082641	0	0	0	ENSG00000143387	1	150768684	150780799
A_04_P073646	0.0156856	0.700729	-0.543924	0.685903	TCAGAAGGTGACTTACGAAAGCCTAACATCAGGCATTGTGGCCATTCATTCTGGCTTCAA	ENSOCUT00000014867	ENSOCUT00000014867	ENSOCUG00000014871	coenzyme Q5 homolog, methyltransferase (S. cerevisiae) [Source:HGNC Symbol;Acc:28722]	21	12055273	12070853	COQ5-201	0	XM_002719817	0	0	ENSG00000110871	12	120941077	120972237
A_04_P001413	0.015702	0.700729	0.607009	1.5231	ATGTGGGATATCCTGTAGAGTGACATTTTGGGATCTAATAAACCTGACGTGAAACTAAAA	NM_001099962	ENSOCUT00000028425	ENSOCUG00000022994	lens intrinsic membrane protein 2, 19kDa (LIM2), mRNA [Source:RefSeq mRNA;Acc:NM_001099962]	GL019218	91163	96483	LIM2-201	NM_001099962	0	0	0	ENSG00000105370	19	51883163	51891214
CUST_320_PI428255556	0.0157283	0.700729	0.379694	1.30107	ATCCTGTTCAGCAGTGAAATGAGAGCTGTGATTAAGGCCCAGCATCCAGACTACTCTTTT	ENSOCUG00000009829	ENSOCUT00000009832	ENSOCUG00000009829	polybromo 1 [Source:HGNC Symbol;Acc:30064]	9	19611384	19738248	PBRM1-201	0	XM_002713242	0	0	ENSG00000163939	3	52579368	52719933
A_04_P004671	0.015754	0.700729	0.568067	1.48254	TTTTATGTGTACTATATCTTTGAGCGGCTCTGTGCCCCGTTGTTTCGGAATATCAAACAG	ENSOCUT00000008207	ENSOCUT00000008207	ENSOCUG00000008204	sterol O-acyltransferase 1 [Source:HGNC Symbol;Acc:11177]	13	6400973	6466975	SOAT1-201	0	XM_002715038	0	0	ENSG00000057252	1	179262925	179327815
A_04_P071189	0.0157675	0.700729	0.387355	1.30799	GCTCTTCACTCTACAACAAGAGGACCCTAACGTTTTCTGGAGGTGGAATCAATATTGTAT	ENSOCUT00000006890	ENSOCUT00000006890	ENSOCUG00000006890	transmembrane protein 64 [Source:HGNC Symbol;Acc:25441]	3	106119956	106171758	TMEM64-202	0	0	0	0	ENSG00000180694	8	91634223	91803860
A_04_P046192	0.0157751	0.700729	0.576407	1.49113	GTCCTGTCTGTGATTATTGCAGTCTTGATAATTGTTTTCTGGGTAGTGTATGAAATGAAG		ENSOCUT00000031434	ENSOCUG00000013594	syntaxin 12 [Source:HGNC Symbol;Acc:11430]	13	137677701	137677701	STX12-201	0	XM_002716116	0	0	ENSG00000117758	1	28099694	28150963
A_04_P098619	0.0157878	0.700729	0.464688	1.38002	TGAAACCTGACGAGAAAGCTGAAGTGCCAACGGGAGTCATAATTGGAAGTATAATTGCTG	ENSOCUT00000011396	ENSOCUT00000011396	ENSOCUG00000011387	integrin, alpha 2 (CD49B, alpha 2 subunit of VLA-2 receptor) [Source:HGNC Symbol;Acc:6137]	11	69030570	69134101	ITGA2-201	0	XM_002713968	0	0	ENSG00000164171	5	52285156	52390609
CUST_7776_PI427147524	0.0157896	0.700729	-0.304987	0.809449	ATTCGTGCAACACGTCCATTCCGTTCTTGTTCTTCAACAGCAGCGTCTTTTCCTTTGGTT	lcaw0024.f.05.a_5.1.fwd2
A_04_P089152	0.0158206	0.700729	-0.275989	0.825884	ACTGCAAAGCCTTCACACTGACCATCTCTGCCCTGTTTGTGACACCCAAGACCACTGGGG	ENSOCUT00000013247	ENSOCUT00000013247	ENSOCUG00000013253	2',3'-cyclic nucleotide 3' phosphodiesterase [Source:HGNC Symbol;Acc:2158]	19	42845926	42850021	CNP-201	0	0	0	0	ENSG00000173786	17	40118759	40129749
A_04_P016797	0.0158256	0.700729	0.613429	1.52989	TTACGATCTTTTAAGGCCAGATGTTGTCCTGGAAACCGCATGGAGGCACAATATCATGGA	ENSOCUT00000016426	ENSOCUT00000016426	ENSOCUG00000016413	clathrin, heavy chain (Hc) [Source:HGNC Symbol;Acc:2092]	19	28661769	28783243	CLTC-201	0	XM_002719087	0	0	ENSG00000141367	17	57697219	57773671
CUST_541_PI427147524	0.0158437	0.700729	0.937589	1.91532	CACTCAGTCTAGGGAAGATGTTGTCATGTACAATAAAGAACTAGTTGAATTAACTATGTG	lcaf0004.p.14.a_5.1.rev1
CUST_179_PI427147524	0.0158566	0.700729	0.465016	1.38033	AACTCACTACTGTCTGATAAGCGCTCCTTAAACAGTGTTGTTACCAGTGAGCCTGACAAG	ENSOCUG00000014160	ENSOCUT00000014162	ENSOCUG00000014160	ATPase, Cu++ transporting, alpha polypeptide [Source:HGNC Symbol;Acc:869]	X	69646775	69764638	ATP7A-201	0	XM_002720131	0	0	ENSG00000165240	X	77166194	77305892
CUST_1831_PI427147524	0.0158779	0.700729	0.472227	1.38725	CTAGAAGACAATATTTTGGCCTGTGTTGGTTCTTACCCTGAATGTTTGTTTACATAATGT	lcaf0035.m.21.a_5.1.rev1
A_04_P077313	0.0158915	0.700729	0.425691	1.34322	TTAAAGAGCGTATTATTCGAAGTATCACTCCAGAAACCCCAACAGAGATTCCCTGTGGGG	ENSOCUT00000003640	ENSOCUT00000003640	ENSOCUG00000003640	solute carrier family 6 (neurotransmitter transporter), member 4 [Source:HGNC Symbol;Acc:11050]	19	18028223	18069959	SLC6A4-201	0	XM_002718904	0	0	ENSG00000108576	17	28521337	28563020
A_04_P070237	0.0159139	0.700729	-0.411584	0.751797	TGAATTCAACTCCAAAACAGGAGCCAGAAAGTGGAAAGACCTGCTAACCCAAATGCCAAG	ENSOCUT00000024215	ENSOCUT00000024215	ENSOCUG00000012863	cadherin-related family member 3 [Source:HGNC Symbol;Acc:26308]	7	42234635	42390903	CDHR3-201	0	XM_002712111	0	0	ENSG00000128536	7	105517242	105676877
CUST_777_PI427147524	0.0159253	0.700729	-0.349547	0.784831	TCATAGTAGATGAATTGAAGCAAGAAGTTATTAGTACCTACCTGGGCGGCGACTCCGGAA	lcaf0008.f.08.a_5.1.rev1
A_04_P088112	0.0159443	0.700729	0.606405	1.52246	CGGCTAAAACGAATGCAGCAGTTTGAAGACCTTGAAGATGAAATCCCACAGTTTGTATAG	ENSOCUT00000009821	ENSOCUT00000009821	ENSOCUG00000009819	Rho GTPase activating protein 29 [Source:HGNC Symbol;Acc:30207]	13	70266465	70347420	ARHGAP29-201	0	XM_002715850	0	0	ENSG00000137962	1	94614544	94740624
A_04_P078447	0.0159531	0.700729	-0.456164	0.728922	TCGGTTTTTCTCAAGGACTTTCTGCCGGTCGTGCCCCACCCCTATGAGCCCCCAGAGCTG	ENSOCUT00000006947	ENSOCUT00000006947	ENSOCUG00000006947	proline-rich basic protein 1 [Source:HGNC Symbol;Acc:41906]	3	21636159	21639188	PROB1-201	0	0	0	0	ENSG00000228672	5	138727635	138730885
CUST_8448_PI427147524	0.0159586	0.700729	0.666751	1.58749	ACTCTGCTACTGTTTGTTGGTTTAAGATCAGCACATTATCCCTCAGAGGTTCCCACGATG	lcaw0032.a.02.a_5.1.fwd2
CUST_1905_PI427147524	0.0159711	0.700729	-0.284268	0.821158	ATAAGGAAAATACTTGCCATAAGTTTCTGCCACCCTATAGCTCCTTTGCCACTTGGGCCA	lcaf0037.p.10.a_5.1.rev2
A_04_P097069	0.0160369	0.700729	0.483319	1.39796	TATCAAAAAGGAAGGAAGGTGGGTGATCTACAATGACCACAAAGTTTGTGCCTCTGAAAG	ENSOCUT00000006045	ENSOCUT00000006045	ENSOCUG00000006043	ubiquitin specific peptidase 13 (isopeptidase T-3) [Source:HGNC Symbol;Acc:12611]	14	75102636	75221043	USP13-202	0	XM_002716334	0	0	ENSG00000058056	3	179370543	179507189
A_04_P066687	0.0160893	0.700729	-0.30366	0.810195	TGCCAAGTGATTCAGTTTAATAAATACAGGGATCCGTGGTTTTCTAATCAATGTGCTTAG		ENSOCUT00000000230	ENSOCUG00000000230	kelch repeat and BTB (POZ) domain containing 3 [Source:HGNC Symbol;Acc:22934]	1	110597425	110597425	KBTBD3-201	0	XM_002708515	0	0	ENSG00000182359	11	105921825	105948492
A_04_P088798	0.0161068	0.700729	-0.471698	0.721115	TTACCTCTTTTGGACACTAGTGTCGTTTAGGTACCACTGTCGATTGTACAACGAATGGCG	ENSOCUT00000007506	ENSOCUT00000007506	ENSOCUG00000007506	membrane-associated ring finger (C3HC4) 3, E3 ubiquitin protein ligase [Source:HGNC Symbol;Acc:28728]	3	10587272	10627194	MARCH3-201	0	XM_002710177	0	0	ENSG00000173926	5	126203406	126366500
A_04_P014416	0.0161092	0.700729	-0.310362	0.806439	TTATGGTAGTAGTAGTTCTACTTATGGTAATACTTTCGGCGGAGGGACCGAGCTGGAGAT	AY171640
A_04_P036120	0.0161302	0.700729	-0.238033	0.8479	GAAATACCTCTCTGACATATTTCAGAAGAGCTGCAGCCACGTTGTCTTCTACATAGGCAG	ENSOCUT00000011952	ENSOCUT00000011952	ENSOCUG00000011958	chemokine (C-C motif) receptor 8 [Source:HGNC Symbol;Acc:1609]	9	4357941	4358948	CCR8-201	0	XM_002713106	0	0	ENSG00000179934	3	39371197	39375171
CUST_434_PI427147524	0.0161716	0.700729	-0.312758	0.805101	GGATTTAAAAATGGCACCTTTTTATTACCAAAAATGCTTTCCCTCCGCCAAAGCAAAACC	lcaf0003.f.15.a_5.1.fwd1
CUST_3196_PI427147524	0.0161901	0.700729	-0.493623	0.710239	AGGGTTCCTTCCGGCCCCGCCAAACCCCCCTTTATCTACACTTTTTGAGAATTTCCGGGG	lcai0002.a.04.a_5.1.fwd2
A_04_P084247	0.0161953	0.700729	-0.52925	0.692915	TCCATGGACCCCTGAGCCAGATCCCAGCCTTTGCCAGATATTTCCACTGTCCACGTGGTA	ENSOCUT00000007570	ENSOCUT00000007570	ENSOCUG00000007569	Kell blood group, metallo-endopeptidase [Source:HGNC Symbol;Acc:6308]	7	9174904	9198894	KEL-201	0	XM_002711984	0	0	ENSG00000197993	7	142638201	142659768
CUST_600_PI428255556	0.0161977	0.700729	-0.243795	0.844521	TTAGAGGATTTGCCAAAAGAGGAAACCATATCAATACTGACAGCTATGTTAGGATATGTG	ENSOCUG00000024378		ENSOCUG00000024378	interferon-induced protein 44-like [Source:HGNC Symbol;Acc:17817]	13	86748890	86777705	IFI44L-201	0	XM_002715545	0	0	ENSG00000137959	1	79085607	79111830
A_04_P038022	0.0162144	0.700729	-0.27333	0.827408	ATTGAGGTATATAAAGCAACAGGAGAGGAGTTTGTGAAGATCGCAGGGGGCACATCACTA	ENSOCUT00000001241	ENSOCUT00000001241	ENSOCUG00000001242	epithelial splicing regulatory protein 2 [Source:HGNC Symbol;Acc:26152]	5	23774964	23780697	ESRP2-201	0	XM_002711633	0	0	ENSG00000103067	16	68263014	68272005
CUST_7363_PI427147524	0.0162234	0.700729	0.567632	1.48209	AAGTATTCTCAGCACCTCTTTGATGTTTTGGAAGTATCCCTTTGGATAATTATCCTCTAA	lcaw0020.e.02.a_5.1.fwd2	ENSOCUT00000008207	ENSOCUG00000008204	sterol O-acyltransferase 1 [Source:HGNC Symbol;Acc:11177]	13	6400973	6466975	SOAT1-201	0	XM_002715038	0	0	ENSG00000057252	1	179262925	179327815
A_04_P074267	0.0162378	0.700729	0.351023	1.27546	CACTTCACCACCGTGTTCCAGAACAGTGTTTACAAAGTTCTAGAAGTTATAAAAGAGTGA	ENSOCUT00000015973	ENSOCUT00000015973	ENSOCUG00000015979	dpy-19-like 1 (C. elegans) [Source:HGNC Symbol;Acc:22205]	10	18687666	18776084	DPY19L1-201	0	XM_002713672	0	0	ENSG00000173852	7	34968488	35077883
CUST_19_PI427147524	0.0162501	0.700729	-0.335525	0.792496	CGCCTGCAGGACAAAAAGCTGCCCCCTCTGCTGTCTGAGATCTGGGATGTACACGAATGA	ENSOCUG00000002095	ENSOCUT00000002097	ENSOCUG00000002095	nuclear receptor subfamily 1, group H, member 3 (LOC100352900), mRNA [Source:RefSeq mRNA;Acc:NM_001184956]	1	186608829	186615938	NR1H3-201	NM_001184956	0	0	0	ENSG00000025434	11	47269851	47290396
A_04_P078476	0.0162665	0.700729	-0.38189	0.767432	GGAATTCAAGTTTGAAAGTCTTGAAGCTGTCCAACAATTGCATCACCTTTGTGGGGGCAG	ENSOCUT00000012844	ENSOCUT00000012844	ENSOCUG00000012840	nucleotide-binding oligomerization domain containing 2 [Source:HGNC Symbol;Acc:5331]	GL018732	109847	143077	NOD2-201	0	XM_002721345	0	0	ENSG00000167207	16	50727514	50766988
A_04_P065688	0.0162699	0.700729	0.477051	1.3919	GAGACCAGTTGAACGACCAGTACTTAGAACTGTTAGAAAAACAGAGGCTTTACTTTAAGA	NM_001171023	ENSOCUT00000005935	ENSOCUG00000005932	coiled-coil domain containing 93 (CCDC93), mRNA [Source:RefSeq mRNA;Acc:NM_001171023]	7	64874349	64975562	CCDC93-202	NM_001171023	0	0	0	ENSG00000125633	2	118673054	118771709
A_04_P056217	0.0163003	0.700729	-0.412506	0.751317	GGAGGAGACACCAGCAGCACCTGTTCCTCCAATGACTCTGTCTTCAGTCACGACCCCTTA	ENSOCUT00000003386	ENSOCUT00000021133	ENSOCUG00000003380	fibroblast growth factor receptor 4 [Source:HGNC Symbol;Acc:3691]	3	57624558	57634241	FGFR4-201	0	XM_002710419	0	0	ENSG00000160867	5	176513887	176525145
CUST_2276_PI427147524	0.0163197	0.700729	-0.477906	0.718019	CAGGGTGCAGTCCCGCCTGGCCCTCCACAAACAGTTTGCATCCCTGGAGCATGGCATTGT	lcag0004.d.17.a_5.1.rev1	ENSOCUT00000025790	ENSOCUG00000004109	THO complex 5 [Source:HGNC Symbol;Acc:19074]	GL018723	2710045	2754538	THOC5-201	0	XM_002721180	0	0	ENSG00000100296	22	29901868	29951205
A_04_P057989	0.016358	0.700729	-0.261105	0.834449	GAAAGAGGTACAAGGGAGACTTCTCCAGGAAATGCAAGAAGAGGAGCTTCTTAATGTACG	ENSOCUT00000004047	ENSOCUT00000004047	ENSOCUG00000004037	synaptonemal complex protein 2 [Source:HGNC Symbol;Acc:11490]	GL018755	1066558	1134406	SYCP2-201	0	0	0	0	ENSG00000196074	20	58438618	58508710
CUST_419_PI428255556	0.0163622	0.700729	0.400479	1.31995	GACTGGATCTACTCCGGCAGCTATTGGGACAGAAACTATTCCAATTTGCCTGACATTTAT	ENSOCUG00000008393		ENSOCUG00000008393	oxysterol binding protein-like 1A [Source:HGNC Symbol;Acc:16398]	9	65330634	65540654	OSBPL1A-201	0	XM_002713458	0	0	ENSG00000141447	18	21742008	21977844
CUST_2572_PI427147524	0.016365	0.700729	0.552517	1.46664	AAACTAACAATGTATTTCCATGTCCTATGTGTTCCTTGTTTAGTTACCATGTTAGGTCTG	lcag0021.e.23.a_5.1.rev1
A_04_P036118	0.0163802	0.700729	-0.256911	0.836878	AATACCTCTCTGACATATTTCAGAAGAGCTGCAGCCACGTTGTCTTCTACATAGGCAGGA	ENSOCUT00000011952	ENSOCUT00000011952	ENSOCUG00000011958	chemokine (C-C motif) receptor 8 [Source:HGNC Symbol;Acc:1609]	9	4357941	4358948	CCR8-201	0	XM_002713106	0	0	ENSG00000179934	3	39371197	39375171
CUST_1639_PI427147524	0.0163805	0.700729	-0.258957	0.835692	ATGTCAAGAAGCCAACAGTGTTGGGAGAAAAGTGATCTCTGCATCCGAAATGTGTTCTTC	lcaf0033.b.05.a_5.1.rev2
A_04_P077217	0.0163819	0.700729	0.612651	1.52907	GAAAATCCTACTGCACACAGCAATCTCTACATCTTAGCTGGACACGAAAACAGTTACTAA	ENSOCUT00000013007	ENSOCUT00000013007	ENSOCUG00000012996	mitogen-activated protein kinase kinase kinase kinase 5 [Source:HGNC Symbol;Acc:6867]	17	69475460	69547872	MAP4K5-201	0	XM_002718301	0	0	ENSG00000012983	14	50885219	51027844
A_04_P047074	0.0164023	0.700729	-0.376738	0.770177	TGAAGACATTTTCATGCCATCAGCTGCCTATCAGACCTTCTCATCTCCATTCTGTTTGCT	ENSOCUT00000014567	ENSOCUT00000014567	ENSOCUG00000014570	ferric-chelate reductase 1-like [Source:HGNC Symbol;Acc:1362]	1	4017364	4029865	FRRS1L-201	0	XM_002708132	0	0	ENSG00000260230	9	111892573	111929571
A_04_P059582	0.0164167	0.700729	0.451747	1.3677	GTCTTACCTCAAGAAGCAGAAGAAGAAAGCAGACTCCTGATAGTTCAGGATGCTTCAGAG	ENSOCUT00000008937	ENSOCUT00000008937	ENSOCUG00000008939	STARD3 N-terminal like [Source:HGNC Symbol;Acc:19169]	10	21414729	21466442	STARD3NL-201	0	XM_002713765	0	0	ENSG00000010270	7	38217824	38270272
A_04_P041737	0.0164186	0.700729	-0.463751	0.725098	AAACATTTTGAGATCACCCAAGAGACCGCCCGGCTACTCTCCAAGCTGGACAGCGAGGCT	ENSOCUT00000012414	ENSOCUT00000012414	ENSOCUG00000012412	GEM interacting protein [Source:HGNC Symbol;Acc:24852]	GL019384	28924	38389	GMIP-201	0	XM_002724130	0	0	ENSG00000089639	19	19740285	19754476
CUST_4206_PI427147524	0.0164284	0.700729	0.483919	1.39854	CCAATCGCAGCTGCCATAGCATATTTTTCAAATTAAACTCCTTTTGGTTTGTTTTTAGCA	lcao0042.a.05.c_5.1.fwd1
CUST_848_PI428255556	0.016429	0.700729	0.538062	1.45202	TTACCACAGCTGACCAGTTACGATTGTGAAGTTAATGCACCTGTACAAGGAAGCAGGAAC	ENSOCUG00000017741	ENSOCUT00000017744	ENSOCUG00000017741	hypoxia inducible factor 1, alpha subunit (basic helix-loop-helix transcription factor) (HIF1A), mRNA [Source:RefSeq mRNA;Acc:NM_001082782]	20	9365898	9390633	HIF1A-201	NM_001082782	0	0	0	ENSG00000100644	14	62162231	62214976
A_04_P054876	0.0164402	0.700729	0.44553	1.36181	TATTTGGAAACATACTTGAACTTGCACTGGGCCAATGTGATTTACTACAGTCCAAATGAA	ENSOCUT00000002014	ENSOCUT00000002014	ENSOCUG00000002014	paraoxonase 2 [Source:HGNC Symbol;Acc:9205]	10	33738478	33769769	PON2-201	0	XM_002713792	0	0	ENSG00000105854	7	95034175	95064510
A_04_P087198	0.0164468	0.700729	0.342151	1.26765	GCTTATGGTCTGGATAAAATTGAATTCTTACAGAGTCATGAAAACCAAGAGATCTACCAG	ENSOCUT00000002691	ENSOCUT00000002691	ENSOCUG00000002694	karyopherin alpha 1 (importin alpha 5) [Source:HGNC Symbol;Acc:6394]	14	96584241	96657840	KPNA1-201	0	XM_002716625	0	0	ENSG00000114030	3	122140796	122233792
CUST_7904_PI427147524	0.0164618	0.700729	0.701822	1.62656	GCAGTGTTTAATGTAAATAGTGACATTTGCAGAGCAGAAATAGAGTTCAGGATATATCAG	lcaw0026.b.04.a_5.1.fwd1	ENSOCUT00000026428	ENSOCUG00000005541	phosphatidylinositol-4-phosphate 3-kinase, catalytic subunit type 2 alpha [Source:HGNC Symbol;Acc:8971]	GL018733	1089466	1178092	PIK3C2A-201	0	XM_002721358	0	0	ENSG00000011405	11	17099277	17229530
CUST_6767_PI427147524	0.016469	0.700729	0.56397	1.47833	GACATTTTAAGGAAATTCAGTGCTAACTTCACTATGATTTGCTTTAACTGTCGTGGGTTA	lcaw0013.g.08.a_5.1.fwd1
A_04_P003029	0.0164938	0.700729	-0.380863	0.767978	ATTCGTAATGATATAGAATTGTAACAAGCCCCTGATCTGTCTCACCTCACAGCCCTTCAA	NM_001082387	ENSOCUT00000011874	ENSOCUG00000011876	sarcolipin (SLN), mRNA [Source:RefSeq mRNA;Acc:NM_001082387]	1	108820359	108824797	SLN-201	NM_001082387	0	0	0	0	0	0	0
CUST_46_PI427147509	0.0165079	0.700729	0.343106	1.26848	GAAACTCGCTCAACAATTCCTAAAATAGAAGATACGGAAATCATTTCCCCAGTGGCAGAG	ENSG00000113594	ENSOCUT00000003334	ENSOCUG00000003333	Leukemia inhibitory factor receptor [Source:UniProtKB/TrEMBL;Acc:B2CFL3]	11	59536878	59598354	LIFR-201	0	XM_002713987	0	0	ENSG00000113594	5	38475065	38608456
A_04_P003041	0.0166065	0.700729	-0.25001	0.840891	AAGATGAGTCAGGACTCCACGAAGTCCCACCTGAGAAACAGCTTCCTGCAGTTCTGGGCC	NM_001101711	ENSOCUT00000025183	ENSOCUG00000009597	carboxyl ester lipase (bile salt-stimulated lipase) (CEL), mRNA [Source:RefSeq mRNA;Acc:NM_001101711]	GL019214	329	5986	CEL-201	NM_001101711	0	0	0	ENSG00000170835	9	135937365	135947248
CUST_7571_PI427147524	0.0166145	0.700729	-0.237973	0.847936	TGCATGACCTAGCCACTGCTGGGGGTTTTCTTCTATAACGTTGTCCTTGTGAAAACTTTT	lcaw0022.e.01.a_5.1.fwd1
A_04_P048222	0.0166398	0.700729	-0.233652	0.850479	TCCAAAGACCACAAGAAAAGGCTGAAGCAGCTGACCGTGGAGCCCTACAGTCAGGAAGAG	ENSOCUT00000013995	ENSOCUT00000013995	ENSOCUG00000013999	zinc finger protein 593 [Source:HGNC Symbol;Acc:30943]	13	139147064	139147760	ZNF593-201	0	0	0	0	ENSG00000142684	1	26496362	26498551
A_04_P095387	0.0166652	0.700729	0.413102	1.33155	ACTCGCTCAACAATTCCTAAAATAGAAGATACGGAAATCATTTCCCCAGTGGCAGAGCGC	ENSOCUT00000003334	ENSOCUT00000003334	ENSOCUG00000003333	Leukemia inhibitory factor receptor [Source:UniProtKB/TrEMBL;Acc:B2CFL3]	11	59536878	59598354	LIFR-201	0	XM_002713987	0	0	ENSG00000113594	5	38475065	38608456
A_04_P009907	0.0166946	0.700729	0.436028	1.35287	CATCGACGATAAGGATGTCTTCCAGAAGTTCTACGCAAGAATGCTGGCCAAACGTTTAAT	ENSOCUT00000014741	ENSOCUT00000014741	ENSOCUG00000014729	cullin 2 [Source:HGNC Symbol;Acc:2552]	GL018724	1410511	1474849	CUL2-201	0	XM_002721188	0	0	ENSG00000108094	10	35297479	35379570
A_04_P076265	0.0167064	0.700729	0.421182	1.33902	CTAGAACAGCAGGAAGACAACATCAACAAATTCACTGAGTACATCAGCAAAGTGAAGGAG	ENSOCUT00000008180	ENSOCUT00000008180	ENSOCUG00000008184	ADP-ribosylation-like factor 6 interacting protein 5 [Source:HGNC Symbol;Acc:16937]	9	36505213	36528144	ARL6IP5-201	0	0	0	0	ENSG00000144746	3	69134095	69155217
CUST_6930_PI427147524	0.0167303	0.700729	0.522413	1.43636	TTTGCATCTTTAGCTTTACGTAAGCGCTACAGCTACTTGACTGAGCCTGGAATGAGTCCA	lcaw0015.g.04.a_5.1.fwd1	ENSOCUT00000003541	ENSOCUG00000003521	ankyrin 3, node of Ranvier (ankyrin G) [Source:HGNC Symbol;Acc:494]	18	25810056	26168455	ANK3-201	0	0	0	0	ENSG00000151150	10	61786056	62493248
A_04_P077908	0.0167371	0.700729	0.446852	1.36306	AACTGGTGCAGGCCTGCAGGATTTGGTTTCAGCATGCCCTTCTCTAAATGATGAATATTT	ENSOCUT00000011773	ENSOCUT00000011773	ENSOCUG00000011774	F-box and leucine-rich repeat protein 5 [Source:HGNC Symbol;Acc:13602]	2	6116808	6165745	FBXL5-201	0	XM_002709521	0	0	ENSG00000118564	4	15606162	15683302
CUST_2974_PI427147524	0.0167407	0.700729	-0.349491	0.784861	GAGGGGAGAAATTATTTTTAACCATATTTTATGGGGTCCTCCCCCTCTTTTCCATCTTAT	lcah0005.k.13.a_5.1.fwd2
A_04_P092672	0.0167455	0.700729	-0.366894	0.77545	AACTTCAGTGTCCACCTGGTAGAAGTGGACAGTCAAGGCCTGCGACTGACGCTGACAGAG	XM_002711678	ENSOCUT00000004124	ENSOCUG00000004115	fucokinase [Source:HGNC Symbol;Acc:29500]	5	29019773	29042727	FUK-201	0	XM_002711678	0	0	ENSG00000157353	16	70488324	70514177
A_04_P001607	0.0167664	0.700729	0.461419	1.3769	AAAGAAGATATAACCCAAGAGTTTCCGGGAAAGGGCAAGGCTTTGTTCCAGGTGAATCAA	NM_001082379	ENSOCUT00000013332	ENSOCUG00000013326	eukaryotic translation initiation factor 4 gamma, 2 (EIF4G2), mRNA [Source:RefSeq mRNA;Acc:NM_001082379]	1	152586617	152597723	EIF4G2-201	NM_001082379	0	0	0	ENSG00000110321	11	10818597	10830657
A_04_P011503	0.0167933	0.700729	-0.309485	0.80693	TGGTCTACTCCATCAACCCTGTCAAAGTTGATGACCTGAGCCAGTTTGGAAAACACATTG	ENSOCUT00000010226	ENSOCUT00000010226	ENSOCUG00000010230	gastrokine 1 [Source:HGNC Symbol;Acc:23217]	2	117210388	117215275	GKN1-201	0	XM_002709659	0	0	ENSG00000169605	2	69201705	69208106
A_04_P002221	0.0168204	0.700729	-0.669863	0.628566	CTTCCTTCTTGCCCCCAGACTGATATGTACTGAAAATACAGAATGTTAAGTTGTATGATT	NM_001082200	ENSOCUT00000016959	ENSOCUG00000016964	matrix Gla protein (MGP), mRNA [Source:RefSeq mRNA;Acc:NM_001082200]	8	24713132	24716654	MGP-201	NM_001082200	0	0	0	ENSG00000111341	12	15034115	15038860
A_04_P016481	0.0168543	0.700729	0.639455	1.55774	AACTGACATGTATGAAGGCCTTCCATTCTTTTCAAAATTGTGATGAGCATATGTGTATCT	NM_001171272	ENSOCUT00000032202	ENSOCUG00000009815	patatin-like phospholipase domain containing 8 (PNPLA8), mRNA [Source:RefSeq mRNA;Acc:NM_001171272]	7	45064693	45122839	PNPLA8-201	NM_001171272	0	0	0	ENSG00000135241	7	108110866	108210110
CUST_657_PI428255556	0.0168693	0.700729	0.461448	1.37692	AACCCTATGTGGACTTTGCTGAGTTTTACCGCCTCTGGAGTGTGGACCACGGCGAGCAGA	ENSOCUG00000026801	ENSOCUT00000021709	ENSOCUG00000026801	TGF-beta activated kinase 1/MAP3K7 binding protein 1 [Source:HGNC Symbol;Acc:18157]	4	84115150	84139548	TAB1-201	0	XM_002711387	0	0	ENSG00000100324	22	39795746	39833065
CUST_50_PI427147509	0.0168805	0.700729	0.325651	1.25323	CGCTGGGGCTCTCTGAGAGACAGGTGAAAATCTGGTTTCAGAACCGCAGAGCCAAGGAAA	ENSG00000165556		ENSOCUG00000004893	caudal type homeobox 2 [Source:HGNC Symbol;Acc:1806]	GL018735	1029260	1034214	CDX2-201	0	XM_002721423	0	0	ENSG00000165556	13	28536274	28545276
A_04_P046767	0.0168863	0.700729	0.542517	1.45651	AGAGGAGTAGACCTTACTGAACCTACACAACCAACCAGGAGTCAGTGTTGTAGTAACTAA	ENSOCUT00000012200	ENSOCUT00000012200	ENSOCUG00000012200	RAB5A, member RAS oncogene family [Source:HGNC Symbol;Acc:9783]	14	6021788	6057783	RAB5A-201	0	XM_002716204	0	0	ENSG00000144566	3	19988571	20026667
A_04_P001146	0.0169392	0.700729	0.334951	1.26133	TGGAGTTAGATGACAGTGACTTGGCAATATTCATAGCCGTCATCATTCTCAGTGGAGACC	NM_001082148	ENSOCUT00000031354	ENSOCUG00000013194	peroxisome proliferator-activated receptor gamma [Source:HGNC Symbol;Acc:9236]	9	11495298	11632637	PPARG-201	NM_001082148	0	0	0	ENSG00000132170	3	12328867	12475855
CUST_8688_PI427147524	0.016943	0.700729	-0.46255	0.725703	GGCTTCACTGCGGTTTTCCCAATTTGCTATTTTAAAATTTTAGTAGCTTGTCTCATTGAT	lcaw0034.e.03.a_5.1.fwd1
CUST_2623_PI427147524	0.0169537	0.700729	0.622677	1.53973	AAAGACCTTGACTTTCATGGGCCAGGTGATAATCACCATCAATCCAAAGACACTTGAAAC	lcag0022.e.22.a_5.1.rev1
A_04_P065687	0.016993	0.700729	0.509118	1.42318	CTGTGAAAGAGTTTAAAGAGGAGGGCCGAAAGAATGAAGTGTTGCTGTCCAAGGTGAAAG	NM_001171023	ENSOCUT00000005935	ENSOCUG00000005932	coiled-coil domain containing 93 (CCDC93), mRNA [Source:RefSeq mRNA;Acc:NM_001171023]	7	64874349	64975562	CCDC93-202	NM_001171023	0	0	0	ENSG00000125633	2	118673054	118771709
A_04_P001197	0.0170302	0.700729	0.537979	1.45194	TTATTACAGCAGCCAGATGATCGTACAACTACTGCATCACTTTCCTGGAAACGTGTAAAA	NM_001082782	ENSOCUT00000017744	ENSOCUG00000017741	hypoxia inducible factor 1, alpha subunit (basic helix-loop-helix transcription factor) (HIF1A), mRNA [Source:RefSeq mRNA;Acc:NM_001082782]	20	9365898	9390633	HIF1A-201	NM_001082782	0	0	0	ENSG00000100644	14	62162231	62214976
A_04_P076266	0.0170492	0.700729	0.442739	1.35918	CCTAGAACAGCAGGAAGACAACATCAACAAATTCACTGAGTACATCAGCAAAGTGAAGGA	ENSOCUT00000008180	ENSOCUT00000008180	ENSOCUG00000008184	ADP-ribosylation-like factor 6 interacting protein 5 [Source:HGNC Symbol;Acc:16937]	9	36505213	36528144	ARL6IP5-201	0	0	0	0	ENSG00000144746	3	69134095	69155217
A_04_P055940	0.017078	0.700729	0.749193	1.68085	ATGAGGATCAATTTTCTGCTTCGCCGGTATCAAGGCTGAGTGATGAGGTGACGTTTTTTG	ENSOCUT00000010202	ENSOCUT00000010202	ENSOCUG00000010206	defensin, beta 125 [Source:HGNC Symbol;Acc:18105]	4	7866261	7866572	DEFB125-201	0	0	0	0	ENSG00000178591	20	67891	77735
A_04_P012721	0.0170884	0.700729	-0.464471	0.724737	AGCCTTGGGATACTTTAACTTGTGGGGCCCAGGCACCCTGGTCACCGTCTCCTCAGAATT	M77071	ENSOCUT00000024303	ENSOCUG00000026651	Uncharacterized protein [Source:UniProtKB/TrEMBL;Acc:G1U2P2]	GL019133	19254	19254	0	0	0	0	0	ENSG00000211892	14	106090687	106092403
A_04_P061557	0.0171213	0.700729	0.524873	1.43881	AGATGGTGATGCGGGCCCGAGACAACGTGTATCACCTCGACTGCTTCGCCTGCCAGCTCT	ENSOCUT00000002621	ENSOCUT00000002621	ENSOCUG00000002626	LIM domain only 1 (rhombotin 1) [Source:HGNC Symbol;Acc:6641]	1	150023845	150029472	LMO1-201	0	0	0	0	ENSG00000166407	11	8245851	8290263
CUST_296_PI427147524	0.0171226	0.700729	-0.297798	0.813493	ACGTCTCAAGCCCCAAAACTTGCTTCTGTCCTGACACCGCCCCCAATAAAAGACCCTAAC	lcaf0001.j.24.a_5.1.fwd1
CUST_7164_PI427147524	0.0171463	0.700729	-0.32508	0.798254	GGTTACATCTTTCAACTGCATTCTGAGTCCAGAGGTGCGGAATTCTTCAGTTCTGTGACT	lcaw0018.d.05.a_5.1.rev2
A_04_P016496	0.0171474	0.700729	-0.278457	0.824472	TTCTCTGGATCACTGTATCCTTACTTCATTCATAAACCCGTGGAGTTCTCCGTATGTGCA	ENSOCUT00000024515	ENSOCUT00000023302	ENSOCUG00000024982	Uncharacterized protein [Source:UniProtKB/TrEMBL;Acc:G1U560]	GL018770	29588	34299	0	0	0	0	0	0	0	0	0
CUST_719_PI427147524	0.0172589	0.700729	-0.343096	0.788348	TCTCTGTTAGCTCTGGACTCTAACACTGAAGCCTATCTTTCAGAATTGCTAGGACCACTG	lcaf0007.j.24.a_5.1.rev1
CUST_882_PI427147524	0.0172901	0.700729	0.357301	1.28103	CTGAGAAATCAGAAATAACTTCTCCCATTGTGGGTGTGTGGGTTTTTGTTTGTTTGTTTT	lcaf0010.n.13.a_5.1.fwd2
CUST_12671_PI427147524	0.0173055	0.700729	0.616394	1.53304	GGCCCAAAGGAATTTGATTACTTTTGTTTTAAACAGTACAAAGGGGACACTATAAGTACA	lcaw0079.c.05.a_5.1.fwd2	ENSOCUT00000011693	ENSOCUG00000011689	phosphodiesterase 4D, cAMP-specific [Source:HGNC Symbol;Acc:8783]	11	74907735	75270661	PDE4D-201	0	0	0	0	ENSG00000113448	5	58264865	59817947
A_04_P032147	0.0173063	0.700729	0.489239	1.4037	AGAGTACTGGGAAGACTTAGAGGGAAAGGAAGTGGAGGCTTAAACCTCGGGAATTTCTTT	ENSOCUT00000001602	ENSOCUT00000001602	ENSOCUG00000001598	peptidylglycine alpha-amidating monooxygenase [Source:HGNC Symbol;Acc:8596]	11	22234594	22432863	PAM-201	0	XM_002713942	0	0	ENSG00000145730	5	102089685	102366809
A_04_P001411	0.017323	0.700729	0.57427	1.48892	GTGGGATATCCTGTAGAGTGACATTTTGGGATCTAATAAACCTGACGTGAAACTAAAAAA	NM_001099962	ENSOCUT00000028425	ENSOCUG00000022994	lens intrinsic membrane protein 2, 19kDa (LIM2), mRNA [Source:RefSeq mRNA;Acc:NM_001099962]	GL019218	91163	96483	LIM2-201	NM_001099962	0	0	0	ENSG00000105370	19	51883163	51891214
A_04_P098992	0.0173405	0.700729	0.312048	1.24147	ACCACAGACATTCTCAAGGAAGCACAAGAGAAATTTTATGGCTTGCCATATGTTCCAAAT	ENSOCUT00000011784	ENSOCUT00000021653	ENSOCUG00000011782	mitochondrial intermediate peptidase [Source:HGNC Symbol;Acc:7104]	8	40865478	41037338	MIPEP-201	0	XM_002712797	0	0	ENSG00000027001	13	24304328	24463558
A_04_P001414	0.0173419	0.700729	0.589976	1.50522	GATGTGGGATATCCTGTAGAGTGACATTTTGGGATCTAATAAACCTGACGTGAAACTAAA	NM_001099962	ENSOCUT00000028425	ENSOCUG00000022994	lens intrinsic membrane protein 2, 19kDa (LIM2), mRNA [Source:RefSeq mRNA;Acc:NM_001099962]	GL019218	91163	96483	LIM2-201	NM_001099962	0	0	0	ENSG00000105370	19	51883163	51891214
A_04_P076692	0.0173458	0.700729	-0.325087	0.79825	CCTGTGCTTGCCAGAGATCATCTTATATTGAAAGGAGTTTTAATAGTGATTGGTTCAATA	ENSOCUT00000004729	ENSOCUT00000004729	ENSOCUG00000004727	chloride channel accessory 2 [Source:HGNC Symbol;Acc:2016]	13	78391045	78426558	CLCA2-201	0	XM_002715881	0	0	ENSG00000137975	1	86889769	86922241
A_04_P059187	0.0173476	0.700729	-0.339347	0.790399	ACCAAGAGTAAGTCCTCCACCGAAGTCAAGGTCACCATTAAGAGGACTCTGGTGGGGCCC	ENSOCUT00000016836	ENSOCUT00000016836	ENSOCUG00000016838	chromosome 19 open reading frame 47 [Source:HGNC Symbol;Acc:26723]	GL018912	157250	178283	C19orf47-201	0	XM_002723265	0	0	ENSG00000160392	19	40825443	40854434
CUST_11935_PI427147524	0.0173811	0.700729	0.388049	1.30862	TGTATGGACAGTGTTCTGCTTGGACAGTGTTCTGCTTTTCAACACTTGACTGACTTAGCT	lcaw0070.h.08.a_5.1.fwd1	ENSOCUT00000032109	ENSOCUG00000003516	glycogenin 1 (GYG1), mRNA [Source:RefSeq mRNA;Acc:NM_001082241]	14	42793516	42828602	GYG1-201	NM_001082241	0	0	0	ENSG00000163754	3	148709128	148745419
A_04_P095577	0.0173935	0.700729	0.330634	1.25757	TTTGCAAGTAGACTTTCCAACACCAAAGACAGAGCTGGTCCAGAAGTTCCACGTTCAGTA	ENSOCUT00000016934	ENSOCUT00000016934	ENSOCUG00000016932	amyloid beta (A4) precursor protein-binding, family B, member 2 [Source:HGNC Symbol;Acc:582]	2	29997279	30149155	APBB2-201	0	0	0	0	ENSG00000163697	4	40812044	41218731
A_04_P044157	0.0174095	0.700729	0.355177	1.27914	GATAAAATTGTTCAAAAGGTTCTCAGGGACCACCACAATCCTCGCCTCATCAAAAACCTC	ENSOCUT00000007101	ENSOCUT00000007101	ENSOCUG00000007100	F-box protein 25 [Source:HGNC Symbol;Acc:13596]	GL018917	392955	425606	FBXO25-201	0	XM_002723305	0	0	ENSG00000147364	8	356428	421225
A_04_P040453	0.0174117	0.700729	-0.358183	0.780146	AGAGGAGGAAGATGAAGACCAGGACTACAGCTTTCCTATTTCTTCCATTCTAGAGTGGTA	ENSOCUT00000004686	ENSOCUT00000004686	ENSOCUG00000004687	follistatin [Source:HGNC Symbol;Acc:3971]	11	69417392	69517440	FST-201	0	0	0	0	ENSG00000134363	5	52776239	52782964
A_04_P060332	0.0174431	0.700729	-0.260619	0.83473	TGTTAGCAGGTTACACGTACCTAAAGACAGTTTGATTCCACTGACGAAACGGGACCTGAT	ENSOCUT00000000377	ENSOCUT00000000377	ENSOCUG00000000378	SPO11 meiotic protein covalently bound to DSB [Source:HGNC Symbol;Acc:11250]	GL019257	28427	45450	SPO11-201	0	XM_002724031	0	0	ENSG00000054796	20	55904815	55919050
A_04_P069202	0.0174463	0.700729	-0.271759	0.828309	TGTGGTTCCAGAACCGAAGGATGAAGTGGAAACGTGTGAAGGGAGGTCAGCCTGTCTCCC	ENSOCUT00000002941	ENSOCUT00000002941	ENSOCUG00000002945	mesenchyme homeobox 1 [Source:HGNC Symbol;Acc:7013]	19	44102238	44118149	MEOX1-201	0	XM_002719424	0	0	ENSG00000005102	17	41717756	41739322
A_04_P002647	0.0174963	0.700729	0.433127	1.35016	AGTACAAAGAAAGAAGTGACAGTTGAGTGCAAAATCGATGGATCACCCAACCTCAAAAAC	NM_001082091	ENSOCUT00000031039	ENSOCUG00000000338	ATPase, Na+/K+ transporting, beta 3 polypeptide (ATP1B3), mRNA [Source:RefSeq mRNA;Acc:NM_001082091]	14	35322224	35377736	ATP1B3-201	NM_001082091	0	0	0	ENSG00000069849	3	141594966	141645356
CUST_8056_PI427147524	0.0175633	0.700729	0.534729	1.44867	CAAGCATATTCTGATGTGATCCTTCATAATTTGAAATTGAAATAGTGTCGTGGGTCTGTA	lcaw0027.h.05.a_5.1.fwd1
CUST_2429_PI427147524	0.0175767	0.700729	0.41293	1.33139	AAATTGTTCACACTGCGTGATGAATGTGTTAGGGGCCAGGTTCGATGACTTTGTAACCTG	lcag0018.l.16.a_5.1.rev1
CUST_7494_PI427147524	0.0175784	0.700729	-0.328909	0.796138	AGTGTTTGGAGATGAAGGAACACAAAGTTAATGCTTCCAATAATTTAGAGTGATGATAGC	lcaw0021.g.04.a_5.1.fwd1	ENSOCUT00000000705	ENSOCUG00000000699	centromere protein E, 312kDa [Source:HGNC Symbol;Acc:1856]	15	46423572	46506024	CENPE-201	0	0	0	0	ENSG00000138778	4	104026963	104119566
A_04_P003715	0.0176909	0.700729	1.42192	2.67941	AGCTCCAAAGGTATGTGAAGCCTGCAAAAGTAAAAATGAAGATGACAACGACATAATGGA	ENSOCUT00000016658	ENSOCUT00000016658	ENSOCUG00000016660	secreted frizzled-related protein 2 [Source:HGNC Symbol;Acc:10777]	15	10007155	10014824	SFRP2-201	0	XM_002716888	0	0	ENSG00000145423	4	154701744	154710272
A_04_P001610	0.0176917	0.700729	0.47523	1.39014	TCCGCTTTTTCGTTCACTTCTACGACATGGAAATAATAGAGGAAGAAGCTTTCTTGGCTT	NM_001082379	ENSOCUT00000013332	ENSOCUG00000013326	eukaryotic translation initiation factor 4 gamma, 2 (EIF4G2), mRNA [Source:RefSeq mRNA;Acc:NM_001082379]	1	152586617	152597723	EIF4G2-201	NM_001082379	0	0	0	ENSG00000110321	11	10818597	10830657
CUST_12998_PI427147524	0.0177202	0.700729	-0.65871	0.633444	TTCCTAATTTCCCACCCTTCACCCCCTTTACTTATTCTTTTGGTTGGGATGGAAAAGAAA	lcaw0082.f.10.a_5.1.fwd2
A_04_P095607	0.0177284	0.700729	0.401364	1.32076	GATTGTATACGAATATATCTGTAAACCTCATGCCAGAGTTAGCTCCAATAGAAGACTATT	ENSOCUT00000013283	ENSOCUT00000013283	ENSOCUG00000013287	UDP-Gal:betaGlcNAc beta 1,4- galactosyltransferase, polypeptide 6 [Source:HGNC Symbol;Acc:929]	9	72935084	73001433	B4GALT6-201	0	XM_002713488	0	0	ENSG00000118276	18	29202210	29265799
A_04_P050037	0.0177374	0.700729	-0.828443	0.563137	AATCATAATTACCGCTGGCGTGAAACTGCCTATCTTCTGGTTTACATGAAGATTGAGTGC	ENSOCUT00000005072	ENSOCUT00000005072	ENSOCUG00000005073	Uncharacterized protein [Source:UniProtKB/TrEMBL;Acc:G1SN54]	GL018809	604901	659177	0	0	XM_002722546	0	0	ENSG00000161133	22	20704868	20745048
A_04_P047076	0.0177433	0.700729	-0.270475	0.829047	TATGAAGACATTTTCATGCCATCAGCTGCCTATCAGACCTTCTCATCTCCATTCTGTTTG	ENSOCUT00000014567	ENSOCUT00000014567	ENSOCUG00000014570	ferric-chelate reductase 1-like [Source:HGNC Symbol;Acc:1362]	1	4017364	4029865	FRRS1L-201	0	XM_002708132	0	0	ENSG00000260230	9	111892573	111929571
CUST_1372_PI427147524	0.0177477	0.700729	-0.459748	0.727113	TCAAGAATTAGCCAAGGCTGTGGCCAAGGTGTAACTTATAAACTTGAGTTGGAATACTGT	lcaf0029.c.15.a_5.1.rev1	ENSOCUT00000004337	ENSOCUG00000004340	cyclin B1 [Source:HGNC Symbol;Acc:1579]	11	85364513	85372097	CCNB1-201	0	0	0	0	ENSG00000134057	5	68462837	68474072
A_04_P099509	0.0177506	0.700729	0.440372	1.35695	TTCTGGTGCATGAAATCCGACGGCAGGATCTACAGCAAGTTAAAGCCAAATTTGGTTTTG	ENSOCUT00000013372	ENSOCUT00000013372	ENSOCUG00000013366	absent in melanoma 1 [Source:HGNC Symbol;Acc:356]	12	94650495	94702099	AIM1-201	0	XM_002714883	0	0	ENSG00000112297	6	106959730	107018326
CUST_487_PI428255556	0.0177514	0.700729	-0.529075	0.692999	TGAGTTCTTGCGGAAGGTGTCCGTGGGAGACTGCACAAGGTGGCTGGGGAACTTCTTGTT	ENSOCUG00000011502		ENSOCUG00000011502	Uncharacterized protein [Source:UniProtKB/TrEMBL;Acc:G1T1E7]	AAGW02082447	8504	9905	0	0	XM_002724395	0	0	ENSG00000155918	6	150339470	150346668
A_04_P050837	0.0178192	0.700729	-0.363528	0.777261	AAGTATCCTGACTGCTCCTACAGTGATGCAACCCAGTACAAATTCTTCATTGTCGCCTGT	ENSOCUT00000007491	ENSOCUT00000007491	ENSOCUG00000007494	ribonuclease, RNase A family, k6 [Source:HGNC Symbol;Acc:10048]	17	41176437	41176901	RNASE6-201	0	XM_002718040	0	0	ENSG00000169413	14	21249210	21250626
CUST_1001_PI428255556	0.0178228	0.700729	-0.595329	0.661893	ACACAAAAACAAGGCTTTCTGGAACCTCTTTAAGGAAAACCAGAAGCTGCAGAGGATCGG	ENSOCUG00000028074	ENSOCUT00000030126	ENSOCUG00000028074	dehydrogenase/reductase member 2 (DHRS2), mRNA [Source:RefSeq mRNA;Acc:NM_001277088]	17	43774449	43780308	DHRS2-201	NM_001277088	0	0	0	ENSG00000100867	14	24099324	24114848
CUST_4083_PI427147524	0.0178266	0.700729	-0.277544	0.824994	TATGGGTGTTCTCAACCAAACGAGCAAGGCAGTTGATTCAAGCACTCCTTTACAGCAGAT	lcao0035.f.04.c_5.1.rev2
CUST_3430_PI427147524	0.0178506	0.700729	-0.318829	0.801721	CCCTGTGCATATGACATATTTCAATGCCTATCATACTTTCAAGTATCCCTCCTCAGATAT	lcai0004.n.15.a_5.1.rev2	ENSOCUT00000033111	ENSOCUG00000029086	NADH-ubiquinone oxidoreductase chain 1 [Source:UniProtKB/Swiss-Prot;Acc:O79427]	MT	2749	3703	MT-ND1-201	0	0	0	0	ENSG00000198888	MT	3307	4262
A_04_P001601	0.0178639	0.700729	-0.29145	0.817081	TAGCCTAATCGAGTGTAAACTGTAAGGGTTTCAACGTCTTGCTTAATAAATTACTTTCCC	NM_001082092	ENSOCUT00000003572	ENSOCUG00000003577	lipophilin AL (LOC100008792), mRNA [Source:RefSeq mRNA;Acc:NM_001082092]	GL018717	2065920	2069662	0	NM_001082092	0	0	0	0	0	0	0
A_04_P075032	0.0178754	0.700729	0.538522	1.45248	ATTCGGGGTCATATTTCAGGCAGTATCAACATTCCATTCAGCTCTGCGTTCACTGCAGAA	ENSOCUT00000008521	ENSOCUT00000008521	ENSOCUG00000008514	TBC1 domain containing kinase [Source:HGNC Symbol;Acc:28261]	15	43280594	43523090	TBCK-201	0	XM_002717178	0	0	ENSG00000145348	4	106962756	107242652
A_04_P080151	0.0178954	0.700729	-0.478331	0.717808	GGAAATGGACTGCAACATGTTCCAGAATCTAACCAACTACAGAAGTGTCACTGTGGTAGC	ENSOCUT00000017460	ENSOCUT00000017460	ENSOCUG00000017459	erythrocyte membrane protein band 4.2 [Source:HGNC Symbol;Acc:3381]	17	29060804	29079853	EPB42-201	0	XM_002717760	0	0	ENSG00000166947	15	43398423	43513481
A_04_P080147	0.017932	0.700729	-0.507439	0.70347	AACATGTTCCAGAATCTAACCAACTACAGAAGTGTCACTGTGGTAGCCCCTGAACTTCCA	ENSOCUT00000017460	ENSOCUT00000017460	ENSOCUG00000017459	erythrocyte membrane protein band 4.2 [Source:HGNC Symbol;Acc:3381]	17	29060804	29079853	EPB42-201	0	XM_002717760	0	0	ENSG00000166947	15	43398423	43513481
A_04_P066587	0.0179458	0.700729	-0.650451	0.637081	ACACTTGGCTTCAGTGGTAACGTCAACAAGTACCTTTGATGGCTTTCCTGGGGATTTTTT	ENSOCUT00000016619	ENSOCUT00000016619	ENSOCUG00000016626	coiled-coil domain containing 160 [Source:HGNC Symbol;Acc:37286]	X	108578798	108579754	CCDC160-201	0	XM_002720308	0	0	ENSG00000203952	X	133371077	133380237
A_04_P092218	0.0180329	0.700729	-0.419597	0.747633	TAGGTCATTGCACTGCCCTTCTTCCACCTGCCTCTCACCAAAGTTGGTCTTTTGTTAAAT	ENSOCUT00000008460	ENSOCUT00000008460	ENSOCUG00000008461	partner and localizer of BRCA2 [Source:HGNC Symbol;Acc:26144]	6	14341865	14368602	PALB2-201	0	0	0	0	ENSG00000083093	16	23614488	23652631
A_04_P075145	0.0180914	0.700729	0.573823	1.48846	GTGCTCAGACAAAAACGAAGGTTTGGAAACGTGGAATGTACAAACGGGAAAAGGAAGTGT	ENSOCUT00000012364	ENSOCUT00000012364	ENSOCUG00000012369	ankyrin repeat domain 37 [Source:HGNC Symbol;Acc:29593]	2	62850989	62853480	ANKRD37-201	0	XM_002709330	0	0	ENSG00000186352	4	186317175	186321782
A_04_P038212	0.018106	0.700729	-0.564001	0.676424	CGTCACAGGCCCACCCAAGAGGATGGCAAAATCTACATGAACATGCCGGGCCGGGGCTGA	NM_001081991	ENSOCUT00000006283	ENSOCUG00000024937	interferon, gamma (IFNG), mRNA [Source:RefSeq mRNA;Acc:NM_001081991]	4	47129975	47134773	IFNG-201	NM_001081991	0	0	0	ENSG00000111537	12	68548548	68553527
A_04_P066137	0.0181583	0.700729	0.445417	1.36171	GCTATTTTATATGAGTGATGTGTCTGCAGGAGGAGCCACTGTTTTTCCTGAAGTAGGAGC	ENSOCUT00000009739	ENSOCUT00000009739	ENSOCUG00000009739	prolyl 4-hydroxylase, alpha polypeptide I [Source:HGNC Symbol;Acc:8546]	18	14358023	14438780	P4HA1-201	0	XM_002718426	0	0	ENSG00000122884	10	74766975	74856732
A_04_P084439	0.0181656	0.700729	0.338852	1.26475	GCACAGCTGGCTCAGTATAACTTTATTTTGGTGGTTGGAGAAAAGGAAATGGCGAATAAT	ENSOCUT00000010740	ENSOCUT00000010740	ENSOCUG00000010740	threonyl-tRNA synthetase-like 2 [Source:HGNC Symbol;Acc:24728]	17	84358354	84408481	TARSL2-201	0	XM_002718222	0	0	ENSG00000185418	15	102193801	102264807
CUST_3428_PI427147524	0.0182347	0.700729	-0.522594	0.696119	CTCCAGGCTCCCTACACAATACAACTGAAGAGGAGTGTGACAATTTGAACAATCACCAGT	lcai0004.n.11.a_5.1.fwd1	ENSOCUT00000027837	ENSOCUG00000011937	Uncharacterized protein [Source:UniProtKB/TrEMBL;Acc:G1U854]	3	15719374	15780132	KIF3A-201	0	XM_002710093	0	0	ENSG00000131437	5	132028320	132073330
CUST_5271_PI427147524	0.0182418	0.700729	0.420984	1.33884	GGCATGTTGAGGAGAATTTCCACGGCAAATTTCACAAATTGTTTTGCGACATTTAAAAAA	lcas0001.e.06.a_5.1.rev2	ENSOCUT00000012549	ENSOCUG00000012552	solute carrier family 10, member 7 [Source:HGNC Symbol;Acc:23088]	15	18173522	18460797	SLC10A7-201	0	XM_002716919	0	0	ENSG00000120519	4	147175127	147443123
CUST_1078_PI428255556	0.0182428	0.700729	-0.522693	0.696071	TGTCCACACTTTTCTGTTCCAGGGTCAGCCCGTAGTGAACCGGCCGCTGAGCCTGCAGGA	ENSOCUG00000025249	ENSOCUT00000028181	ENSOCUG00000025249	TNFRSF1A-associated via death domain [Source:HGNC Symbol;Acc:12030]	5	22770515	22772477	TRADD-201	0	XM_002711650	0	0	ENSG00000102871	16	67188083	67194201
A_04_P067049	0.0182444	0.700729	0.499121	1.41335	ATTAAAGAAAAAACTGGCCAATGACCCCAGATGGAAGAGATACAGGCGCTGGATGAAGAA	NM_001205004	ENSOCUT00000008530	ENSOCUG00000008533	DnaJ (Hsp40) homolog, subfamily C , member 25 (DNAJC25), mRNA [Source:RefSeq mRNA;Acc:NM_001205004]	1	1643466	1662166	DNAJC25-201	NM_001205004	0	0	0	ENSG00000059769	9	114393632	114432508
CUST_9896_PI427147524	0.0182656	0.700729	0.496153	1.41045	CAGGGATTTATGGTGGATTATTGCAGACAGTGCTAAAAATATAGAGCACAAGACAAGTTT	lcaw0048.b.11.a_5.1.fwd1	ENSOCUT00000017847	ENSOCUG00000017847	transmembrane and tetratricopeptide repeat containing 2 [Source:HGNC Symbol;Acc:25440]	4	61977148	62423084	TMTC2-201	0	XM_002711368	0	0	ENSG00000179104	12	83080659	83528649
A_04_P012053	0.0182795	0.700729	-0.275795	0.825995	CTACAGGATCTATTTTAAAGCCAAGAACATATCCTCCACTCTGCTGAGAGCTTTCTATGA		ENSOCUT00000029631	ENSOCUG00000012980	kelch-like family member 41 [Source:HGNC Symbol;Acc:16905]	7	109227205	109227205	KLHL41-201	0	XM_002712266	0	0	ENSG00000239474	2	170366212	170382772
CUST_51_PI428255556	0.0183804	0.700729	-0.242091	0.845519	AGACCTGTTTCACTTTCCCCCCAATGCTCAGGGTCAATTTCTTTTGCACCTTGCATTTGT	ENSOCUG00000001138	ENSOCUT00000001139	ENSOCUG00000001138	tumor protein p53 (TP53), mRNA [Source:RefSeq mRNA;Acc:NM_001082404]	19	11519985	11531427	TP53-201	NM_001082404	0	0	0	ENSG00000078900	1	3569084	3652765
A_04_P090639	0.0183818	0.700729	0.513598	1.42761	AGCTAAAAGAAGAGCTCATTGATGCAATCATGCAGGAACTGAGCCAGGGAAATACTATAT		ENSOCUT00000002301	ENSOCUG00000002299	enabled homolog (Drosophila) [Source:HGNC Symbol;Acc:18271]	16	47470949	47470949	ENAH-201	0	0	0	0	ENSG00000154380	1	225674537	225840844
CUST_9842_PI427147524	0.018394	0.700729	0.555476	1.46965	CATGAATTGCTTTCTGGCGCCCAGCATAATTGGAGTATGTCAGAAACTGTATAATAGGCC	lcaw0047.f.05.a_5.1.fwd1
CUST_7544_PI427147524	0.018395	0.700729	0.628161	1.54559	ACGCAATTGTTTTGTGACAGTTTTTATGTGCTACTTTATTGCTCAGTGCATTGTGAAGAC	lcaw0022.c.01.a_5.1.fwd1
A_04_P009906	0.018421	0.700729	0.43548	1.35236	TCATGGGTTATCTATGTCTATGGATTCTGAAGAAGCCATGATCAATAAATTAAAGCAAGC	ENSOCUT00000014741	ENSOCUT00000014741	ENSOCUG00000014729	cullin 2 [Source:HGNC Symbol;Acc:2552]	GL018724	1410511	1474849	CUL2-201	0	XM_002721188	0	0	ENSG00000108094	10	35297479	35379570
CUST_4176_PI427147524	0.0184442	0.700729	0.509609	1.42366	GTGTTGTTTGGGAAATGGTATATAATAGCATTTGTGCAGATTTTTTGCTGGGTTCAGTGT	lcao0041.d.04.c_5.1.fwd2
A_04_P045392	0.0184523	0.700729	0.480562	1.39529	ACCTGAAGTACCTGTACCTCGTGGTGTCCGATTCGGGCATTTGGGCTGACTACAGCTCAG	ENSOCUT00000015705	ENSOCUT00000015705	ENSOCUG00000015702	erythropoietin receptor [Source:HGNC Symbol;Acc:3416]	GL019404	31	6532	EPOR-201	0	XM_002724147	0	0	ENSG00000187266	19	11488236	11495018
A_04_P047882	0.0184679	0.700729	0.641862	1.56034	TGGGTAAAGCCTGGCTCAGTACAGCCTTTCAGTAAAGAAGAGAAAGCAGTAGCAACTTAA	ENSOCUT00000002882	ENSOCUT00000002882	ENSOCUG00000002885	AKT interacting protein [Source:HGNC Symbol;Acc:16710]	5	9841449	9850948	AKTIP-201	0	0	0	0	ENSG00000166971	16	53524952	53538323
A_04_P054807	0.0185009	0.700729	0.342681	1.26811	ATTGCCAGCAGCATTGGGTGCTCAACCAACAACATCTTATTTCTGACAGACGTTACTGTG	ENSOCUT00000013807	ENSOCUT00000013807	ENSOCUG00000013812	enolase-phosphatase 1 [Source:HGNC Symbol;Acc:24599]	15	67888156	67928018	ENOPH1-201	0	XM_002717082	0	0	ENSG00000145293	4	83351715	83382244
A_04_P004074	0.0185836	0.700729	0.265038	1.20167	TCAGAGAAGGACTTGTTGCGGAAACGGCGAGAACAGTTGAAACACAAACTTGAACAGCTA	ENSOCUT00000014285	ENSOCUT00000014285	ENSOCUG00000014289	v-myc avian myelocytomatosis viral oncogene homolog [Source:HGNC Symbol;Acc:7553]	3	143525941	143528260	MYC-201	0	XM_002710544	0	0	ENSG00000136997	8	128747680	128753674
A_04_P016483	0.0186037	0.700729	0.600439	1.51618	GTCGAAATGAGAAATTGGATCAGCTGCAGCTGGAAGGCTCGAAGTACATAGAAAGAAATG	NM_001171272	ENSOCUT00000032202	ENSOCUG00000009815	patatin-like phospholipase domain containing 8 (PNPLA8), mRNA [Source:RefSeq mRNA;Acc:NM_001171272]	7	45064693	45122839	PNPLA8-201	NM_001171272	0	0	0	ENSG00000135241	7	108110866	108210110
A_04_P048817	0.0186342	0.700729	-0.34256	0.788641	AAGGTGTGGGACGTGATTGGCCGCAGCCTGGTTATTGATGAAGGAGAAGATGACCTGGGC	ENSOCUT00000013820	ENSOCUT00000013820	ENSOCUG00000013823	copper chaperone for superoxide dismutase [Source:HGNC Symbol;Acc:1613]	1	194200010	194209728	CCS-201	0	XM_002709232	0	0	ENSG00000173992	11	66360292	66373490
CUST_1448_PI427147524	0.018638	0.700729	0.51126	1.42529	TAATTTTTAATAACATGCATGTGTCCCTCTAATGTTTCAGCAATAGAAAGGGAAAGTGCC	lcaf0030.f.05.a_5.1.rev1	ENSOCUT00000012200	ENSOCUG00000012200	RAB5A, member RAS oncogene family [Source:HGNC Symbol;Acc:9783]	14	6021788	6057783	RAB5A-201	0	XM_002716204	0	0	ENSG00000144566	3	19988571	20026667
A_04_P076062	0.0186409	0.700729	-0.257053	0.836795	AGTGAGTACATGTTCATGGCAGCAGTGAACACAGCTAAAAAACCTACACCGCCAGTTATT		ENSOCUT00000001858	ENSOCUG00000001858	inducible T-cell co-stimulator [Source:HGNC Symbol;Acc:5351]	7	144607941	144607941	ICOS-201	0	0	0	0	ENSG00000163600	2	204801471	204826300
CUST_4680_PI427147524	0.0186474	0.700729	0.37225	1.29437	TGTAAAGTTGAAGCATTTGTGTTGTGTTCAGTGCCTGAGGGAAGGAAAATGCAGATACCC	lcap0007.b.02.c_5.1.rev2	ENSOCUT00000000352	ENSOCUG00000000348	glycosylphosphatidylinositol specific phospholipase D1 [Source:HGNC Symbol;Acc:4459]	12	12491907	12551133	GPLD1-201	0	XM_002714227	0	0	ENSG00000112293	6	24424793	24495433
A_04_P047884	0.0186495	0.700729	0.61978	1.53664	CATGATGAAGCCAGAGAGAAGATGCTAACGCAGAAAAAGCCTGAAGAACAGCACAATAAA	ENSOCUT00000002882	ENSOCUT00000002882	ENSOCUG00000002885	AKT interacting protein [Source:HGNC Symbol;Acc:16710]	5	9841449	9850948	AKTIP-201	0	0	0	0	ENSG00000166971	16	53524952	53538323
A_04_P087973	0.0186783	0.700729	0.613005	1.52944	ATACGGGCCTGTCTTTAGCAGAGGATGAAGAACTGGTGTTACATCTGCTCAAAAGTCAAA	ENSOCUT00000003846	ENSOCUT00000003846	ENSOCUG00000003843	DEAD (Asp-Glu-Ala-Asp) box polypeptide 10 [Source:HGNC Symbol;Acc:2735]	1	107647510	107940174	DDX10-201	0	XM_002708478	0	0	ENSG00000178105	11	108535752	108811657
A_04_P089241	0.0186858	0.700729	-0.266015	0.831613	ATAAAGAATCCCTCATAAAATCCAAGGAGGAACTACGGCGACTAAGACTTCCAACCTACC	ENSOCUT00000001787	ENSOCUT00000001787	ENSOCUG00000001788	RAS guanyl releasing protein 1 (calcium and DAG-regulated) [Source:HGNC Symbol;Acc:9878]	17	33577343	33651690	RASGRP1-201	0	XM_002717988	0	0	ENSG00000172575	15	38780304	38857776
A_04_P010631	0.0187986	0.700729	0.322927	1.25087	GGACCTTAATGAAATCAGTATGAACTTAGTTCCTTTTCCCTCACTCATTATCTTGTATCA		ENSOCUT00000009645	ENSOCUG00000009644	tubulin, epsilon 1 [Source:HGNC Symbol;Acc:20775]	12	99849118	99849118	TUBE1-201	0	XM_002714929	0	0	ENSG00000074935	6	112391980	112408732
CUST_11548_PI427147524	0.0188148	0.700729	0.599706	1.51541	GGTTAACAAACCCTCCTGAGTGTTTGCTGTCTGTTCAGTTTAGGATTTTTGTTTTTGTTT	lcaw0067.a.01.a_5.1.fwd1	ENSOCUT00000004360	ENSOCUG00000004359	serpin peptidase inhibitor, clade E (nexin, plasminogen activator inhibitor type 1), member 2 [Source:HGNC Symbol;Acc:8951]	7	165490429	165552183	SERPINE2-201	0	XM_002712504	0	0	ENSG00000135919	2	224839829	224904036
A_04_P011187	0.018816	0.700729	0.548303	1.46236	CTCCTACAAAACAGTGTCAAACATCAGCCTTGTTTCAGTTTGCAGAGATTTCTTCAAACA	ENSOCUT00000001687	ENSOCUT00000001687	ENSOCUG00000001686	bobby sox homolog (Drosophila) [Source:HGNC Symbol;Acc:14422]	14	112236358	112516150	BBX-201	0	XM_002716721	0	0	ENSG00000114439	3	107241783	107530171
CUST_7201_PI427147524	0.0188369	0.700729	0.584897	1.49993	CCCTGATCAGCCTTCAGCTCAGGTTTTAATTTCTATTGAATACTAACATTCTTACACTTT	lcaw0018.g.01.a_5.1.fwd1
A_04_P060183	0.0188414	0.700729	-0.210047	0.864509	GCAAAGGCTGGCTGAATCATGATGAAACCTGGAGGAATTACTTTTCGGACATTGATTTCT	ENSOCUT00000008040	ENSOCUT00000008040	ENSOCUG00000008044	DDB1 and CUL4 associated factor 12 [Source:HGNC Symbol;Acc:19911]	1	19716659	19754404	DCAF12-201	0	XM_002708028	0	0	ENSG00000198876	9	34086385	34127397
CUST_189_PI428255556	0.0188669	0.700729	0.280027	1.21422	ATAGTCTGTAATCTCAAAGACAACGAACGAGTTGTCGGCTTCCATGTACTGGGTCCAAAC	ENSOCUG00000003961	ENSOCUT00000003961	ENSOCUG00000003961	thioredoxin reductase 1 [Source:HGNC Symbol;Acc:12437]	4	83334803	83462653	TXNRD1-201	NM_001256962	0	0	0	ENSG00000198431	12	104609557	104744061
CUST_5063_PI427147524	0.0189264	0.700729	0.599158	1.51483	ATGAATGGCAAAGAAATAGAAGGGGAGGAGATTGAAATAGTTTTAGCCAAGCCACCAGAC	lcap0020.a.12.c_5.1.fwd1	ENSOCUT00000006685	ENSOCUG00000006686	heterogeneous nuclear ribonucleoprotein R [Source:HGNC Symbol;Acc:5047]	13	129868731	129904805	HNRNPR-201	0	0	0	0	ENSG00000125944	1	23630264	23670829
A_04_P000186	0.0189467	0.700729	-0.700032	0.615558	TTTCAAGGAGATGAAGAAGAACCCCATGACCAACTACAGCACCATCCCCGAAAACATCAT	NM_001160287	ENSOCUT00000001534	ENSOCUG00000001536	cytosolic phenol sulfotransferase SULT1A1 (LOC100009483), mRNA [Source:RefSeq mRNA;Acc:NM_001082725]	6	18528009	18531182	ST1A8-201	NM_001160287	0	0	0	ENSG00000261052	16	30205754	30215631
A_04_P014151	0.0189785	0.700729	-0.257638	0.836456	TAAAGAGAAAGGAGAGGCCTCTGAGGGGTACGATGTCTCCAGAAAGAAGAAACCGAATTT	ENSOCUT00000021496	ENSOCUT00000021496	ENSOCUG00000029205	T cell receptor beta variable 28 [Source:HGNC Symbol;Acc:12209]	GL018758	1607528	1608029	TRBV28-201	0	0	0	0	ENSG00000211753	7	142428484	142428984
A_04_P000923	0.0189808	0.700729	1.01478	2.02059	ATCTTCTCTGTCTTAGGAGCCCCGTTTTTAAAAGAGGGTGCCACAGAAGAGGAGATCAAA	NM_001082765	ENSOCUT00000006738	ENSOCUG00000006737	liver carboxylesterase (LOC100009551), mRNA [Source:RefSeq mRNA;Acc:NM_001082765]	5	12027798	12052517	0	NM_001082765	0	0	0	ENSG00000198848	16	55836763	55867249
CUST_217_PI427147524	0.0189857	0.700729	-0.521164	0.69681	ATGAGAACGGTTACATTCACCCGGTGAACCTGACGTGGCCCTTTATGGTGGCCGGGAAAC	ENSOCUG00000017761	ENSOCUT00000017757	ENSOCUG00000017761	transcription factor 21 [Source:HGNC Symbol;Acc:11632]	12	124319862	124323018	TCF21-201	0	XM_002714831	0	0	ENSG00000118526	6	134210276	134216691
A_04_P076264	0.0189907	0.700729	0.416808	1.33497	TAGAACAGCAGGAAGACAACATCAACAAATTCACTGAGTACATCAGCAAAGTGAAGGAGT	ENSOCUT00000008180	ENSOCUT00000008180	ENSOCUG00000008184	ADP-ribosylation-like factor 6 interacting protein 5 [Source:HGNC Symbol;Acc:16937]	9	36505213	36528144	ARL6IP5-201	0	0	0	0	ENSG00000144746	3	69134095	69155217
CUST_1584_PI427147524	0.0189981	0.700729	0.351896	1.27624	TAGAAGAAGCTGTGGATTTAGTCTCAGAATACGTGGATGCTGTATTGGGAAAAGGACATC	lcaf0032.b.20.a_5.1.rev1	ENSOCUT00000026005	ENSOCUG00000017545	nucleoporin 160kDa [Source:HGNC Symbol;Acc:18017]	1	187068438	187132558	NUP160-201	0	0	0	0	ENSG00000030066	11	47799639	47870107
A_04_P049912	0.0190024	0.700729	0.542514	1.45651	GGAGCAACTGGAGTGATGACAGACTATCCAACAAAGCTTAAGGATTTTTTACATACTTTT	ENSOCUT00000013113	ENSOCUT00000013113	ENSOCUG00000013113	glycerophosphodiester phosphodiesterase domain containing 1 [Source:HGNC Symbol;Acc:20883]	19	29050465	29098294	GDPD1-201	0	XM_002719259	0	0	ENSG00000153982	17	57297828	57353328
A_04_P058887	0.0190104	0.700729	0.504062	1.4182	CAGGCAGCAAACCTTGGCAAGCCCTATAGACCCTGGGGGACAGAGATTGGAGCCTTCTAA	ENSOCUT00000016565	ENSOCUT00000016565	ENSOCUG00000016568	hes-related family bHLH transcription factor with YRPW motif 1 [Source:HGNC Symbol;Acc:4880]	3	95468598	95472020	HEY1-201	0	XM_002710652	0	0	ENSG00000164683	8	80676245	80680098
A_04_P099202	0.0190177	0.700729	0.459859	1.37541	GACTTCAATGAGTTTTTAAAGGCTTTCTATGTAGTGCATAGAGAAAAATTAGACACCGAG		ENSOCUT00000010805	ENSOCUG00000010801	protein phosphatase, EF-hand calcium binding domain 1 [Source:HGNC Symbol;Acc:9243]	X	4536500	4536500	PPEF1-201	0	0	0	0	ENSG00000086717	X	18694029	18846039
A_04_P041459	0.0190272	0.700729	-0.236051	0.849066	TCTCTTCCTGGCAGCAATGAACATTTGTATGGACCCCTTAATATACATATTCTTATGCAA	ENSOCUT00000000418	ENSOCUT00000000418	ENSOCUG00000000418	purinergic receptor P2Y, G-protein coupled, 13 [Source:HGNC Symbol;Acc:4537]	14	45247974	45248987	P2RY13-201	0	XM_002716272	0	0	ENSG00000181631	3	151044100	151047336
CUST_889_PI427147524	0.0190512	0.700729	0.516976	1.43095	TAACAGAGAGGAATGTCTTCGGACCGTTGAATGCTATGATCCACATACAGATCGTTGGTC	lcaf0010.o.02.a_5.1.rev1	ENSOCUT00000011489	ENSOCUG00000011491	influenza virus NS1A binding protein [Source:HGNC Symbol;Acc:16951]	GL018801	528987	539819	IVNS1ABP-201	0	0	0	0	ENSG00000116679	1	185265520	185286461
A_04_P094297	0.0190709	0.700729	0.707891	1.63341	TCCAAAACCAGCAGTTACAACACCAGGAATACCTTCTAGTAGTCAGCTCTGCCGTTACTT	ENSOCUT00000015505	ENSOCUT00000015505	ENSOCUG00000015503	0	20	16805757	16842617	0	0	0	0	0	ENSG00000100722	14	89029253	89079853
A_04_P089501	0.0190863	0.700729	-0.233782	0.850403	TGAGAAGATAAAAAAGAAGAGAAACACACTCTTCGGCACCTTTCATGTGGCCCACAGCTC	ENSOCUT00000013363	ENSOCUT00000013363	ENSOCUG00000013363	stromal interaction molecule 1 [Source:HGNC Symbol;Acc:11386]	1	144794463	145016817	STIM1-201	0	0	0	0	ENSG00000167323	11	3875757	4114439
CUST_9304_PI427147524	0.0190999	0.700729	-0.517982	0.698348	TACGTTTTGCTTTGGAACCCAATGACTTCTCCAGGGACTCTCTTTGTCTTGTGCAACGTT	lcaw0041.f.05.a_5.1.rev2
A_04_P000752	0.0191113	0.700729	-0.555397	0.68047	CAGACCGCCCTTGGGTGAGAACCACAGGAGAGTCTCAATAAAATGCTTCTGAAAGAAAAA	NM_001082325	ENSOCUT00000026191	ENSOCUG00000025236	leukocyte protein (LOC100009166), mRNA [Source:RefSeq mRNA;Acc:NM_001082325]	9	15281316	15284085	0	NM_001082325	0	0	0	0	0	0	0
A_04_P092882	0.0191153	0.700729	0.29484	1.22675	AGACTTCAATCTAGAAAAGAGCAGAGTGAAAGAGCTGTACGCGCTGAACGAAAGGAAGCT	ENSOCUT00000007263	ENSOCUT00000007263	ENSOCUG00000007261	mitochondrial calcium uniporter regulator 1 [Source:HGNC Symbol;Acc:21097]	12	7470893	7484628	MCUR1-201	0	0	0	0	ENSG00000050393	6	13786789	13814800
CUST_455_PI428255556	0.0191238	0.700729	-0.286541	0.819866	TTCAACGTGCTCAAGGTCACCAAGGCCGCAGGCACCAAGAAGCAGTTCCAGAAGTTCTGA	ENSOCUG00000024241		ENSOCUG00000024241	ribosomal protein S11 [Source:HGNC Symbol;Acc:10384]	18	57373145	57373621	RPS11-201	0	XM_002718735	0	0	ENSG00000142534	19	49999622	50002946
A_04_P065442	0.0191327	0.700729	0.427143	1.34457	TTGGCTGAGGGAATCTTGAAAGGGAGCCAAACAGGCCGCTCCTACACTTCGCTAGTGCTG	ENSOCUT00000016596	ENSOCUT00000016596	ENSOCUG00000016598	protein C receptor, endothelial [Source:HGNC Symbol;Acc:9452]	4	4618222	4626736	PROCR-201	0	XM_002710785	0	0	ENSG00000101000	20	33759876	33765165
A_04_P078878	0.0191327	0.700729	0.489942	1.40439	AGCACTGGATGGTTATTATGTGGAATCGATTATTTGTGTTTTTATTGGATTTGGATGGTG	ENSOCUT00000001477	ENSOCUT00000001477	ENSOCUG00000001478	solute carrier family 33 (acetyl-CoA transporter), member 1 [Source:HGNC Symbol;Acc:95]	14	50062547	50079003	SLC33A1-201	0	XM_002716312	0	0	ENSG00000169359	3	155538813	155572218
A_04_P046762	0.0191329	0.700729	0.42538	1.34293	CATTAGAGCTGCTTTTAATATGAAATTAACACAAGGCACTGAAAACAGTGATGTGCAAAC	ENSOCUT00000006029	ENSOCUT00000006029	ENSOCUG00000006031	toll-like receptor 6 [Source:HGNC Symbol;Acc:16711]	2	28246016	28248436	TLR6-201	0	XM_002709388	0	0	ENSG00000174130	4	38825336	38858438
A_04_P080608	0.0191435	0.700729	-0.23603	0.849078	GAGTGTGGGAAAATACAGGAGGCCTTAAACTGCCTTGTTAAAGCACTTGACATAAAAAGC	ENSOCUT00000008723	ENSOCUT00000008723	ENSOCUG00000008724	excision repair cross-complementing rodent repair deficiency, complementation group 6-like [Source:HGNC Symbol;Acc:20794]	X	50909756	50913756	ERCC6L-201	0	0	0	0	ENSG00000186871	X	71424510	71458897
A_04_P100593	0.0191459	0.700729	-0.341276	0.789343	AATGGCAAGTTTAGAAGGGCTAATGAAGCAACTTAATGCCATCACAGGCTCAGCCTTTTA	ENSOCUT00000000387	ENSOCUT00000000387	ENSOCUG00000000384	deleted in colorectal carcinoma [Source:HGNC Symbol;Acc:2701]	9	93248412	94113886	DCC-201	0	0	0	0	ENSG00000187323	18	49866542	51057784
A_04_P002223	0.0191603	0.700729	-0.682384	0.623135	ATCCCCTTGCATAGCATTACTAAAATATATAGACACATGCACAGTGCTTGTTTCCTACAT	NM_001082200	ENSOCUT00000016959	ENSOCUG00000016964	matrix Gla protein (MGP), mRNA [Source:RefSeq mRNA;Acc:NM_001082200]	8	24713132	24716654	MGP-201	NM_001082200	0	0	0	ENSG00000111341	12	15034115	15038860
A_04_P079967	0.0191926	0.700729	-0.309906	0.806694	AGGAGAGAAGCAATGGCGGGTACCATTGACATGACTCTTCAAAGTGACATTATGACAATG	ENSOCUT00000017467	ENSOCUT00000017467	ENSOCUG00000017466	bromodomain, testis-specific [Source:HGNC Symbol;Acc:1105]	13	72439154	72483844	BRDT-201	0	XM_002715866	0	0	ENSG00000137948	1	92414928	92479983
CUST_4093_PI427147524	0.0192076	0.700729	0.38278	1.30385	AGAGCTCAGACTGCACCATTTACTGCGCGGATTCTGAGAAGCAGAAACTGGAGGAGAGGT	lcao0036.b.10.c_5.1.rev1	ENSOCUT00000032030	ENSOCUG00000024161	potassium inwardly-rectifying channel, subfamily J, member 15 [Source:HGNC Symbol;Acc:6261]	GL018727	2322688	2323815	KCNJ15-201	0	XM_002721258	0	0	ENSG00000157551	21	39529128	39679279
CUST_12941_PI427147524	0.0192115	0.700729	-0.478377	0.717785	AAAGGGAAGCAATTTCAGGGGAGGACATAGGAATTTAAGTGAAATCTCGGAGCGTCCTCT	lcaw0082.b.03.a_5.1.rev2
A_04_P030894	0.0192194	0.700729	0.384675	1.30557	CCAGTCAAAACTGGAACCAGGGATATAGTAACTATTGGAATCAAGGCTATGGCAACTATG	ENSOCUT00000001357	ENSOCUT00000001357	ENSOCUG00000001357	heterogeneous nuclear ribonucleoprotein D (AU-rich element RNA binding protein 1, 37kDa) [Source:HGNC Symbol;Acc:5036]	15	67961944	67976929	HNRNPD-201	0	XM_002716985	0	0	ENSG00000138668	4	83273651	83295656
A_04_P093303	0.019227	0.700729	0.546863	1.46091	AGCTGGAGCCTCTGGCCCTTTGCCAACTTTTGGTTTAGAAGAATCTGGTCAATCTAATTC	ENSOCUT00000007354	ENSOCUT00000007354	ENSOCUG00000007355	desmoglein 2 [Source:HGNC Symbol;Acc:3049]	9	72753410	72816308	DSG2-201	0	XM_002713441	0	0	ENSG00000046604	18	29078006	29128971
CUST_9484_PI427147524	0.0192954	0.700729	-0.300638	0.811893	AGAGGTGTGTAGTGGATCATGTACAGTCATTTGCACCCTTTTTCTGAAGTAAAATTTCAT	lcaw0043.f.09.a_5.1.fwd1
A_04_P090011	0.0193	0.700729	-0.412436	0.751354	AATAATTTGATCCCCGATGACAGAGCCAACTTCTACCCATTGCAACAGACCAATGTGTAC	ENSOCUT00000006142	ENSOCUT00000006142	ENSOCUG00000006139	sema domain, seven thrombospondin repeats (type 1 and type 1-like), transmembrane domain (TM) and short cytoplasmic domain, (semaphorin) 5B [Source:HGNC Symbol;Acc:10737]	14	96153284	96207393	SEMA5B-201	0	0	0	0	ENSG00000082684	3	122628041	122747452
CUST_12447_PI427147524	0.0193073	0.700729	0.465272	1.38058	CCAGGAAAAATTGCTATCCCAGGAAAATTAAACTTTTGAGTACTTCAGCAATTTTCAGCA	lcaw0076.g.12.a_5.1.fwd1
A_04_P080854	0.0193342	0.700729	-0.305852	0.808964	GTATCAAACCAAACACTGAGCTTGTCCTTCACAGTTGTGCAAGAAATTCCAGTAATCGAT	ENSOCUT00000006038	ENSOCUT00000006038	ENSOCUG00000006029	alpha-2-macroglobulin [Source:HGNC Symbol;Acc:7]	8	34618768	34683849	A2M-201	0	XM_002712773	0	0	ENSG00000175899	12	9220260	9268825
CUST_47_PI427147524	0.0193346	0.700729	-0.600793	0.659392	TCCCTTTGAAGGTTGTAACAAGAGGTTTGTTCAGTCAAATAATCTGAAATCTCACATCTT	ENSOCUG00000004324	ENSOCUT00000004324	ENSOCUG00000004324	ZFP42 zinc finger protein [Source:HGNC Symbol;Acc:30949]	2	65528081	65529078	ZFP42-201	0	0	0	0	ENSG00000179059	4	188916925	188926204
CUST_573_PI427147524	0.0193435	0.700729	-0.222819	0.85689	TCTGCAGAACTGTAAAGATTTGGATTTCCATGCAACTTTTCCCATAACAATACCACTTAC	lcaf0005.j.02.a_5.1.fwd2
CUST_1410_PI427147524	0.019368	0.700729	-0.310691	0.806255	GTCTGTTTTTCCATGTGTACCTGTGAAATAATTTGCATCATGTCTGAAAGTAAAGGCTTT	lcaf0029.l.10.a_5.1.fwd1
CUST_7814_PI427147524	0.0193908	0.700729	0.4403	1.35689	TAATTATGGCGTTAGCTGTACTGAGTTTCTGCTATGGTGCTGGAAAATCAGTGAACGTGC	lcaw0025.a.11.a_5.1.fwd1	ENSOCUT00000002989	ENSOCUG00000002991	chloride channel CLIC-like 1 [Source:HGNC Symbol;Acc:29675]	13	55256906	55282931	CLCC1-201	0	XM_002715445	0	0	ENSG00000121940	1	109472130	109506111
A_04_P046183	0.019407	0.700729	0.51905	1.43301	GCAGCAGAAAGAATTTAACCAACATGGCAACTTCGTATCTTGGAAAGCAATTTTTAAGAC	ENSOCUT00000000497	ENSOCUT00000000497	ENSOCUG00000000498	trans-golgi network vesicle protein 23 homolog B (S. cerevisiae) [Source:HGNC Symbol;Acc:20399]	19	4396243	4419276	TVP23B-201	0	XM_002718832	0	0	ENSG00000171928	17	18684308	18710027
A_04_P018146	0.0194095	0.700729	-0.618805	0.65121	TAGTTTATTGATTCTGAGAGAGGACTCACCCAGTAGCCCCATCCTTTTTCCCACACTATG		ENSOCUT00000021921	ENSOCUG00000022267	dimethylarginine dimethylaminohydrolase 2 [Source:HGNC Symbol;Acc:2716]	12	20542283	20542283	DDAH2-201	0	XM_002714278	0	0	ENSG00000213722	6	31694815	31698394
A_04_P013801	0.0194113	0.700729	-0.458346	0.72782	TACTTACTACTTTAACTTGTGGGGCCCAGGCACCCTGGTCACCGTCTCCTCAGTGAGCCT	AF264520	ENSOCUT00000024303	ENSOCUG00000026651	Uncharacterized protein [Source:UniProtKB/TrEMBL;Acc:G1U2P2]	GL019133	19254	19254	0	0	0	0	0	ENSG00000211892	14	106090687	106092403
A_04_P090352	0.019425	0.700729	-0.258796	0.835785	AAGTCTGCAAAATTTATGAAAGAGGAAAGACTGAAAGAAGAGAGGCGAGAGCAACTCCGT	ENSOCUT00000002599	ENSOCUT00000002599	ENSOCUG00000002596	KIAA1407 [Source:HGNC Symbol;Acc:29272]	14	105145432	105258079	KIAA1407-201	0	XM_002716832	0	0	ENSG00000163617	3	113682984	113775460
A_04_P062829	0.0194562	0.700729	0.341545	1.26711	GGCCGAAGAAGCTCATAAAGTGGTGGAGATACAATCAAAAGAAGAGGAAAGACTCAACCA	ENSOCUT00000015834	ENSOCUT00000015834	ENSOCUG00000015836	myelin protein zero-like 2 [Source:HGNC Symbol;Acc:3496]	GL018782	326184	337959	MPZL2-201	0	XM_002722194	0	0	ENSG00000149573	11	118124118	118135251
A_04_P075132	0.01946	0.700729	0.478533	1.39333	ATAAGCATCTGTTGTATGTGCTGATGGAGTTGCTGCTGATTGAACTGTGTCCTGAGCTGA	ENSOCUT00000012355	ENSOCUT00000024747	ENSOCUG00000012354	sorting nexin 25 [Source:HGNC Symbol;Acc:21883]	2	62709822	62832148	SNX25-201	0	0	0	0	ENSG00000109762	4	186125391	186291339
A_04_P029994	0.0194694	0.700729	0.467851	1.38305	AAGAAGCTTTTGAAATCAGCAAAAAGGAAATGCAACCAACGCATCCTATCAGATTGGGTC	ENSOCUT00000000734	ENSOCUT00000000734	ENSOCUG00000000734	tyrosine 3-monooxygenase/tryptophan 5-monooxygenase activation protein, zeta [Source:HGNC Symbol;Acc:12855]	3	116512016	116534877	YWHAZ-201	0	XM_002710718	0	0	ENSG00000164924	8	101928753	101965616
A_04_P072362	0.0194721	0.700729	-0.437568	0.738379	TGTGCCAACCCAGAGAAGAAATGGGTTCGGGAGTACATCAACTCTTTGGAGATGAGCTAA	ENSOCUT00000002845	ENSOCUT00000002845	ENSOCUG00000002848	chemokine (C-C motif) ligand 5 [Source:HGNC Symbol;Acc:10632]	19	24922478	24932917	CCL5-201	0	XM_002719244	0	0	ENSG00000161570	17	34198495	34207797
A_04_P075758	0.0194804	0.700729	0.48229	1.39696	CTAAAACCAGGAGAAGAACCATCAGAATACACAGATGAAGAAGATACCAAGGATCACAAT	ENSOCUT00000020950	ENSOCUT00000020950	ENSOCUG00000002372	progesterone receptor membrane component 2 [Source:HGNC Symbol;Acc:16089]	15	104039648	104060112	PGRMC2-201	0	XM_002717245	0	0	ENSG00000164040	4	129190397	129209984
A_04_P001198	0.019495	0.700729	0.589127	1.50434	CAGAGAAAGCGGAAAATGGAAAGCGATGGTTCGCTTTTTCAAGCAGTAGGAATTGGGACA	NM_001082782	ENSOCUT00000017744	ENSOCUG00000017741	hypoxia inducible factor 1, alpha subunit (basic helix-loop-helix transcription factor) (HIF1A), mRNA [Source:RefSeq mRNA;Acc:NM_001082782]	20	9365898	9390633	HIF1A-201	NM_001082782	0	0	0	ENSG00000100644	14	62162231	62214976
CUST_828_PI428255556	0.0195007	0.700729	0.625176	1.5424	AAGTGCAAAAACGTGTGATGGTGTCCAGTGTGCCTTTGAGGAGCTTGTCGAAAAGATCAT	ENSOCUG00000022307	ENSOCUT00000023545	ENSOCUG00000022307	RAB18, member RAS oncogene family [Source:HGNC Symbol;Acc:14244]	16	6635369	6677959	RAB18-201	0	XM_002717292	0	0	ENSG00000099246	10	27793197	27831143
A_04_P073642	0.0195206	0.700729	-0.574799	0.67138	GTGACTTACGAAAGCCTAACATCAGGCATTGTGGCCATTCATTCTGGCTTCAAGCTTTAG	ENSOCUT00000014867	ENSOCUT00000014867	ENSOCUG00000014871	coenzyme Q5 homolog, methyltransferase (S. cerevisiae) [Source:HGNC Symbol;Acc:28722]	21	12055273	12070853	COQ5-201	0	XM_002719817	0	0	ENSG00000110871	12	120941077	120972237
A_04_P087680	0.0195525	0.700729	-0.314241	0.804274	AGAAAAATTCTACATGCTCACAAGGAGAGTTCTGCAGCTGGAGACTGTCCTAGAAGGAAT	ENSOCUT00000013149	ENSOCUT00000013149	ENSOCUG00000013146	polycystic kidney disease 2-like 1 [Source:HGNC Symbol;Acc:9011]	18	48225697	48261788	PKD2L1-202	0	XM_002718615	0	0	ENSG00000107593	10	102047903	102090243
A_04_P061447	0.0195636	0.700729	-0.734612	0.600979	GGCCTCTTTCCCGCCTACCAGCACTTAGCGTCCCCAGCCCTAGTCTCCTGGAACTGGTGA	ENSOCUT00000015427	ENSOCUT00000015427	ENSOCUG00000015429	NK2 homeobox 8 [Source:HGNC Symbol;Acc:16364]	17	56213598	56215707	NKX2-8-201	0	XM_002718148	0	0	ENSG00000136327	14	37049784	37051812
A_04_P102772	0.0195902	0.700729	1.13388	2.19449	TATGTATCTGGAGCCAACTTCCTGGGTGAGATTATTGAATGGATTGGCTATGCCTTGGCT	ENSOCUT00000001235	ENSOCUT00000001235	ENSOCUG00000001236	Uncharacterized protein [Source:UniProtKB/TrEMBL;Acc:G1SF12]	2	154595908	154650270	0	0	XM_002709931	0	0	0	0	0	0
A_04_P019078	0.0195947	0.700729	1.14176	2.2065	TCTCTGTGTTTCCTTGGGCTGCGTGCTTTTCACCACCATAGGTTCTACCTCAAAATGTTT	ENSOCUT00000001235	ENSOCUT00000001235	ENSOCUG00000001236	Uncharacterized protein [Source:UniProtKB/TrEMBL;Acc:G1SF12]	2	154595908	154650270	0	0	XM_002709931	0	0	0	0	0	0
A_04_P089405	0.0196058	0.700729	0.565829	1.48024	AAACCCCACTTACAGAAACTTTGTGATGGCATCAACAAGATGTTGGACGAAGAGAACATT	ENSOCUT00000010856	ENSOCUT00000010856	ENSOCUG00000010860	tumor necrosis factor, alpha-induced protein 8 [Source:HGNC Symbol;Acc:17260]	3	3891222	3891794	TNFAIP8-201	0	XM_002710397	0	0	ENSG00000145779	5	118604387	118735383
CUST_2692_PI427147524	0.019606	0.700729	0.425912	1.34342	TAAAAAACACTGCCTCTGCTGGGTGGAATTTGCATCCAGAACTTTAGAATTCTGGCTCAT	lcag0024.o.10.a_5.1.fwd1	ENSOCUT00000024311	ENSOCUG00000008575	Solute carrier family 2, facilitated glucose transporter member 3 [Source:UniProtKB/TrEMBL;Acc:G1TI27]	8	33740676	33755403	0	0	XM_002712761	0	0	ENSG00000173262	12	7965108	8043744
A_04_P090915	0.0196073	0.700729	0.425567	1.3431	TGGCTTCTACAGCATGCAAAAACAGAACCATCTACAGGCAGACAATTTCTACCAGACCGT	ENSOCUT00000001596	ENSOCUT00000001596	ENSOCUG00000001595	cysteine rich transmembrane BMP regulator 1 (chordin-like) [Source:HGNC Symbol;Acc:2359]	2	149753466	149917629	CRIM1-201	0	XM_002709765	0	0	ENSG00000150938	2	36583069	36778278
A_04_P101727	0.0196581	0.700729	0.499019	1.41325	TCTATGTGGATATTTGCACTTACTGCTGGCTTGTTCATGTATGTTGCTCTGGTAGATATG	ENSOCUT00000000693	ENSOCUT00000000693	ENSOCUG00000000692	solute carrier family 39 (zinc transporter), member 6 [Source:HGNC Symbol;Acc:18607]	9	77345589	77369912	SLC39A6-201	0	XM_002713500	0	0	ENSG00000141424	18	33688495	33709348
CUST_9349_PI427147524	0.0196616	0.700729	-0.277158	0.825215	TGAAGCTTGGCTCAAAATGGGTTAAAGAAGGCCATAGTGAAAACCCAGTGTTCGCCACTA	lcaw0042.b.10.a_5.1.rev2
A_04_P086658	0.0196668	0.700729	0.608819	1.52501	GGATTCTTTCTCTTGTTCAGGGGCTTCTTTCCTGTGGTGGTTGGCTTTATTAGAAGAGTG	ENSOCUT00000008793	ENSOCUT00000008793	ENSOCUG00000008797	golgi transport 1B [Source:HGNC Symbol;Acc:20175]	8	18598968	18616712	GOLT1B-201	0	XM_002712723	0	0	ENSG00000111711	12	21654715	21671342
CUST_1389_PI427147524	0.0196737	0.700729	0.387236	1.30789	GTTTGATTTTACACATAAAAAGCAATCAGGTGGTGCAGGCCAGTATGGGAAAGTGATAGG	lcaf0029.g.09.a_5.1.rev1	ENSOCUT00000013564	ENSOCUG00000013561	G elongation factor, mitochondrial 1 [Source:HGNC Symbol;Acc:13780]	14	53066421	53115727	GFM1-201	0	XM_002716331	0	0	ENSG00000168827	3	158362067	158410364
A_04_P084607	0.0196856	0.700729	-0.446345	0.7339	ATGATCGAGGCAGCTGCACAGCAGAGAGACACCTGCCTAACCATCACCCCAACAGTGTTG	ENSOCUT00000007995	ENSOCUT00000007995	ENSOCUG00000007997	sedoheptulokinase [Source:HGNC Symbol;Acc:1492]	19	14819800	14840989	SHPK-201	0	XM_002718868	0	0	ENSG00000197417	17	3511556	3539616
A_04_P081962	0.0197169	0.700729	0.319853	1.2482	ACGGGCTGGTTCATTCATTTAAGAACGAGCACGCGAAGCAGTCTATATTCAGAAACATCG	ENSOCUT00000005958	ENSOCUT00000005958	ENSOCUG00000005948	Dmx-like 2 [Source:HGNC Symbol;Acc:2938]	17	20907505	21083534	DMXL2-201	0	0	0	0	ENSG00000104093	15	51739908	51915030
A_04_P099374	0.0197622	0.700729	0.499368	1.41359	TACGCTGTCCATGGAAATCATGTGAAGTGCGTAAAGATGCTCTTAGAAAATGGAGCTGAC	ENSOCUT00000000614	ENSOCUT00000000614	ENSOCUG00000000615	ankyrin repeat, family A (RFXANK-like), 2 [Source:HGNC Symbol;Acc:13208]	GL018720	2112893	2122046	ANKRA2-201	0	XM_002721112	0	0	ENSG00000164331	5	72848160	72861511
A_04_P005101	0.0197729	0.700729	0.641222	1.55965	TTTCATTGTAGAATCTGGAGAGGTGAAAATTACCATGAAGAGAAAGGGCAAGTCGGAAGT	ENSOCUT00000012748	ENSOCUT00000012748	ENSOCUG00000012747	protein kinase, cAMP-dependent, regulatory, type II, beta [Source:HGNC Symbol;Acc:9392]	7	43508196	43636999	PRKAR2B-201	0	XM_002712035	0	0	ENSG00000005249	7	106685094	106802256
CUST_50_PI427147524	0.0198033	0.700729	-0.30115	0.811605	AGCTCTCCCATTAGCAACGAGAGCACAAAGGGAGTGCTCGAATGTGAGTCTGCGTCGGAG	ENSOCUG00000004582	ENSOCUT00000004579	ENSOCUG00000004582	doublesex and mab-3 related transcription factor 1 [Source:HGNC Symbol;Acc:2934]	1	53686693	53804565	DMRT1-201	0	XM_002708188	0	0	ENSG00000137090	9	841690	969090
A_04_P059880	0.0198607	0.700729	0.351584	1.27596	ATTACCTCAGAGACGGGATTCAGGACCATTTCGAGCCTAGAAGAAGTTGTGGAAAAGCAA	ENSOCUT00000016355	ENSOCUT00000016355	ENSOCUG00000016357	transmembrane protein 192 [Source:HGNC Symbol;Acc:26775]	GL018701	8092856	8124653	TMEM192-201	0	XM_002720555	0	0	ENSG00000170088	4	165995574	166129701
A_04_P047068	0.0198646	0.700729	-0.265797	0.831739	AGTACTTGAACTCAATTCTGAATGGGAAAAGGAGCATTGAGGGCGAACCTCTCGATTTTC	ENSOCUT00000000512	ENSOCUT00000000512	ENSOCUG00000000513	vasoactive intestinal peptide [Source:HGNC Symbol;Acc:12693]	12	142862003	142870573	VIP-201	0	XM_002714951	0	0	ENSG00000146469	6	153071933	153080900
A_04_P064002	0.0198762	0.700729	0.366559	1.28927	GAACCTGAAATGCTTTTTTGAAAACAAGAGGCCCGAGGTCTTTCCTATGCCCTCTTTTGC	ENSOCUT00000002657	ENSOCUT00000002657	ENSOCUG00000002660	family with sequence similarity 26, member E [Source:HGNC Symbol;Acc:21568]	12	104770609	104780811	FAM26E-201	0	XM_002714736	0	0	ENSG00000178033	6	116832809	116845955
A_04_P077842	0.0199073	0.700729	0.526213	1.44014	ATGATCACCAACATCGAGGAGATGAACGAGAAATGCACCGAGTACTGGCCGGAGGAGCAG	ENSOCUT00000009926	ENSOCUT00000009926	ENSOCUG00000009923	protein tyrosine phosphatase, non-receptor type 5 (striatum-enriched) [Source:HGNC Symbol;Acc:9657]	1	157631958	157692944	PTPN5-201	0	XM_002709192	0	0	ENSG00000110786	11	18749475	18814268
A_04_P100822	0.0199307	0.700729	-0.323356	0.799209	CGCCTGCAGGACAAAAAGCTGCCCCCTCTGCTGTCTGAGATCTGGGATGTACACGAATGA	NM_001184956	ENSOCUT00000002097	ENSOCUG00000002095	nuclear receptor subfamily 1, group H, member 3 (LOC100352900), mRNA [Source:RefSeq mRNA;Acc:NM_001184956]	1	186608829	186615938	NR1H3-201	NM_001184956	0	0	0	ENSG00000025434	11	47269851	47290396
A_04_P102775	0.0199549	0.700729	1.13405	2.19474	ACATATGTATCTGGAGCCAACTTCCTGGGTGAGATTATTGAATGGATTGGCTATGCCTTG	ENSOCUT00000001235	ENSOCUT00000001235	ENSOCUG00000001236	Uncharacterized protein [Source:UniProtKB/TrEMBL;Acc:G1SF12]	2	154595908	154650270	0	0	XM_002709931	0	0	0	0	0	0
CUST_427_PI427147524	0.0199766	0.700729	-0.775986	0.583989	AACATTCTAGAATCGGCTGTCCCCGGCTTTCTCTGCTTCCTGTTCATGGAATAAACTCAT	lcaf0003.e.17.a_5.1.fwd2
CUST_11234_PI427147524	0.0199957	0.700729	-0.203872	0.868217	CGAGGACACTAGTTTTGGCCTTTGTACTCCCATCTTGTGCCTGTTTCAGCTTTCTTTTTT	lcaw0063.e.06.a_5.1.rev2
A_04_P086657	0.0200047	0.700729	0.53518	1.44912	CCAGTTCTTGGATCCCTCTTAAATTTACCTGGAATTAGATCATTTGTAGATAAAGTTGGA	ENSOCUT00000008793	ENSOCUT00000008793	ENSOCUG00000008797	golgi transport 1B [Source:HGNC Symbol;Acc:20175]	8	18598968	18616712	GOLT1B-201	0	XM_002712723	0	0	ENSG00000111711	12	21654715	21671342
A_04_P102774	0.0200111	0.700729	1.13602	2.19773	CATATGTATCTGGAGCCAACTTCCTGGGTGAGATTATTGAATGGATTGGCTATGCCTTGG	ENSOCUT00000001235	ENSOCUT00000001235	ENSOCUG00000001236	Uncharacterized protein [Source:UniProtKB/TrEMBL;Acc:G1SF12]	2	154595908	154650270	0	0	XM_002709931	0	0	0	0	0	0
A_04_P001118	0.0200236	0.700729	-0.224825	0.855699	TACTTAGCTTCTTGCTGCTCATGGATTACATCGGTATTAACTTGGCGACCATGAATTCAT	NM_001105674	ENSOCUT00000001249	ENSOCUG00000001250	endothelin receptor type A (EDNRA), mRNA [Source:RefSeq mRNA;Acc:NM_001105674]	15	17109144	17191949	EDNRA-201	NM_001105674	0	0	0	ENSG00000151617	4	148402069	148466106
CUST_1380_PI427147524	0.0200279	0.700729	-0.301607	0.811348	TGAAGTGTTGACTTTCAACTATTTCACACTTACAGGTAATACAACTACATCTGCAGTTGT	lcaf0029.e.11.a_5.1.fwd2
A_04_P076994	0.020076	0.700729	0.593875	1.5093	AAATTCGGTGGCAGTGGATGTCGTTCCTCATGTTGACAACCCAACCTTTGAAGAAGATGA	ENSOCUT00000012331	ENSOCUT00000012331	ENSOCUG00000012328	ring finger protein 128, E3 ubiquitin protein ligase [Source:HGNC Symbol;Acc:21153]	X	55307067	55369766	RNF128-201	0	0	0	0	ENSG00000133135	X	105937024	106040223
A_04_P055939	0.0200849	0.700729	0.724909	1.6528	AGGATCAATTTTCTGCTTCGCCGGTATCAAGGCTGAGTGATGAGGTGACGTTTTTTGGAA	ENSOCUT00000010202	ENSOCUT00000010202	ENSOCUG00000010206	defensin, beta 125 [Source:HGNC Symbol;Acc:18105]	4	7866261	7866572	DEFB125-201	0	0	0	0	ENSG00000178591	20	67891	77735
A_04_P064373	0.020088	0.700729	-0.389903	0.763181	CGCTGTAACACTCTGATTTCATTGATTGAGAAAGAAAATATGGAAATTGAGGAAAGAGAG	ENSOCUT00000001047	ENSOCUT00000001047	ENSOCUG00000001047	SWI/SNF related, matrix associated, actin dependent regulator of chromatin, subfamily a, member 1 [Source:HGNC Symbol;Acc:11097]	X	103841982	103941637	SMARCA1-201	0	XM_002720282	0	0	ENSG00000102038	X	128580480	128657477
A_04_P008246	0.0200908	0.700729	-0.300132	0.812178	AGGATGCTGTCATTGTGCTGCTGGGCACTGGCAATGACCTCAGTCCCACCACTGTGATGT	ENSOCUT00000017227	ENSOCUT00000002789	ENSOCUG00000002791	biliverdin reductase B (flavin reductase (NADPH)) [Source:HGNC Symbol;Acc:1063]	GL018912	81088	100688	BLVRB-201	0	XM_002723259	0	0	ENSG00000090013	19	40953696	40971747
A_04_P077924	0.0201093	0.700729	-0.317357	0.802539	TATGAAAACAGATTATCAGACCTAGCTTTCTTTGTCGTTCACAAGGAGTCTTCGGAATGT	ENSOCUT00000013809	ENSOCUT00000013809	ENSOCUG00000013813	interleukin 33 [Source:HGNC Symbol;Acc:16028]	1	47919299	47960442	IL33-201	0	0	0	0	ENSG00000137033	9	6215805	6257983
A_04_P081193	0.0201217	0.700729	0.490883	1.4053	ATTTCAAGCTGATGCATTTGCCAAGAACCTGGGGAAGGCTAAAGACTTATATTCTGCTTT	ENSOCUT00000015826	ENSOCUT00000015826	ENSOCUG00000015825	zinc metallopeptidase STE24 [Source:HGNC Symbol;Acc:12877]	13	126203282	126256140	ZMPSTE24-201	0	XM_002715187	0	0	ENSG00000084073	1	40723779	40759856
CUST_4220_PI427147524	0.0201242	0.700729	0.222025	1.16637	TTCTCGTCTGCATCTTCCTTGTCTGCTGCTACCGGCGGTGCTACACCCCGACTTCCCTGT	lcao0042.d.05.c_5.1.rev2
CUST_2312_PI427147524	0.0201282	0.700729	0.58564	1.5007	GAAAAATTGACCAGTTCATTATTCCTAGAGAGACTCTTGTTCTTTATGCCCTTGGAGTGG	lcag0004.n.19.a_5.1.fwd1	ENSOCUT00000008053	ENSOCUG00000008054	cytochrome P450, family 20, subfamily A, polypeptide 1 [Source:HGNC Symbol;Acc:20576]	7	143900294	143960614	CYP20A1-201	0	0	0	0	ENSG00000119004	2	204103663	204163009
CUST_9865_PI427147524	0.020139	0.700729	-0.338064	0.791102	TGTGGTTGCGAACTCAGACAAAGGTTGCAGCTTTGTAAACAGGCTATTTTTTACAGTATG	lcaw0047.h.03.a_5.1.fwd2
CUST_3334_PI427147524	0.0201713	0.700729	-0.316024	0.803281	CCCTGTGCATATGACATATCTCAATGCCTATCATACTTTCAAGTATCCCTCCTCAGATAT	lcai0004.c.16.a_5.1.fwd2	ENSOCUT00000033111	ENSOCUG00000029086	NADH-ubiquinone oxidoreductase chain 1 [Source:UniProtKB/Swiss-Prot;Acc:O79427]	MT	2749	3703	MT-ND1-201	0	0	0	0	ENSG00000198888	MT	3307	4262
CUST_11192_PI427147524	0.0201924	0.700729	0.806665	1.74916	AACAGCCTGGGGGAACAACCTGGGGCGAACCAAAGGTAATGTGAAAAATCATCCAAAAAA	lcaw0063.a.03.a_5.1.fwd1
CUST_7653_PI427147524	0.0202172	0.700729	0.289461	1.22218	GATTTCTGAGAAACCAAATTGGCATAGCGATCAATAAAACTAGTCACTATTTTCTCTCCT	lcaw0023.c.11.a_5.1.fwd2
A_04_P067697	0.020226	0.700729	0.345983	1.27102	AATATATTCAAAAGGATCTCCGCTTAGCCATTGCACTGGGTGATGCCGTCAACCATCCAA	ENSOCUT00000010488	ENSOCUT00000010488	ENSOCUG00000010486	glyoxylate reductase 1 homolog (Arabidopsis) [Source:HGNC Symbol;Acc:24434]	GL018787	998972	1031553	GLYR1-201	0	XM_002722266	0	0	ENSG00000140632	16	4853204	4897343
CUST_5568_PI427147524	0.0202342	0.700729	0.723491	1.65117	GGGGGAAGAAAAACTCTCACAAACTAGAAGCCAAATGTTCCTATACCCCTTGAATAATTA	lcaw0001.d.02.a_5.1.fwd1
A_04_P081727	0.0203232	0.700729	0.278414	1.21286	ATGGCTAGGAGCCAGGAAACTAATCAGATGTTATTTGGATTCAACTGGCAGTTGCTGTGA	XM_002717762	ENSOCUT00000023658	ENSOCUG00000012331	ubiquitin protein ligase E3 component n-recognin 1 [Source:HGNC Symbol;Acc:16808]	17	29138087	29300040	UBR1-201	0	0	0	0	ENSG00000159459	15	43235095	43398311
A_04_P098357	0.0203238	0.700729	-0.269839	0.829412	CAGATACTGCTCCTTTGCTCTTTACTTGTAGTAATCTAGATATGAACAATCACCATAGCT	ENSOCUT00000012624	ENSOCUT00000021477	ENSOCUG00000012627	G protein-coupled receptor 137C [Source:HGNC Symbol;Acc:25445]	17	71407162	71471501	GPR137C-201	0	0	0	0	ENSG00000180998	14	53019866	53104431
CUST_10989_PI427147524	0.0203408	0.700729	-0.251358	0.840105	TCCGCAGTCTGTTTCAGTTCAGTTAACATATATTATTACCTTATAACTCTCTGCTATGAG	lcaw0060.g.12.a_5.1.fwd1	ENSOCUT00000011578	ENSOCUG00000011573	0	3	82668238	82733895	0	0	0	0	0	ENSG00000270024	8	67579831	67772707
CUST_6351_PI427147524	0.0203479	0.700729	0.735723	1.66523	TAACTGGTTCTCAGCGTCTAGGGTACGAGGTACGTCCCATCTGGGAAGAACCTGCTACAA	lcaw0009.e.02.a_5.1.fwd2	ENSOCUT00000017899	ENSOCUG00000017896	tetratricopeptide repeat domain 26 [Source:HGNC Symbol;Acc:21882]	GL018774	1052861	1134405	TTC26-201	0	XM_002722075	0	0	ENSG00000105948	7	138818490	138876732
A_04_P043558	0.0203514	0.700729	-0.280501	0.823305	ATTACCAGCAGGTATTTACTCGACACATAAACCAGATTTTTATTCGAGGCGAGAATGTCC	ENSOCUT00000011671	ENSOCUT00000011671	ENSOCUG00000011672	LSM11, U7 small nuclear RNA associated [Source:HGNC Symbol;Acc:30860]	3	39155326	39162863	LSM11-201	0	0	0	0	ENSG00000155858	5	157170703	157187717
A_04_P077772	0.0203715	0.700729	0.404446	1.32358	AGTGCAGCCTGCCAAAGTAACAAACAACAGGTTCCTACAAACTTGATGACTTTTGAGTAG	ENSOCUT00000005161	ENSOCUT00000005161	ENSOCUG00000005161	Ral GEF with PH domain and SH3 binding motif 2 [Source:HGNC Symbol;Acc:30279]	13	5891451	6011914	RALGPS2-201	0	0	0	0	ENSG00000116191	1	178694300	178889238
CUST_12257_PI427147524	0.0203831	0.700729	-0.257825	0.836348	CCCTGCATCGTTCACCTTCTAGAGAGAGGTTTCATTTCCCAAGAAAACATTGCTCTTTGT	lcaw0074.f.04.a_5.1.rev2
A_04_P074270	0.0203956	0.700729	0.298945	1.23024	CCTCACTTCACCACCGTGTTCCAGAACAGTGTTTACAAAGTTCTAGAAGTTATAAAAGAG	ENSOCUT00000015973	ENSOCUT00000015973	ENSOCUG00000015979	dpy-19-like 1 (C. elegans) [Source:HGNC Symbol;Acc:22205]	10	18687666	18776084	DPY19L1-201	0	XM_002713672	0	0	ENSG00000173852	7	34968488	35077883
CUST_3277_PI427147524	0.0203991	0.700729	0.584337	1.49935	GATGATATTTCATAGTCATGTTTTGTTTAAGTTTTGTTGTCACCCAGTGTCCTGAAACTC	lcai0002.l.04.a_5.1.rev2	ENSOCUT00000003961	ENSOCUG00000003961	thioredoxin reductase 1 [Source:HGNC Symbol;Acc:12437]	4	83334803	83462653	TXNRD1-201	NM_001256962	0	0	0	ENSG00000198431	12	104609557	104744061
A_04_P050962	0.02041	0.700729	-0.286992	0.819609	TTTGGACCCATTGGGACTCCAGATAACAGGGACAGGAGGACTGGAGACCGGTGGAAAACG	ENSOCUT00000005891	ENSOCUT00000028352	ENSOCUG00000005887	SMG7 nonsense mediated mRNA decay factor [Source:HGNC Symbol;Acc:16792]	GL018994	51379	101166	SMG7-201	0	XM_002723597	0	0	ENSG00000116698	1	183441351	183567381
A_04_P071867	0.0204307	0.700729	0.434885	1.3518	AAGAGATGGAAATGGATCCAAAGCCTGACTTAGATTCAGATTCCTGGTGCCTTCTGGGAA	ENSOCUT00000010203	ENSOCUT00000010203	ENSOCUG00000010201	NIMA-related kinase 9 [Source:HGNC Symbol;Acc:18591]	20	30002045	30041852	NEK9-201	0	XM_002719640	0	0	ENSG00000119638	14	75548822	75594047
A_04_P048732	0.0204776	0.700729	0.346254	1.27126	ATAAAGCACAAGTATCTATGGACAGAGCCACAGAACTGCTCCGCCACCAAAAGTAACTAC	ENSOCUT00000006138	ENSOCUT00000006138	ENSOCUG00000006137	cathepsin H [Source:HGNC Symbol;Acc:2535]	GL018746	337817	352409	CTSH-201	0	XM_002721589	0	0	ENSG00000103811	15	79213400	79241916
A_04_P058577	0.0204805	0.700729	-0.303542	0.81026	CTTACTAACATGGATAGTGTTACTCAGCATGCCGTCTTTAATTTATTGGCTAAAGAATCT	ENSOCUT00000002196	ENSOCUT00000002196	ENSOCUG00000002192	post-GPI attachment to proteins 1 [Source:HGNC Symbol;Acc:25712]	7	137343676	137411169	PGAP1-201	0	XM_002712363	0	0	ENSG00000197121	2	197697728	197792520
A_04_P101559	0.0204861	0.700729	0.361798	1.28503	TGAATCGACTCACAGAATCCATCAACAAGGACAAAGAAGAGCCCTTCTCTTCTGCAGAGA	ENSOCUT00000004273	ENSOCUT00000004273	ENSOCUG00000004273	minichromosome maintenance complex component 3 [Source:HGNC Symbol;Acc:6945]	12	41762711	41784435	MCM3-201	0	XM_002714500	0	0	ENSG00000112118	6	52128807	52149679
A_04_P091727	0.0205871	0.700729	-0.414475	0.750292	ACAAAACGTCTCCACTTCAAATTCAGGAAGCATGCCCAACCTGGCACAGAAAGACAGTTT	ENSOCUT00000002891	ENSOCUT00000002891	ENSOCUG00000002887	FERM domain containing 4B [Source:HGNC Symbol;Acc:24886]	9	36597058	36802907	FRMD4B-201	0	0	0	0	ENSG00000114541	3	69219141	69591734
A_04_P076263	0.0205902	0.700729	0.406994	1.32592	AGAACAGCAGGAAGACAACATCAACAAATTCACTGAGTACATCAGCAAAGTGAAGGAGTA	ENSOCUT00000008180	ENSOCUT00000008180	ENSOCUG00000008184	ADP-ribosylation-like factor 6 interacting protein 5 [Source:HGNC Symbol;Acc:16937]	9	36505213	36528144	ARL6IP5-201	0	0	0	0	ENSG00000144746	3	69134095	69155217
CUST_9472_PI427147524	0.0205987	0.700729	-0.370475	0.773528	CCCCTGCGTGTGTGTCACTCTGCCTGGCCAATAAATAAATTTGCAAAAAGCCTTTTTACC	lcaw0043.e.10.a_5.1.fwd1
A_04_P067051	0.0206098	0.700729	0.33375	1.26029	GCCTAGAAGATCATCAAAAAGAAACATTTCTTAAAAGGGAGCTCTGGATAAAGGAGAATT	NM_001205004	ENSOCUT00000008530	ENSOCUG00000008533	DnaJ (Hsp40) homolog, subfamily C , member 25 (DNAJC25), mRNA [Source:RefSeq mRNA;Acc:NM_001205004]	1	1643466	1662166	DNAJC25-201	NM_001205004	0	0	0	ENSG00000059769	9	114393632	114432508
A_04_P083263	0.0206307	0.700729	0.298379	1.22976	GCCATTGATACAAAATACAATGATGGGAGTCCTGGCAGAGAATTCTATATGGATAAAGTG	ENSOCUT00000005948	ENSOCUT00000005948	ENSOCUG00000005946	solute carrier family 44 (choline transporter), member 1 [Source:HGNC Symbol;Acc:18798]	1	7604836	7778611	SLC44A1-201	0	0	0	0	ENSG00000070214	9	108006903	108201452
CUST_9985_PI427147524	0.0206536	0.700729	0.379307	1.30072	TATAACACGAAGAGATGAAATTGCGTCCCCAGTTGCATTGACGAAGCACTGTTTGCCAGA	lcaw0049.d.08.a_5.1.fwd2
CUST_9869_PI427147524	0.0206606	0.700729	-0.36633	0.775753	TGACTTCTTCTATAAGTGAAAGTGGGAGAGGTCTTCCAAGAGTGAGAGAGGTCCATACGA	lcaw0047.h.05.a_5.1.rev2
A_04_P087958	0.0206625	0.700729	-0.264648	0.832402	AATTGACGGATTAAGTGGAGAACAGGGTGACAATGGTCTTCCTGGAAGAAAAGGAGAAAA	ENSOCUT00000002491	ENSOCUT00000002491	ENSOCUG00000002486	collagen, type VI, alpha 6 [Source:HGNC Symbol;Acc:27023]	14	772747	934462	COL6A6-201	0	0	0	0	ENSG00000206384	3	130279178	130396999
A_04_P041862	0.0206674	0.700729	0.939725	1.91816	TCCATGGTAGAAATGGGAGCACCGTTCTCCTTAAAAGGACTGATGGGTAATCCTATATGT	NM_001082388	ENSOCUT00000016770	ENSOCUG00000016771	prostaglandin-endoperoxide synthase 2 (prostaglandin G/H synthase and cyclooxygenase) (PTGS2), mRNA [Source:RefSeq mRNA;Acc:NM_001082388]	16	83706643	83713353	PTGS2-202	NM_001082388	0	0	0	ENSG00000073756	1	186640923	186649559
A_04_P003776	0.0206844	0.700729	-0.685013	0.622	GTTTATGGATATAATGCTGCTTACAATCGCTACTTCAGGCAACGCCGCAGAGCTGAATAA	NM_001082200	ENSOCUT00000016959	ENSOCUG00000016964	matrix Gla protein (MGP), mRNA [Source:RefSeq mRNA;Acc:NM_001082200]	8	24713132	24716654	MGP-201	NM_001082200	0	0	0	ENSG00000111341	12	15034115	15038860
CUST_5739_PI427147524	0.0206947	0.700729	0.305646	1.23597	ATTTGTTGCCGGATTTTGTCAGTTCAGGGTGTTTAACAATGAGAGAGCAGCCAATGCGCT	lcaw0003.b.01.a_5.1.fwd1
A_04_P077218	0.0207065	0.700729	0.567726	1.48219	AAACACGAGTGTTCCGTTTATTGGGATCAGACAGGGTTGTCGTTTTGGAAAGTAGGCCAA	ENSOCUT00000013007	ENSOCUT00000013007	ENSOCUG00000012996	mitogen-activated protein kinase kinase kinase kinase 5 [Source:HGNC Symbol;Acc:6867]	17	69475460	69547872	MAP4K5-201	0	XM_002718301	0	0	ENSG00000012983	14	50885219	51027844
A_04_P089402	0.0207298	0.700729	0.566507	1.48093	CCCCACTTACAGAAACTTTGTGATGGCATCAACAAGATGTTGGACGAAGAGAACATTTGA	ENSOCUT00000010856	ENSOCUT00000010856	ENSOCUG00000010860	tumor necrosis factor, alpha-induced protein 8 [Source:HGNC Symbol;Acc:17260]	3	3891222	3891794	TNFAIP8-201	0	XM_002710397	0	0	ENSG00000145779	5	118604387	118735383
A_04_P062831	0.0207499	0.700729	0.397902	1.31759	TTCCGGAAAAAGCGATGGGCCGAAGAAGCTCATAAAGTGGTGGAGATACAATCAAAAGAA	ENSOCUT00000015834	ENSOCUT00000015834	ENSOCUG00000015836	myelin protein zero-like 2 [Source:HGNC Symbol;Acc:3496]	GL018782	326184	337959	MPZL2-201	0	XM_002722194	0	0	ENSG00000149573	11	118124118	118135251
CUST_626_PI428255556	0.0207535	0.700729	-0.495722	0.709207	ATGAGAACGGTTACATTCACCCGGTGAACCTGACGTGGCCCTTTATGGTGGCCGGGAAAC	ENSOCUG00000017761	ENSOCUT00000017757	ENSOCUG00000017761	transcription factor 21 [Source:HGNC Symbol;Acc:11632]	12	124319862	124323018	TCF21-201	0	XM_002714831	0	0	ENSG00000118526	6	134210276	134216691
A_04_P075443	0.0207591	0.700729	0.301676	1.23258	AGTGATAGTAGACCTGCAAAGGAAGAACCAAGACCTCAAGATGAAGGTGGAGATGATGTC	ENSOCUT00000002310	ENSOCUT00000002310	ENSOCUG00000002304	CAP-GLY domain containing linker protein 1 [Source:HGNC Symbol;Acc:10461]	GL018824	334272	440122	CLIP1-201	0	0	0	0	ENSG00000130779	12	122755979	122907179
CUST_11031_PI427147524	0.0207893	0.700729	-0.263227	0.833222	ATTTTTATAAAATAGGGGTTTCCTACCTTGGTGGGCCCTCCCTAGACTTGTGTCGAGTAC	lcaw0061.b.07.a_5.1.fwd2
A_04_P013686	0.0208266	0.700729	-0.219083	0.859111	AAGAGAAAGTTCATGTTGCCGTTTCCAAAAAGATTGAGCCACCACCTAAAGTCCCTGAGC	ENSOCUT00000016899	ENSOCUT00000016899	ENSOCUG00000016777	titin [Source:HGNC Symbol;Acc:12403]	7	118225491	118453579	TTN-201	0	0	0	0	ENSG00000155657	2	179390716	179695529
A_04_P099373	0.0208283	0.700729	0.49426	1.4086	CCGACAATTGAAACTGACTCTGGATATAATTCTATGGATTTAGCTGTAGCCCTGGGCTAT	ENSOCUT00000000614	ENSOCUT00000000614	ENSOCUG00000000615	ankyrin repeat, family A (RFXANK-like), 2 [Source:HGNC Symbol;Acc:13208]	GL018720	2112893	2122046	ANKRA2-201	0	XM_002721112	0	0	ENSG00000164331	5	72848160	72861511
CUST_9791_PI427147524	0.0208527	0.700729	-0.265974	0.831637	AGGTTTTTACTTGTGTTTCTTTCCTGGCACCGCATCCTTTGGGGGGCGGGAAAATTAAAA	lcaw0047.b.08.a_5.1.fwd1
A_04_P083128	0.0208721	0.700729	-0.324975	0.798312	TAAGTACATAGTGACTGGCTCAGGGGACAAGAAGGCTACAGTCTATGAAGTCATCTACTG	ENSOCUT00000000532	ENSOCUT00000000532	ENSOCUG00000000531	transducin-like enhancer of split 1 (E(sp1) homolog, Drosophila) [Source:HGNC Symbol;Acc:11837]	1	68036931	68132445	TLE1-201	0	0	0	0	ENSG00000196781	9	84198598	84304220
A_04_P098278	0.0208823	0.700729	0.436776	1.35358	TCTCTCATCTACATCATTTCCCTCCAGCAAGAAGAACGGCTGACATGGCCTAAGTTAATC	ENSOCUT00000004479	ENSOCUT00000004479	ENSOCUG00000004479	solute carrier family 38, member 9 [Source:HGNC Symbol;Acc:26907]	11	71525799	71606357	SLC38A9-201	0	XM_002714039	0	0	ENSG00000177058	5	54921673	55069022
CUST_11543_PI427147524	0.0208993	0.700729	-0.431297	0.741595	AGTTTTAAGGAAAGAAATGAAATGATTTGCTTGCATCCCCCGACCCCCTCAAAGGTGGAA	lcaw0066.h.06.a_5.1.rev2
CUST_70_PI427147524	0.0209085	0.700729	-0.384629	0.765976	ATCAAGCACTTGAACTTGGGGAATACACTCCTGAAAGAGGAAGATGTCAAGATGGCGTGT	ENSOCUG00000005757	ENSOCUT00000005758	ENSOCUG00000005757	NLR family, pyrin domain containing 5 [Source:HGNC Symbol;Acc:21269]	GL018939	307408	349355	NLRP5-201	0	0	0	0	ENSG00000171487	19	56511092	56573179
A_04_P024744	0.020932	0.700729	0.461595	1.37706	AAAGAAAAGGTTCTATGGTCCACAAAAGCGGAAGATGCTGTTTATGGGATTTGTCCGTCT	ENSOCUT00000012305	ENSOCUT00000012305	ENSOCUG00000012307	family with sequence similarity 213, member A [Source:HGNC Symbol;Acc:28651]	GL018716	213015	236314	FAM213A-201	0	XM_002720973	0	0	ENSG00000122378	10	82167585	82192753
CUST_267_PI427147524	0.0209434	0.700729	-0.27772	0.824894	TTATTTTACTGAGAACACAGGAGCCAGCTGAGTCTTTGTCCAATAAACAGGCTGCCTGTC	lcaf0001.d.13.a_5.1.fwd2	ENSOCUT00000006411	ENSOCUG00000006413	cyclin O [Source:HGNC Symbol;Acc:18576]	11	71180331	71186585	CCNO-201	0	XM_002713979	0	0	ENSG00000152669	5	54526980	54529508
CUST_3305_PI427147524	0.020955	0.700729	0.498384	1.41263	AAAGGCTGAGAGCGGCAGAGGTTGTGGGGTGCAAGAGGCAAGTCTGGATGTGTTATACAT	lcai0002.o.15.a_5.1.fwd2	ENSOCUT00000009533	ENSOCUG00000009535	dynein, cytoplasmic 1, light intermediate chain 1 [Source:HGNC Symbol;Acc:18745]	14	19569986	19606063	DYNC1LI1-201	0	XM_002716249	0	0	ENSG00000144635	3	32567463	32612366
CUST_3370_PI427147524	0.0209995	0.700729	-1.31105	0.403027	TGAAGAAATTTGGGAGAGTTGCAATATGTGGGGCCATTTCTACGTATACAGAACTGGGGC	lcai0004.g.09.a_5.1.fwd1
A_04_P030468	0.0210287	0.700729	-0.358632	0.779904	GTTGGGAATCAGGTTTCCAAAACACTGAAAAGCTTTTTTATTTACCCAAAGTAGTGTTGT	DN885845	ENSOCUT00000009010	ENSOCUG00000009017	osteoglycin (OGN), mRNA [Source:RefSeq mRNA;Acc:NM_001082116]	1	70251230	70270361	OGN-201	NM_001082116	0	0	0	ENSG00000106809	9	95146249	95166978
A_04_P091733	0.0210461	0.700729	-0.31561	0.803511	CTTTGCTCATCCAGATCCTTAGAAATCCTATTGCCATTTGGGTATCTTGTGGTGAGCCAT	ENSOCUT00000016559	ENSOCUT00000016559	ENSOCUG00000016555	doublecortin domain containing 1 [Source:HGNC Symbol;Acc:20625]	1	170134993	170680957	DCDC1-201	0	XM_002709209	0	0	ENSG00000170959	11	30851916	31391357
A_04_P050547	0.0210468	0.700729	0.410906	1.32952	CAAAATCCTTGTCAACAACCACCATTTCGGAAGCCCCTGTCTGCCAGGAGTGAAAAAATA	ENSOCUT00000012277	ENSOCUT00000012277	ENSOCUG00000012278	eva-1 homolog C (C. elegans) [Source:HGNC Symbol;Acc:13239]	14	162486319	162574903	EVA1C-201	0	XM_002716807	0	0	ENSG00000166979	21	33784314	33887707
A_04_P000416	0.0210504	0.700729	-0.448804	0.73265	TAGAAGAAAACCCCGTCGTGAAGACCCTCCTGGACGTCAACTGCCTGCTGTGCATCTGCT	NM_001082193	ENSOCUT00000006920	ENSOCUG00000006919	solute carrier family 5 (sodium/glucose cotransporter), member 11 (SLC5A11), mRNA [Source:RefSeq mRNA;Acc:NM_001082193]	6	15443112	15492705	SLC5A11-201	NM_001082193	0	0	0	ENSG00000158865	16	24857162	24922949
A_04_P016132	0.0210538	0.700729	0.379248	1.30066	GATGAATGAGATGAGGAGGGTGACTTCAGACTTCCGAATTGGATTTGGCTCTTTTGTGGA	ENSOCUT00000003623	ENSOCUT00000003623	ENSOCUG00000003623	integrin, beta 1 (fibronectin receptor, beta polypeptide, antigen CD29 includes MDF2, MSK12) [Source:HGNC Symbol;Acc:6153]	GL018724	2862294	2889817	ITGB1-201	0	XM_002721189	0	0	ENSG00000150093	10	33189247	33294720
A_04_P002030	0.0210727	0.700729	-0.284808	0.820851	AGAGGCTTTTCACTGAATGATTGTCCAACTTGAGCATGCGTCAACACCTCCCTTTTAGAG	NM_001082015	ENSOCUT00000015428	ENSOCUG00000015430	tripartite motif containing 72 [Source:HGNC Symbol;Acc:32671]	GL018752	1081417	1091484	TRIM72-201	NM_001082015	0	0	0	ENSG00000177238	16	31225342	31236510
CUST_919_PI427147524	0.0210855	0.700729	-0.428975	0.742789	GACAAACCCTCATTTAAGTCTAGGGCTAATATTCTAGACCTTGATCTTAGCAGTTCCTGT	lcaf0011.e.13.a_5.1.rev1	ENSOCUT00000010553	ENSOCUG00000010551	solute carrier family 7 (cationic amino acid transporter, y+ system), member 3 [Source:HGNC Symbol;Acc:11061]	X	49403242	49408945	SLC7A3-201	0	XM_002720083	0	0	ENSG00000165349	X	70145432	70150975
A_04_P087087	0.021088	0.700729	-0.216128	0.860873	CAGAATTACAGAATTGTGCATGTACAATGGAAACCTGATGGGGTGCAGACACAAATGGCA	ENSOCUT00000015046	ENSOCUT00000015046	ENSOCUG00000015051	protein phosphatase 1, regulatory subunit 3C [Source:HGNC Symbol;Acc:9293]	18	39593994	39602191	PPP1R3C-201	0	XM_002718505	0	0	ENSG00000119938	10	93388199	93392811
CUST_416_PI427147524	0.021091	0.700729	-0.219688	0.858751	AGAGCAAGCCAAACCATTTTCGTTATCTCTAAAGCTTCCTTGGCTTCTTTGTACCTCGGG	lcaf0003.c.17.a_5.1.fwd1
CUST_10604_PI427147524	0.0210982	0.700729	-0.44542	0.73437	ATAAATATGATTTTGAATTGCTCCCCCCAAAGCCCTGGCAAGAATTTGGATACCTTTTCC	lcaw0056.f.03.a_5.1.fwd1
CUST_1934_PI427147524	0.0211023	0.700729	-0.289424	0.818229	CAGTCAACTTTCTTGTTCTTGTAATTTCTACCATCTATTCCAAATGGCAAAGCAAAACTG	lcaf0038.g.05.a_5.1.rev2	ENSOCUT00000008834	ENSOCUG00000008836	chromosome 9 open reading frame 64 [Source:HGNC Symbol;Acc:28144]	GL018728	1041418	1052866	C9orf64-201	0	XM_002721270	0	0	ENSG00000165118	9	86553226	86571901
A_04_P048547	0.0211082	0.700729	-0.325573	0.797981	TGCAACTTCGCTCCCTACTTCACACACTGGGACAAAATCCTGGGGACCCTGCGTCTTGCA	ENSOCUT00000000545	ENSOCUT00000000545	ENSOCUG00000000545	cholesterol 25-hydroxylase [Source:HGNC Symbol;Acc:1907]	18	37149275	37150168	CH25H-201	0	XM_002718371	0	0	ENSG00000138135	10	90965694	90967071
CUST_695_PI427147524	0.0211486	0.700729	0.311707	1.24118	ATAAAAAAGTCTTCGGTTGAGTTCTAGTATTTTGTTCCCACCATGCCCTCCCAGTGAAAT	lcaf0007.d.10.a_5.1.rev1	ENSOCUT00000008227	ENSOCUG00000008224	p21 protein (Cdc42/Rac)-activated kinase 2 (PAK2), mRNA [Source:RefSeq mRNA;Acc:NM_001082756]	14	91941858	92046136	PAK2-201	NM_001082756	0	0	0	ENSG00000180370	3	196466728	196559518
A_04_P032832	0.0211647	0.700729	0.272337	1.20776	TATGACATTGATGGGCCAATGAACTGTACTTCAGATATGGAGATCAATCCTTTGAGAATT	ENSOCUT00000017629	ENSOCUT00000017629	ENSOCUG00000017626	integrin, alpha V [Source:HGNC Symbol;Acc:6150]	7	126961557	127061899	ITGAV-201	0	XM_002712329	0	0	ENSG00000138448	2	187454792	187545628
A_04_P060424	0.0211723	0.700729	0.448592	1.36471	ATTGCTGGCATGATACTGGATACTCGGGGATACTTGTTTTTAGAAGTTTTCTTCATAGCC	ENSOCUT00000001271	ENSOCUT00000001271	ENSOCUG00000001272	major facilitator superfamily domain containing 1 [Source:HGNC Symbol;Acc:25874]	14	53258480	53282791	MFSD1-201	0	XM_002716288	0	0	ENSG00000118855	3	158449987	158547508
CUST_3525_PI427147524	0.0211828	0.700729	-0.30144	0.811442	TGTCTCAAGATATGTGCCTTGTAAATGTATAGGCCAGGTATCTGGTCCAGTGGTGAAGTC	lcai0006.l.02.a_5.1.fwd2
A_04_P075682	0.0212118	0.700729	0.476094	1.39097	ACGGAAAATCCTCCCATCTCAAAGCCCATTACCGAGTGCATACAGGTGAGCGGCCCTTCC	ENSOCUT00000006342	ENSOCUT00000006342	ENSOCUG00000006343	Kruppel-like factor 9 [Source:HGNC Symbol;Acc:1123]	1	56667965	56691156	KLF9-201	0	XM_002708195	0	0	ENSG00000119138	9	72999503	73029540
CUST_711_PI427147524	0.0212137	0.700729	-0.360427	0.778934	AAGATCTGGGACTTAGAAGGCAAGATCATTGTAGATGAACTGAAGCAAGAAGTTATTAGT	lcaf0007.h.23.a_5.1.rev1
A_04_P056462	0.0212157	0.700729	0.43584	1.3527	ATATATCTCAGTGGAAGAAGTTCATGACGACGGAACCCCAACCTCGAAGACATTTGAGCA	ENSOCUT00000008749	ENSOCUT00000008749	ENSOCUG00000008750	proteasome (prosome, macropain) 26S subunit, non-ATPase, 7 [Source:HGNC Symbol;Acc:9565]	5	25359477	25369146	PSMD7-201	0	XM_002711671	0	0	ENSG00000103035	16	74330673	74340186
A_04_P029632	0.0212232	0.700729	-0.454638	0.729693	TAGTGGTAGTGGTTATGATTTGTGGGGCCCAGGCACCCTGGTCACCGTCTCCTCAATGAG	AF264587	ENSOCUT00000024303	ENSOCUG00000026651	Uncharacterized protein [Source:UniProtKB/TrEMBL;Acc:G1U2P2]	GL019133	19254	19254	0	0	0	0	0	ENSG00000211892	14	106090687	106092403
A_04_P054860	0.0212259	0.700729	0.287533	1.22055	TGGACCAAAGCAGAATATGGGCAAAACTGTTGAAGGAATTACAGTGACAGTTCACATGCC	ENSOCUT00000009946	ENSOCUT00000009946	ENSOCUG00000009946	adaptor-related protein complex 3, mu 1 subunit [Source:HGNC Symbol;Acc:569]	18	13339946	13363762	AP3M1-201	0	XM_002718404	0	0	ENSG00000185009	10	75881524	75910821
A_04_P075142	0.0212263	0.700729	0.502973	1.41713	CTCAGACAAAAACGAAGGTTTGGAAACGTGGAATGTACAAACGGGAAAAGGAAGTGTTGA	ENSOCUT00000012364	ENSOCUT00000012364	ENSOCUG00000012369	ankyrin repeat domain 37 [Source:HGNC Symbol;Acc:29593]	2	62850989	62853480	ANKRD37-201	0	XM_002709330	0	0	ENSG00000186352	4	186317175	186321782
A_04_P001196	0.0212402	0.700729	0.496925	1.4112	GGATGCAAATCTAGTGAACAGAATGGAATGGAGCAAAAGACAATTATTTTAATACCCTCT	NM_001082782	ENSOCUT00000017744	ENSOCUG00000017741	hypoxia inducible factor 1, alpha subunit (basic helix-loop-helix transcription factor) (HIF1A), mRNA [Source:RefSeq mRNA;Acc:NM_001082782]	20	9365898	9390633	HIF1A-201	NM_001082782	0	0	0	ENSG00000100644	14	62162231	62214976
CUST_11118_PI427147524	0.0212409	0.700729	0.391271	1.31155	TGGCAAAAGAAAGTAACCATCCATGCTTGAAAGTCTTTCCTTTTACTTCTCTTCCTTTGT	lcaw0062.c.08.a_5.1.fwd1	ENSOCUT00000014111	ENSOCUG00000014109	cell division cycle associated 2 [Source:HGNC Symbol;Acc:14623]	2	44152054	44202114	CDCA2-201	0	XM_002709309	0	0	ENSG00000184661	8	25316513	25365436
A_04_P085628	0.0212596	0.700729	0.479611	1.39437	AAGTTTCTGCAGCGGATGCTTTTGGTCCAGGTGTTGAGGGACAAGGAGAAAGATTTGAAA	ENSOCUT00000007840	ENSOCUT00000007840	ENSOCUG00000007839	interleukin 6 signal transducer (gp130, oncostatin M receptor) [Source:HGNC Symbol;Acc:6021]	11	71908586	71943040	IL6ST-201	0	XM_002714044	0	0	ENSG00000134352	5	55230923	55290821
A_04_P099243	0.0212762	0.700729	0.278706	1.21311	ACAATTTAACCATCGTGGCTGGCATATTCATAGGCATTGCATTGCTGCAGATTTTTGGGA	ENSOCUT00000016549	ENSOCUT00000016549	ENSOCUG00000016552	tetraspanin 5 [Source:HGNC Symbol;Acc:17753]	15	51450895	51491754	TSPAN5-201	0	XM_002717222	0	0	ENSG00000168785	4	99391518	99579780
A_04_P087975	0.0212978	0.700729	0.612885	1.52931	TTGGATACGGGCCTGTCTTTAGCAGAGGATGAAGAACTGGTGTTACATCTGCTCAAAAGT	ENSOCUT00000003846	ENSOCUT00000003846	ENSOCUG00000003843	DEAD (Asp-Glu-Ala-Asp) box polypeptide 10 [Source:HGNC Symbol;Acc:2735]	1	107647510	107940174	DDX10-201	0	XM_002708478	0	0	ENSG00000178105	11	108535752	108811657
A_04_P062218	0.0213082	0.700729	0.393279	1.31338	CTTTGAAATCAGTCCGACAGAAGAGGTTGGAGACTTTGAAGTGAAAGCCAAATTCATGGG	ENSOCUT00000000148	ENSOCUT00000000148	ENSOCUG00000000146	IQ motif containing GTPase activating protein 1 [Source:HGNC Symbol;Acc:6110]	GL018738	847178	958411	IQGAP1-202	0	0	0	0	ENSG00000140575	15	90931450	91045475
A_04_P074584	0.0213759	0.700729	0.399994	1.3195	TTTTGCTTATCACTGGAGGACTGATGCCAAGTGATGGCAGCAACTGGTGCACTATTTACT	ENSOCUT00000000084	ENSOCUT00000000084	ENSOCUG00000000085	TM2 domain containing 2 [Source:HGNC Symbol;Acc:24127]	GL018706	4415154	4423355	TM2D2-201	0	XM_002720774	0	0	ENSG00000169490	8	38846327	38854343
A_04_P046572	0.0213849	0.700729	-0.247715	0.842229	ACCCCTGAGCTCAGACCTCATAAGGGATTACCAAAGCCTGCTACAGGACCGAGTCACCGT	ENSOCUT00000011068	ENSOCUT00000011068	ENSOCUG00000011071	Uncharacterized protein [Source:UniProtKB/TrEMBL;Acc:G1T0J5]	8	29079218	29083704	0	0	XM_002712819	0	0	ENSG00000206044	12	2958397	2966213
A_04_P029517	0.0214021	0.700729	-0.232357	0.851243	TTCTACTAATAGTAATTATGCCAACTTTAACTTGTGGGGCCCAGGCACCCTGGTCACCAT	AY171704	ENSOCUT00000024303	ENSOCUG00000026651	Uncharacterized protein [Source:UniProtKB/TrEMBL;Acc:G1U2P2]	GL019133	19254	19254	0	0	0	0	0	ENSG00000211892	14	106090687	106092403
A_04_P081848	0.0214059	0.700729	-0.223996	0.856191	GAGACTGAGAAAGGCAAATGACAAAAAACGGACAACCAACCCCTTCTATAACACCATGTG	ENSOCUT00000016604	ENSOCUT00000023401	ENSOCUG00000016601	slingshot protein phosphatase 2 [Source:HGNC Symbol;Acc:30580]	19	18292849	18571221	SSH2-201	0	XM_002718906	0	0	ENSG00000141298	17	27952956	28257294
CUST_10176_PI427147524	0.0214096	0.700729	0.490553	1.40498	GGGGACGTCTACCTTCTTATTTTGTAAAATGTTTTCTATAAGGCAATAAACAAAGAGTGG	lcaw0051.g.06.a_5.1.fwd2	ENSOCUT00000000407	ENSOCUG00000000408	Uncharacterized protein [Source:UniProtKB/TrEMBL;Acc:G1SD87]	7	112251933	112291030	0	0	XM_002712184	0	0	ENSG00000152256	2	173420101	173489823
A_04_P080732	0.0214122	0.700729	0.289619	1.22232	GGGGCCAGCTGTTCCTCTCAGGTCTTCTTGACCAAACATGAACAGTACAAAAATGAGTAA	ENSOCUT00000014497	ENSOCUT00000014497	ENSOCUG00000014492	interleukin-1 receptor-associated kinase 3 [Source:HGNC Symbol;Acc:17020]	4	45035020	45100804	IRAK3-201	0	XM_002711243	0	0	ENSG00000090376	12	66582659	66648402
A_04_P071521	0.0214224	0.700729	-0.224686	0.855781	TTGAGAAAGTCAAGTTTCTTTGGAATAACCACGTGGTGAACCCAACCTTTCCCAAAGTGG	ENSOCUT00000008179	ENSOCUT00000008179	ENSOCUG00000008178	pancreatic lipase-related protein 1 [Source:HGNC Symbol;Acc:9156]	18	64165888	64178783	PNLIPRP1-201	0	XM_002718730	0	0	ENSG00000187021	10	118349897	118368687
A_04_P053069	0.021435	0.700729	0.658423	1.57836	CTAAGTGAAGAGCTTACAGAGGAGGCATTCGCTAACCAATTACCAGCTGGCTTAATAACT	ENSOCUT00000004411	ENSOCUT00000004411	ENSOCUG00000004415	nuclear transcription factor Y, beta [Source:HGNC Symbol;Acc:7805]	4	83267573	83289605	NFYB-201	0	XM_002711234	0	0	ENSG00000120837	12	104510855	104532067
A_04_P066013	0.0214782	0.700729	0.724732	1.65259	GCTGACTGTAAAGACAAGTTCTGGAAAAGTATTCAACATGATTGCTGCATTTGAAAATGA	ENSOCUT00000009910	ENSOCUT00000009910	ENSOCUG00000009907	iron-responsive element binding protein 2 [Source:HGNC Symbol;Acc:6115]	GL018746	755979	814644	IREB2-201	0	XM_002721604	0	0	ENSG00000136381	15	78729773	78793798
A_04_P090827	0.0214819	0.700729	0.481346	1.39605	GGCAAATTGACTGATATCCAGTATGGAAGAGAAGAAAGTGACTGGACAATTGTATTATCC	ENSOCUT00000003962	ENSOCUT00000003962	ENSOCUG00000003963	branched chain amino-acid transaminase 1, cytosolic [Source:HGNC Symbol;Acc:976]	8	15124774	15254975	BCAT1-201	0	0	0	0	ENSG00000060982	12	24964295	25102393
A_04_P101897	0.0214846	0.700729	-0.396909	0.759484	AAGCTTTTCCGCATCTACTCCAATTTCCTCCGGGGGAAGCTGAAGCTGTACACGGGGGAG	NM_001082090	ENSOCUT00000005397	ENSOCUG00000005399	erythropoietin (EPO), mRNA [Source:RefSeq mRNA;Acc:NM_001082090]	6	27103498	27105039	EPO-201	NM_001082090	0	0	0	ENSG00000130427	7	100318423	100321323
CUST_8732_PI427147524	0.021498	0.700729	0.974764	1.96532	GATGTGTGCGTAGAATATTACGTATGCATGTTCATGTTTAAAGAATGGCTGTTGATGATA	lcaw0035.b.06.a_5.1.fwd1
A_04_P060901	0.0215132	0.700729	-0.314009	0.804403	CGAAGGCGTCGTCGAAACTGACTCCATTTTAGAAGCAGCTGTAAATAGTATCCTAGAGTG	ENSOCUT00000013444	ENSOCUT00000013444	ENSOCUG00000013438	GLTSCR1-like [Source:HGNC Symbol;Acc:21111]	12	32354985	32401059	GLTSCR1L-201	0	0	0	0	ENSG00000112624	6	42749765	42836298
A_04_P092577	0.0215256	0.700729	0.361626	1.28487	AGCCTTCAGGAAACCCTGAAAGGAGAGAAAGATGTGATCATTTTAGGGGATTTCGGCCAA	ENSOCUT00000005145	ENSOCUT00000005145	ENSOCUG00000005145	endonuclease/exonuclease/phosphatase family domain containing 1 [Source:HGNC Symbol;Acc:22223]	10	19714783	19825887	EEPD1-201	0	XM_002713756	0	0	ENSG00000122547	7	36192758	36341152
A_04_P059887	0.0215823	0.700729	-0.427602	0.743497	AAATATGGGAGACCAATGCACTTGGGCATGACATGAGAAAGCAATACAGGAAACTCGCCA	ENSOCUT00000010508	ENSOCUT00000010508	ENSOCUG00000010509	parathyroid hormone 2 receptor [Source:HGNC Symbol;Acc:9609]	7	149357362	149446029	PTH2R-201	0	0	0	0	ENSG00000144407	2	209224438	209719227
A_04_P092647	0.0216304	0.700729	-0.314731	0.804001	ATCCTTTCTCGGTGCTGTGCTCTGGAGCCCTCGCTCCACAGAGCCTACAACATAAAGGAG	ENSOCUT00000001227	ENSOCUT00000001227	ENSOCUG00000001227	D-aspartate oxidase [Source:HGNC Symbol;Acc:2727]	12	98238202	98274178	DDO-201	0	0	0	0	ENSG00000203797	6	110712974	110736765
A_04_P082777	0.0216399	0.700729	0.448819	1.36492	GAAGCTGAGAAACTACAGAAACCTTCCAACTGCTTGCAAGCTTCTGTTACTAGTGTGTGA	ENSOCUT00000009716	ENSOCUT00000009716	ENSOCUG00000009718	storkhead box 2 [Source:HGNC Symbol;Acc:25450]	2	61234077	61343346	STOX2-202	0	XM_002709492	0	0	ENSG00000173320	4	184774584	184944679
A_04_P075087	0.0216518	0.700729	0.367804	1.29039	AATCTTCCAGAACATTGCCCAGCATTATAACATGTCGTATCTCAAGGAGACCCTGGAGTG	ENSOCUT00000017756	ENSOCUT00000017756	ENSOCUG00000017745	polymerase (DNA directed), epsilon, catalytic subunit [Source:HGNC Symbol;Acc:9177]	GL018804	949646	1010182	POLE-201	0	0	0	0	ENSG00000177084	12	133200348	133263951
A_04_P099923	0.0216977	0.700729	0.449154	1.36524	TGATGAACTTCATCAATTAAAGGCCAATAATTGGAAACAGATGGATCCTCTTGACAAGAA	ENSOCUT00000013763	ENSOCUT00000025690	ENSOCUG00000013763	discs, large (Drosophila) homolog-associated protein 1 [Source:HGNC Symbol;Acc:2905]	9	58026715	58571743	DLGAP1-201	0	XM_002713593	0	0	ENSG00000170579	18	3496030	4455335
A_04_P080777	0.0217113	0.700729	0.391995	1.31221	CAGTTGTTTAATTTGTGTTGTAGATACTTGTGGAGCAAATGAAGAGACTCTTGAAACATG	ENSOCUT00000014779	ENSOCUT00000014779	ENSOCUG00000014780	kelch-like family member 7 [Source:HGNC Symbol;Acc:15646]	10	8174947	8240702	KLHL7-201	0	XM_002713712	0	0	ENSG00000122550	7	23145353	23217533
A_04_P098242	0.0217125	0.700729	-0.349595	0.784804	TACTCTGCTTCTATACAGGTCATGATCTCTTCCAGCAGCCCCCAATGACCCCGGTGGGGA	ENSOCUT00000005769	ENSOCUT00000005769	ENSOCUG00000005770	transmembrane protein 180 [Source:HGNC Symbol;Acc:26196]	18	50456696	50462078	TMEM180-201	0	XM_002718633	0	0	ENSG00000138111	10	104221149	104236802
A_04_P001250	0.0217128	0.700729	-0.379236	0.768845	GAAAAGTGAACGCTGGGATTTGAGCTGTTCTGTAAAGCCACATAAACCTGTCTACATCCA	NM_001099961	ENSOCUT00000027037	ENSOCUG00000022630	major intrinsic protein of lens fiber (MIP), mRNA [Source:RefSeq mRNA;Acc:NM_001099961]	4	39983327	39987288	MIP-201	NM_001099961	0	0	0	ENSG00000135517	12	56843286	56862950
A_04_P041382	0.0217602	0.700729	0.603461	1.51936	CCTGTGCAATCATAGGAGATGGACTAAAGGAAGGACTTGAGAAACTGCATGATATGATAA	ENSOCUT00000000107	ENSOCUT00000000107	ENSOCUG00000000108	ADP-ribosylation factor-like 4A [Source:HGNC Symbol;Acc:695]	GL018740	1100282	1100884	ARL4A-201	0	XM_002721527	0	0	ENSG00000122644	7	12726481	12730559
CUST_1032_PI428255556	0.0217939	0.700729	-0.303844	0.810091	AACTTGATTGAAAGGAGACGCAGGTTTAACATCAATGACCGCATCAAGGAGCTGGGAATG	ENSOCUG00000027474	ENSOCUT00000029132	ENSOCUG00000027474	transcription factor EB (TFEB), mRNA [Source:RefSeq mRNA;Acc:NM_001171339]	12	31313560	31320302	TFEB-201	NM_001171339	0	0	0	ENSG00000112561	6	41651716	41703997
CUST_8662_PI427147524	0.0218065	0.700729	-0.348355	0.785479	GTCAATTTACCGGGTCCTAATTTAATCCTTTTTCCCTCTTCCATTTTTAAAGGGCTTAAA	lcaw0034.b.07.a_5.1.fwd1
A_04_P002631	0.0218126	0.700729	-0.338087	0.79109	ATTCCTGTTTTTCTATTTTTAGTGCTGTACGGGTGTTGCTGCACGCTACACGGTTCTGTG	NM_001082704	ENSOCUT00000026271	ENSOCUG00000022561	sulfotransferase 4A1 [Source:RefSeq peptide;Acc:NP_001076173]	GL019002	155452	176098	SULT4A1-201	NM_001082704	0	0	0	ENSG00000130540	22	44220389	44258398
CUST_1058_PI428255556	0.0218156	0.700729	0.377736	1.2993	ATACTACAACATTGATGTGCCTACCAGAACTGCAAGAGCAATTACCACTCGTTCTGGGCA	ENSOCUG00000027187	ENSOCUT00000032029	ENSOCUG00000027187	proteoglycan 4 [Source:HGNC Symbol;Acc:9364]	16	84071666	84087469	PRG4-201	0	0	0	0	ENSG00000116690	1	186265405	186283694
A_04_P081987	0.021831	0.700729	-0.296947	0.813973	TTTCCAATAACGGACTGCTCACCACACTGTGGTTTTTCTTACTCCTGGTGTCCTATTTGG	ENSOCUT00000002136	ENSOCUT00000002136	ENSOCUG00000002138	olfactory receptor, family 4, subfamily D, member 10 [Source:HGNC Symbol;Acc:15173]	1	192300867	192301796	OR4D10-201	0	XM_002709001	0	0	ENSG00000254466	11	59244846	59245869
A_04_P100567	0.0218599	0.700729	0.633148	1.55095	TCTACTGAACAACTGGAGGAGTTGGACCTGGAGGAAGATTTTGAGATTCTGAGTGTGTAG	ENSOCUT00000010840	ENSOCUT00000010840	ENSOCUG00000010839	autophagy related 4A, cysteine peptidase [Source:HGNC Symbol;Acc:16489]	X	56710638	56775101	ATG4A-201	0	XM_002720183	0	0	ENSG00000101844	X	107334898	107397901
A_04_P003195	0.0218642	0.700729	-0.247145	0.842562	TGTGAGCAAACAGAACCCTCAGTCGAAGAACATCTGTGACACCCCCTGTGAAAATTTCTT	NM_001082052	ENSOCUT00000015831	ENSOCUG00000015834	lactalbumin, alpha- (LALBA), mRNA [Source:RefSeq mRNA;Acc:NM_001082052]	4	32948906	32953197	LALBA-201	NM_001082052	0	0	0	ENSG00000167531	12	48961467	48963849
A_04_P002224	0.021881	0.700729	-0.680084	0.624129	TTTTTGCTGGATCCTGGTGCCGGATTTTGTATCCCCTTGCATAGCATTACTAAAATATAT	NM_001082200	ENSOCUT00000016959	ENSOCUG00000016964	matrix Gla protein (MGP), mRNA [Source:RefSeq mRNA;Acc:NM_001082200]	8	24713132	24716654	MGP-201	NM_001082200	0	0	0	ENSG00000111341	12	15034115	15038860
A_04_P060027	0.0218817	0.700729	0.432192	1.34928	GTAAAGCAGAGTTTGAGGACTCAGACACGGAAACCAGTAGCAGTGAAACATCAGATGATG	ENSOCUT00000017939	ENSOCUT00000017939	ENSOCUG00000017939	GC-rich promoter binding protein 1-like 1 [Source:HGNC Symbol;Acc:28843]	13	120943995	120981795	GPBP1L1-201	0	XM_002715133	0	0	ENSG00000159592	1	46092976	46153785
A_04_P080822	0.0218948	0.700729	0.348792	1.27349	ATCGACGTCATCTACGAGATGTACACCAAGATGAACGCTGAGCTCACCTACAAGGTGTAG	ENSOCUT00000001053	ENSOCUT00000001053	ENSOCUG00000001054	glycolipid transfer protein [Source:HGNC Symbol;Acc:24867]	GL018766	15602	42391	GLTP-201	0	XM_002721981	0	0	ENSG00000139433	12	110288748	110318293
A_04_P087972	0.0219055	0.700729	0.573098	1.48771	TACGGGCCTGTCTTTAGCAGAGGATGAAGAACTGGTGTTACATCTGCTCAAAAGTCAAAA	ENSOCUT00000003846	ENSOCUT00000003846	ENSOCUG00000003843	DEAD (Asp-Glu-Ala-Asp) box polypeptide 10 [Source:HGNC Symbol;Acc:2735]	1	107647510	107940174	DDX10-201	0	XM_002708478	0	0	ENSG00000178105	11	108535752	108811657
A_04_P067851	0.0219122	0.700729	-0.373355	0.771985	CAAATTTGATTCTCTTGATTTTGACACATTGTTGAAACAGGCCCAGAAGAACCTCAGGAG	ENSOCUT00000000513	ENSOCUT00000000513	ENSOCUG00000000510	peroxisome proliferator-activated receptor gamma, coactivator-related 1 [Source:HGNC Symbol;Acc:30025]	18	50163051	50178612	PPRC1-201	0	XM_002718627	0	0	ENSG00000148840	10	103892787	103910082
A_04_P050947	0.0219224	0.700729	0.406375	1.32535	TCAGCTTTGGCATGCTTAAAAGTCCCTGAAGCAAATTCTTCTTGGATGGACACGGTTATA	ENSOCUT00000015592	ENSOCUT00000015592	ENSOCUG00000015590	dihydrolipoamide S-acetyltransferase [Source:HGNC Symbol;Acc:2896]	1	104315115	104353713	DLAT-201	0	XM_002708446	0	0	ENSG00000150768	11	111895538	111935114
A_04_P046802	0.0219388	0.700729	-0.305329	0.809258	AATCGTTACGATGAGATTAAAGAAGAGTTTGACAAGCTGCATCGGGAGTACTGCAGCACG	ENSOCUT00000011171	ENSOCUT00000011171	ENSOCUG00000011170	Holliday junction recognition protein [Source:HGNC Symbol;Acc:25444]	GL018736	1329772	1340172	HJURP-201	0	XM_002721453	0	0	ENSG00000123485	2	234742062	234763212
A_04_P003712	0.0220402	0.700729	1.24416	2.3688	GTATGTGAAGCCTGCAAAAGTAAAAATGAAGATGACAACGACATAATGGAAACACTTTGC	ENSOCUT00000016658	ENSOCUT00000016658	ENSOCUG00000016660	secreted frizzled-related protein 2 [Source:HGNC Symbol;Acc:10777]	15	10007155	10014824	SFRP2-201	0	XM_002716888	0	0	ENSG00000145423	4	154701744	154710272
A_04_P063902	0.0220557	0.700729	-0.225638	0.855217	CGAGTCAAAGAGAAGAAGGTGGTCAGCAAATCGAAAGCGCCGCACCTCCACTCCACCTGA	ENSOCUT00000001156	ENSOCUT00000001156	ENSOCUG00000001156	homeobox C13 [Source:HGNC Symbol;Acc:5125]	4	37316468	37730050	HOXC13-201	0	XM_002711131	0	0	ENSG00000123364	12	54332535	54340328
CUST_289_PI427147524	0.0220587	0.700729	-0.668756	0.629049	AGAAGATGGAAAGTAGGTCCCCAACAGGATAAGCATATTAACAGAGAGGAGTGACTGGGT	lcaf0001.i.02.a_5.1.fwd1
CUST_482_PI427147524	0.0220769	0.700729	0.524869	1.4388	AATCCCTTTGATAGAGCTGGGTCCTCTACGCTCCTTCAAAGTGTTTGAAATCAAGCCAGA	lcaf0004.b.09.a_5.1.fwd1	ENSOCUT00000003472	ENSOCUG00000003469	0	GL018699	5681941	5715427	0	0	0	0	0	0	0	0	0
A_04_P016133	0.0221352	0.700729	0.399511	1.31906	TGATGAATGAGATGAGGAGGGTGACTTCAGACTTCCGAATTGGATTTGGCTCTTTTGTGG	ENSOCUT00000003623	ENSOCUT00000003623	ENSOCUG00000003623	integrin, beta 1 (fibronectin receptor, beta polypeptide, antigen CD29 includes MDF2, MSK12) [Source:HGNC Symbol;Acc:6153]	GL018724	2862294	2889817	ITGB1-201	0	XM_002721189	0	0	ENSG00000150093	10	33189247	33294720
A_04_P102773	0.0221374	0.700729	1.10116	2.14526	ATATGTATCTGGAGCCAACTTCCTGGGTGAGATTATTGAATGGATTGGCTATGCCTTGGC	ENSOCUT00000001235	ENSOCUT00000001235	ENSOCUG00000001236	Uncharacterized protein [Source:UniProtKB/TrEMBL;Acc:G1SF12]	2	154595908	154650270	0	0	XM_002709931	0	0	0	0	0	0
CUST_2133_PI427147524	0.0221387	0.700729	-0.451779	0.731141	ATTAGGAACACTGTACCACAGGAACAAACGACCACCAGGTGGGAAAGACAAGCAAAGAAA	lcaf0040.l.04.a_5.1.fwd2	ENSOCUT00000012212	ENSOCUG00000012206	DEAD (Asp-Glu-Ala-Asp) box polypeptide 46 [Source:HGNC Symbol;Acc:18681]	3	17489605	17546873	DDX46-201	0	XM_002710216	0	0	ENSG00000145833	5	134094469	134190823
CUST_4032_PI427147524	0.0221548	0.700729	-0.368753	0.774452	TTTTGCTCTGCATTGCCTCCATGGAGAACTCTTAATGTGTGTCTTTGGATGGCTCTGTCT	lcao0032.h.12.c_5.1.fwd1
CUST_12349_PI427147524	0.0221556	0.700729	0.326582	1.25404	CGCTTCACCACCTACGAAATCAGAGTCAAGACAAACCTTCCAATTTTCAAGCTGAAGGAA	lcaw0075.f.11.a_5.1.fwd1	ENSOCUT00000005855	ENSOCUG00000005858	sorting nexin 3 (SNX3), mRNA [Source:RefSeq mRNA;Acc:NM_001171324]	12	96203245	96251614	SNX3-201	NM_001171324	0	0	0	ENSG00000112335	6	108532426	108582464
A_04_P001566	0.0221689	0.700729	-0.378459	0.769259	TACGTAATAGCAAAGAGGAGCGCATTGACTTGGATGCAGGAGAGGAAGACATTCAAGAAG	NM_001101692	ENSOCUT00000017570	ENSOCUG00000017569	solute carrier family 5 (sodium/glucose cotransporter), member 1 (SLC5A1), mRNA [Source:RefSeq mRNA;Acc:NM_001101692]	21	4393143	4471611	RA_M004_JSM9082BF-201	NM_001101692	0	0	0	ENSG00000100170	22	32439019	32509016
A_04_P001121	0.0221821	0.700729	-0.382631	0.767037	CCAAGCTCTTTTGTAAAGTTTTGTAGTGATTTGTATGCCGCCGGAATAAAGAATGAATGG	NM_001082741	ENSOCUT00000000091	ENSOCUG00000000091	serpin peptidase inhibitor, clade F (alpha-2 antiplasmin, pigment epithelium derived factor), member 2 (SERPINF2), mRNA [Source:RefSeq mRNA;Acc:NM_001082741]	19	16407028	16414499	SERPINF2-201	NM_001082741	0	0	0	ENSG00000167711	17	1646130	1658562
A_04_P046203	0.0221865	0.700729	0.332451	1.25915	AGGTATATGCTCATGCAGTACTTGGCCAACACTCTCATGTGGTTCGATATTTTTCTGCCT	ENSOCUT00000013072	ENSOCUT00000013072	ENSOCUG00000013074	WEE1 G2 checkpoint kinase [Source:HGNC Symbol;Acc:12761]	1	151369609	151397063	WEE1-201	0	0	0	0	ENSG00000166483	11	9595228	9615004
A_04_P078967	0.0222026	0.700729	-0.298982	0.812826	AATAACAAGCTGCACAGATTCACAGGAATCCTGAGCTATAAGGGGAAGGACTACTTCCTG	ENSOCUT00000011566	ENSOCUT00000011566	ENSOCUG00000011567	Uncharacterized protein [Source:UniProtKB/TrEMBL;Acc:G1T1J2]	1	18390152	18444492	0	0	0	0	0	0	0	0	0
CUST_3176_PI427147524	0.0222244	0.700729	-0.267479	0.83077	TTATCATTGCCAGACTGACCCATCCAAAGACCCACAGCATATCTTTTCCACGGAGGAAAT	lcah0007.n.19.a_5.1.rev2
A_04_P043949	0.0222347	0.700729	-0.241759	0.845713	GATAGATCAGCGTGGCAAAGTTCTTTCATCACGGATTCACGCCATTGAAGAAAAGACATC	ENSOCUT00000015130	ENSOCUT00000015130	ENSOCUG00000015132	keratin 28 [Source:HGNC Symbol;Acc:30842]	19	41868706	41877255	KRT28-201	0	XM_002719365	0	0	ENSG00000173908	17	38948455	38956211
A_04_P070213	0.0222737	0.700729	0.404039	1.32321	CCACTATGGTGTGTTTTATGCTTACGTAAAGCTGAAGGAACAAGAAATGAGAAATATTGT	ENSOCUT00000010246	ENSOCUT00000010246	ENSOCUG00000010247	ATPase, H+ transporting, lysosomal 38kDa, V0 subunit d2 [Source:HGNC Symbol;Acc:18266]	3	101581452	101636320	ATP6V0D2-201	0	XM_002710673	0	0	ENSG00000147614	8	86999552	87166457
CUST_2326_PI427147524	0.0223026	0.700729	0.483795	1.39842	ATGAAAGGTGTTCTGGTTGATGAGGAGAATATCTGCGAATCGTGCCTTTCCCCTATTCTG	lcag0005.b.12.a_5.1.fwd1	ENSOCUT00000000677	ENSOCUG00000000676	vacuolar protein sorting 41 homolog (S. cerevisiae) [Source:HGNC Symbol;Acc:12713]	10	21833327	22020788	VPS41-201	0	XM_002713677	0	0	ENSG00000006715	7	38762563	38971994
A_04_P001595	0.022341	0.700729	0.441407	1.35793	AGCACTGGATAATTAAGAACAGCTGGGGAGAAAGCTGGGGAAACAAAGGCTATATCCTCA	NM_001082641	ENSOCUT00000011087	ENSOCUG00000011090	cathepsin K (CTSK), mRNA [Source:RefSeq mRNA;Acc:NM_001082641]	13	41346878	41360274	CTSK-201	NM_001082641	0	0	0	ENSG00000143387	1	150768684	150780799
A_04_P059928	0.0223468	0.700729	0.587231	1.50236	ACACGTGTCCGATTTATTAACCTTGCAAGAACGCTTCAGGCACATATGGAAGATCTCGAA	ENSOCUT00000001217	ENSOCUT00000001217	ENSOCUG00000001217	membrane-associated ring finger (C3HC4) 7, E3 ubiquitin protein ligase [Source:HGNC Symbol;Acc:17393]	7	98617705	98652522	MARCH7-202	0	XM_002712203	0	0	ENSG00000136536	2	160569000	160627538
A_04_P064623	0.0223638	0.700729	0.567576	1.48203	ATCATGGGCTACTACTATATTCCCATAAAGTCAGAAGATATTCAGGGGCCAGAAGATAAG	NM_001082700	ENSOCUT00000001853	ENSOCUG00000001853	solute carrier family 15 (H+/peptide transporter), member 2 (SLC15A2), mRNA [Source:RefSeq mRNA;Acc:NM_001082700]	14	97075982	97116413	SLC15A2-201	NM_001082700	0	0	0	ENSG00000163406	3	121612936	121662949
A_04_P059584	0.0223814	0.700729	0.432464	1.34954	TTCATTCATCCTTGCCTGGATCGAGACGTGGTTCCTGGATTTCAAAGTCTTACCTCAAGA	ENSOCUT00000008937	ENSOCUT00000008937	ENSOCUG00000008939	STARD3 N-terminal like [Source:HGNC Symbol;Acc:19169]	10	21414729	21466442	STARD3NL-201	0	XM_002713765	0	0	ENSG00000010270	7	38217824	38270272
A_04_P011188	0.0224095	0.700729	0.529251	1.44318	AGATATCTTCAAGTACTTCTCATCCTGATACTCCTACAAAACAGTGTCAAACATCAGCCT	ENSOCUT00000001687	ENSOCUT00000001687	ENSOCUG00000001686	bobby sox homolog (Drosophila) [Source:HGNC Symbol;Acc:14422]	14	112236358	112516150	BBX-201	0	XM_002716721	0	0	ENSG00000114439	3	107241783	107530171
A_04_P019076	0.022442	0.700729	1.12528	2.18143	TTTCCTTGGGCTGCGTGCTTTTCACCACCATAGGTTCTACCTCAAAATGTTTGAGGACTA	ENSOCUT00000001235	ENSOCUT00000001235	ENSOCUG00000001236	Uncharacterized protein [Source:UniProtKB/TrEMBL;Acc:G1SF12]	2	154595908	154650270	0	0	XM_002709931	0	0	0	0	0	0
A_04_P088787	0.0224423	0.700729	0.653396	1.57287	AGGTCAAGATTTGGTTTCAAAACCGCCGAATGAAACTCAAGAAGATGAGCCGAGAGAACC	NM_001206424	ENSOCUT00000008964	ENSOCUG00000008964	homeobox D10 (HOXD10), mRNA [Source:RefSeq mRNA;Acc:NM_001206424]	7	115676651	115681796	HOXD10-201	NM_001206424	0	0	0	ENSG00000128710	2	176973518	176984670
A_04_P086426	0.022448	0.700729	-0.22442	0.855939	ATATTTTCACGAGCCAAATAAGAAATTCTTCGAGCTCGTGGGCAGAACATTTGACTGGCA	ENSOCUT00000007600	ENSOCUT00000007600	ENSOCUG00000007602	heparan sulfate (glucosamine) 3-O-sulfotransferase 1 [Source:HGNC Symbol;Acc:5194]	2	1876130	1877065	HS3ST1-201	0	XM_002709358	0	0	ENSG00000002587	4	11394774	11431389
A_04_P089406	0.0224589	0.700729	0.543112	1.45711	CAAACCCCACTTACAGAAACTTTGTGATGGCATCAACAAGATGTTGGACGAAGAGAACAT	ENSOCUT00000010856	ENSOCUT00000010856	ENSOCUG00000010860	tumor necrosis factor, alpha-induced protein 8 [Source:HGNC Symbol;Acc:17260]	3	3891222	3891794	TNFAIP8-201	0	XM_002710397	0	0	ENSG00000145779	5	118604387	118735383
A_04_P073644	0.0224767	0.700729	-0.567958	0.674571	AGGTGACTTACGAAAGCCTAACATCAGGCATTGTGGCCATTCATTCTGGCTTCAAGCTTT	ENSOCUT00000014867	ENSOCUT00000014867	ENSOCUG00000014871	coenzyme Q5 homolog, methyltransferase (S. cerevisiae) [Source:HGNC Symbol;Acc:28722]	21	12055273	12070853	COQ5-201	0	XM_002719817	0	0	ENSG00000110871	12	120941077	120972237
CUST_26_PI428255556	0.0224885	0.700729	-0.321026	0.8005	AAGTACATAGTGACTGGCTCAGGGGACAAGAAGGCTACAGTCTATGAAGTCATCTACTGA	ENSOCUG00000000531	ENSOCUT00000000532	ENSOCUG00000000531	transducin-like enhancer of split 1 (E(sp1) homolog, Drosophila) [Source:HGNC Symbol;Acc:11837]	1	68036931	68132445	TLE1-201	0	0	0	0	ENSG00000196781	9	84198598	84304220
CUST_4297_PI427147524	0.0224945	0.700729	0.284953	1.21837	GAAAGGAGCAGCGTTTCTTGCTATCACAACTATCTATTCGGAGACTGGATCAGGTTTTGT	lcao0044.d.06.c_5.1.rev1
A_04_P062885	0.0225072	0.700729	-0.312506	0.805242	TCTATTTAAGAAGCTCTGCTCCTTCCGCTACCGCAGAGATTTACTGAAACTCTCCTATGG	ENSOCUT00000008548	ENSOCUT00000008548	ENSOCUG00000008544	adenosine deaminase, RNA-specific [Source:HGNC Symbol;Acc:225]	13	38038920	38058308	ADAR-201	0	0	0	0	ENSG00000160710	1	154554538	154600475
A_04_P076615	0.0225083	0.700729	0.262442	1.19951	CTATATGCTTAGAAACAGATTCACCTGCACTAGGACCAGTAAAACAGGTGCGAAATGAGC	ENSOCUT00000004793	ENSOCUT00000004793	ENSOCUG00000004792	TatD DNase domain containing 3 [Source:HGNC Symbol;Acc:27010]	16	60263022	60291078	TATDN3-201	0	XM_002717519	0	0	ENSG00000203705	1	212965170	212989968
CUST_12457_PI427147524	0.0225125	0.700729	-0.256364	0.837195	GGGAGGTAGCCTTAGCAGATCTCCCTTTGTTGTACTCAGCTAATTGCTAATTACGTAGTG	lcaw0076.h.09.a_5.1.rev2
A_04_P004296	0.0225151	0.700729	0.439261	1.35591	TGCAGAGAGATTTAAAAAGAGTGGTGGACGCCAGGTTAAAACTAAGTGAAGAGCTGAGTG	ENSOCUT00000000459	ENSOCUT00000000459	ENSOCUG00000000459	ARP3 actin-related protein 3 homolog B (yeast) [Source:HGNC Symbol;Acc:17256]	13	14087590	14209985	ACTR3B-201	0	XM_002715051	0	0	ENSG00000133627	7	152456834	152552463
A_04_P091377	0.0225171	0.700729	0.248039	1.18759	TGAACAACTAATGTTTGAAGAGAAGAACAAAGCCCAGAGGTTGCAGACAGAACTGGACGT	ENSOCUT00000004781	ENSOCUT00000004781	ENSOCUG00000004778	rabaptin, RAB GTPase binding effector protein 1 [Source:HGNC Symbol;Acc:17677]	19	12577161	12817183	RABEP1-201	0	XM_002719009	0	0	ENSG00000029725	17	5185558	5289129
CUST_2126_PI427147524	0.0225323	0.700729	-0.229216	0.853098	ACACCACCTGATATTCCCTCTTCAGTATCAACAACGCAATCTTTATCAATTCACTATAAT	lcaf0040.i.15.a_5.1.fwd1	ENSOCUT00000003287	ENSOCUG00000000547	shugoshin-like 2 (S. pombe) [Source:HGNC Symbol;Acc:30812]	7	141167897	141191932	SGOL2-201	0	0	0	0	ENSG00000163535	2	201374731	201448505
A_04_P085498	0.0225445	0.700729	0.493322	1.40768	ATTAGAAGAGGATTCTGCAGACTGGGAAAAGGAGCTACAGCAAGAACTTCAGGAATACGA	ENSOCUT00000000679	ENSOCUT00000000679	ENSOCUG00000000680	synapse associated protein 1 [Source:HGNC Symbol;Acc:16273]	X	2603486	2644605	SYAP1-201	0	XM_002719916	0	0	ENSG00000169895	X	16737755	16783459
A_04_P050039	0.0225578	0.700729	-0.775186	0.584313	TATATCCGGAATTCTGTGGATGGAAAATGGTTCTGCTTCAATGACTCTGTTTGTTGGGTG	ENSOCUT00000005072	ENSOCUT00000005072	ENSOCUG00000005073	Uncharacterized protein [Source:UniProtKB/TrEMBL;Acc:G1SN54]	GL018809	604901	659177	0	0	XM_002722546	0	0	ENSG00000161133	22	20704868	20745048
CUST_1001_PI427147524	0.0225962	0.700729	0.533605	1.44754	GTTGTCAACCAAGGAACTGGGAAAGACCTGGATCCCAACAACGTTATCATTGAGCAAGAA	lcaf0013.o.14.a_5.1.fwd1
CUST_5344_PI427147524	0.0226116	0.700729	0.334812	1.26121	ATCTTCATGTGTAGAAAGTTGCTTTTGCAGTCAGTCAGTCCTTAAGTAGAATTCCTGTTG	lcas0003.a.09.a_5.1.fwd2
A_04_P027024	0.0226202	0.700729	-0.300548	0.811944	TGGCTCTCGCCTTCCCAGCATGCCCTTTGTCACAAAGGGCTATATTTTTCTTTTGTTTTA	ENSOCUT00000008741	ENSOCUT00000008741	ENSOCUG00000008743	nicotinamide nucleotide adenylyltransferase 2 [Source:HGNC Symbol;Acc:16789]	GL019361	17819	44452	NMNAT2-201	0	XM_002724115	0	0	ENSG00000157064	1	183217372	183387737
CUST_11538_PI427147524	0.0226253	0.700729	-0.318723	0.801779	CCGTAAACATCATTTGCATGTCAGTAAGCAAAAAAGAAAACAGGGGAGGAGATGGAACAA	lcaw0066.g.12.a_5.1.rev2
A_04_P001077	0.0226299	0.700729	-0.259201	0.83555	TTCAGGAGGCAGACTACTTGGCTACAGTCGAAATACAGTGTTATGTGAGCTACTCAAAAA	NM_001122939	ENSOCUT00000011137	ENSOCUG00000011138	agouti signaling protein (ASIP), mRNA [Source:RefSeq mRNA;Acc:NM_001122939]	4	5435027	5460609	ASIP-201	NM_001122939	0	0	0	ENSG00000101440	20	32782375	32857150
A_04_P001606	0.0226307	0.700729	0.442631	1.35908	AATCAATGGCTAACCTGGCTAGAAACCGCTGAAGAAGAAGAATCTGAGGAAGAAGCTGAC	NM_001082379	ENSOCUT00000013332	ENSOCUG00000013326	eukaryotic translation initiation factor 4 gamma, 2 (EIF4G2), mRNA [Source:RefSeq mRNA;Acc:NM_001082379]	1	152586617	152597723	EIF4G2-201	NM_001082379	0	0	0	ENSG00000110321	11	10818597	10830657
A_04_P076677	0.0226452	0.700729	-0.493017	0.710538	TGACCTACCAGTCCTGCCAGAGTCTGATCTACAGACGGTGTCTGCTCCATGACAGCATCG	ENSOCUT00000008751	ENSOCUT00000008751	ENSOCUG00000008751	general transcription factor IIIC, polypeptide 4, 90kDa [Source:HGNC Symbol;Acc:4667]	GL018764	1295056	1306062	GTF3C4-202	0	XM_002721950	0	0	ENSG00000125484	9	135545422	135570342
CUST_12233_PI427147524	0.0226541	0.700729	0.889263	1.85223	GTTCACCTGTAATGATTATCAGTCATTTTTCTTCCTGTACGTACTGTCAAAAATGACATC	lcaw0074.c.11.a_5.1.fwd1
A_04_P005053	0.022655	0.700729	0.340909	1.26655	CTTTGGAGTGAAGTGTTTTCCATGGACATGTTTTACAGCTGCTTTAAAAAAGAAGGAATA	ENSOCUT00000009418	ENSOCUT00000009418	ENSOCUG00000009420	neurolysin (metallopeptidase M3 family) [Source:HGNC Symbol;Acc:16058]	11	81871199	81965559	NLN-201	0	0	0	0	ENSG00000123213	5	65018023	65167553
A_04_P072762	0.0227321	0.700729	-0.229508	0.852926	TTGCAGGTGAAGACGTGGTACCAGAATCGAAGGATGAAGTGGAAGAAAATAGTGTTGCAG	ENSOCUT00000006553	ENSOCUT00000006553	ENSOCUG00000006551	BARX homeobox 1 [Source:HGNC Symbol;Acc:955]	1	71387428	71391311	BARX1-201	0	0	0	0	ENSG00000131668	9	96713905	96717654
CUST_4484_PI427147524	0.0227521	0.700729	0.436331	1.35316	AACTAACTGGAATGAAGAGTTGCTGAAGGGTTGCAAGGACATCTCCTGTCATGGGATAGA	lcao0049.g.11.c_5.1.fwd2
CUST_7075_PI427147524	0.0227563	0.700729	0.536101	1.45005	ACCTAGCAGATGTACATTTCTATTCTGCAATGTTAGCGGCTTGCACTGTGCAGGTAGTCT	lcaw0017.e.06.a_5.1.fwd2
CUST_12571_PI427147524	0.0227615	0.700729	0.377473	1.29906	GTTAAACCATCCATTCCCTCACCTTCAGCCTTCAGTGAATGTGCTTTCTAGTTGTCAGGA	lcaw0078.b.10.a_5.1.fwd1
CUST_7038_PI427147524	0.0227625	0.700729	0.58777	1.50292	GGTGTGGAATGTCGTCAGTGGCAAACATTTCACAGATTTTTATTTTGTTTCTGTCTTCAA	lcaw0017.b.01.a_5.1.fwd1
CUST_716_PI427147524	0.0227732	0.700729	0.458554	1.37416	GCAAGATGCCTTTGCAAATTTGGCCAACTTTAGCAAATAAGAGATTGTAAAGAAACAGAA	lcaf0007.j.18.a_5.1.rev1	ENSOCUT00000025377	ENSOCUG00000014232	clathrin interactor 1 [Source:HGNC Symbol;Acc:23186]	3	39187917	39260778	CLINT1-201	0	XM_002710186	0	0	ENSG00000113282	5	157212751	157286183
A_04_P099507	0.0227765	0.700729	0.412732	1.3312	GTATGATCAGAATCACATCATCCTCAACACCGTGAGCAAAGAGAAGTTAACACAGGTGTG	ENSOCUT00000013372	ENSOCUT00000013372	ENSOCUG00000013366	absent in melanoma 1 [Source:HGNC Symbol;Acc:356]	12	94650495	94702099	AIM1-201	0	XM_002714883	0	0	ENSG00000112297	6	106959730	107018326
A_04_P055941	0.0227875	0.700729	0.653785	1.57329	GATGAGGATCAATTTTCTGCTTCGCCGGTATCAAGGCTGAGTGATGAGGTGACGTTTTTT	ENSOCUT00000010202	ENSOCUT00000010202	ENSOCUG00000010206	defensin, beta 125 [Source:HGNC Symbol;Acc:18105]	4	7866261	7866572	DEFB125-201	0	0	0	0	ENSG00000178591	20	67891	77735
CUST_335_PI428255556	0.0228042	0.700729	0.230653	1.17337	TGATGACAATGAGAAAGCCAGTGGGCCCAAGGTCGATGTAATCCAAGTTCGTCCTTTATA	ENSOCUG00000007707		ENSOCUG00000007707	opsin 3 [Source:HGNC Symbol;Acc:14007]	16	31518391	31566008	OPN3-201	0	XM_002717317	0	0	ENSG00000054277	1	241753404	241840678
A_04_P079968	0.0228217	0.700729	-0.2473	0.842471	CAAAAGCAAACAGCAGCTTCTCAAAGACCGGAATTTAGCAAGAGAGAAAGAGCAAGAGCG	ENSOCUT00000017467	ENSOCUT00000017467	ENSOCUG00000017466	bromodomain, testis-specific [Source:HGNC Symbol;Acc:1105]	13	72439154	72483844	BRDT-201	0	XM_002715866	0	0	ENSG00000137948	1	92414928	92479983
A_04_P005017	0.0228293	0.700729	-0.253727	0.838727	CAATTTCTGTCTCATCTTGATATGTCTCCTGCTGATCTGCATCATCGTCATGCTTCTCTG	NM_001082621	ENSOCUT00000013855	ENSOCUG00000013865	phospholamban (PLN), mRNA [Source:RefSeq mRNA;Acc:NM_001082621]	12	107544968	107555391	PLN-201	NM_001082621	0	0	0	ENSG00000198523	6	118869461	118881893
A_04_P089547	0.0228347	0.700729	-0.23252	0.851147	GGAGTTGCTTGGATGTCAGTTTATTCCTAAAGGTCGACCTCCAAAACTTACTCAACCTCC	ENSOCUT00000008319	ENSOCUT00000008319	ENSOCUG00000008318	discoidin, CUB and LCCL domain containing 2 [Source:HGNC Symbol;Acc:24627]	14	121856307	121921097	DCBLD2-201	0	0	0	0	ENSG00000057019	3	98514785	98620533
A_04_P066997	0.0228367	0.700729	0.513007	1.42702	TTGACCCATGGCTTTTGGATCACCGAACGTGTCCAATGTGTAAACTTGATGTCATCAAGG	ENSOCUT00000013058	ENSOCUT00000013058	ENSOCUG00000013058	ring finger protein 149 [Source:HGNC Symbol;Acc:23137]	2	91095309	91120527	RNF149-201	0	XM_002710011	0	0	ENSG00000163162	2	101887681	101925163
A_04_P008691	0.0228546	0.700729	-0.388197	0.764084	TCTCCGTGCGTTTGAGGGAGTAGTAAAAACCCTTCCACTGGGCCCAGTTGATGCCGTTGG		ENSOCUT00000015157	ENSOCUG00000015162	microfibrillar-associated protein 4 [Source:HGNC Symbol;Acc:7035]	GL018817	320282	320282	MFAP4-201	0	XM_002722656	0	0	ENSG00000166482	17	19286755	19290553
A_04_P058942	0.0228696	0.700729	-0.531787	0.691697	ATGGAAGAGGATATATTTAACAAGCCTGAATGTGCTCATGTTCAGAGAGCAATATTCCAA	ENSOCUT00000016161	ENSOCUT00000016161	ENSOCUG00000016157	exonuclease 1 [Source:HGNC Symbol;Acc:3511]	16	31778881	31815507	EXO1-201	0	XM_002717341	0	0	ENSG00000174371	1	242011269	242058450
A_04_P019080	0.0228728	0.700729	1.12821	2.18587	TTTTCTCTCTGTGTTTCCTTGGGCTGCGTGCTTTTCACCACCATAGGTTCTACCTCAAAA	ENSOCUT00000001235	ENSOCUT00000001235	ENSOCUG00000001236	Uncharacterized protein [Source:UniProtKB/TrEMBL;Acc:G1SF12]	2	154595908	154650270	0	0	XM_002709931	0	0	0	0	0	0
A_04_P057854	0.0229164	0.700729	0.557975	1.4722	ATCCTGGAAATCAGGGAGACTTCTTTTCAGATGCTACCAATAAGCAATGAACCCATCTCA	ENSOCUT00000001597	ENSOCUT00000001597	ENSOCUG00000001599	fibronectin leucine rich transmembrane protein 3 [Source:HGNC Symbol;Acc:3762]	4	21887023	21888972	FLRT3-201	0	XM_002710963	0	0	ENSG00000125848	20	14303634	14318262
CUST_5_PI427147524	0.0229358	0.700729	-0.217723	0.859922	CAGAACATCATCAAAAAAGACATTCAGAACATGATCGTGGAGGAGTGTGGCTGCTCATAG	ENSOCUG00000000621	ENSOCUT00000000623	ENSOCUG00000000621	inhibin, beta A [Source:HGNC Symbol;Acc:6066]	10	24692312	24705511	INHBA-201	0	0	0	0	ENSG00000122641	7	41724712	41742706
A_04_P042157	0.0229485	0.700729	-0.332025	0.794421	GTTTCGCAGAGCACTTAAATACATTTTGCTAGGTAAAATTTTCAGCTCACATTTCCAGAA	ENSOCUT00000007582	ENSOCUT00000007582	ENSOCUG00000007584	trace amine associated receptor 2 [Source:HGNC Symbol;Acc:4514]	12	122891431	122892441	TAAR2-201	0	XM_002714742	0	0	ENSG00000146378	6	132938161	132945414
A_04_P058729	0.0229491	0.700729	-0.268379	0.830252	TGCAATCTGTGAGTGGATGGTGGCCTTTGGTTTTATTTTCTACTTCCTAACATTCATCCA	ENSOCUT00000016493	ENSOCUT00000016493	ENSOCUG00000016500	DNA-damage regulated autophagy modulator 1 [Source:HGNC Symbol;Acc:25645]	4	81177265	81217272	DRAM1-201	0	XM_002711225	0	0	ENSG00000136048	12	102271129	102405908
CUST_855_PI427147524	0.0229671	0.700729	0.456764	1.37246	GTTTTACATACCTTTCGGTTCTTTTTACTCCCAAGAAGGGGGCGTCAGCCTCAAAAAGTG	lcaf0010.g.21.a_5.1.fwd2	ENSOCUT00000012548	ENSOCUG00000012551	desumoylating isopeptidase 2 [Source:HGNC Symbol;Acc:24264]	16	22848259	22921636	DESI2-201	0	0	0	0	ENSG00000121644	1	244816237	244872335
A_04_P102776	0.022982	0.700729	1.11403	2.1645	CACATATGTATCTGGAGCCAACTTCCTGGGTGAGATTATTGAATGGATTGGCTATGCCTT	ENSOCUT00000001235	ENSOCUT00000001235	ENSOCUG00000001236	Uncharacterized protein [Source:UniProtKB/TrEMBL;Acc:G1SF12]	2	154595908	154650270	0	0	XM_002709931	0	0	0	0	0	0
CUST_2205_PI427147524	0.0229821	0.700729	-0.662438	0.63181	ATGCTGCTTACAATCACTACTTCAGGCAACGCCGCAGAGCTGAATAAGATTGGAAAAATC	lcag0002.g.02.a_5.1.rev1	ENSOCUT00000016959	ENSOCUG00000016964	matrix Gla protein (MGP), mRNA [Source:RefSeq mRNA;Acc:NM_001082200]	8	24713132	24716654	MGP-201	NM_001082200	0	0	0	ENSG00000111341	12	15034115	15038860
A_04_P024742	0.0230013	0.700729	0.470057	1.38516	AGAAAAGGTTCTATGGTCCACAAAAGCGGAAGATGCTGTTTATGGGATTTGTCCGTCTGG	ENSOCUT00000012305	ENSOCUT00000012305	ENSOCUG00000012307	family with sequence similarity 213, member A [Source:HGNC Symbol;Acc:28651]	GL018716	213015	236314	FAM213A-201	0	XM_002720973	0	0	ENSG00000122378	10	82167585	82192753
CUST_1084_PI428255556	0.0230284	0.700729	-0.331835	0.794525	TTCTCAGCCACCAAAGGATTGCTCTTGATGAACAGGGTACTTAGGGTTATAGCACTGTCA	ENSOCUG00000027626	ENSOCUT00000032174	ENSOCUG00000027626	CD247 molecule (CD247), mRNA [Source:RefSeq mRNA;Acc:NM_001082002]	13	25457777	25540068	CD247-201	NM_001082002	0	0	0	ENSG00000198821	1	167399877	167487847
A_04_P026653	0.0230332	0.700729	-0.252887	0.839216	CTGATGGTACTGCTGGCCCGACACTGCTTTCTGTTTCCATTTTGTTTTTGTTTTTGTTTG	EB373157
A_04_P002222	0.0230396	0.700729	-0.656882	0.634248	AGACACATGCACAGTGCTTGTTTCCTACATATTTTTCTGTTGGGCTGCACCCTTCCTTCT	NM_001082200	ENSOCUT00000016959	ENSOCUG00000016964	matrix Gla protein (MGP), mRNA [Source:RefSeq mRNA;Acc:NM_001082200]	8	24713132	24716654	MGP-201	NM_001082200	0	0	0	ENSG00000111341	12	15034115	15038860
A_04_P088789	0.0230515	0.700729	0.463406	1.37879	TAAGCACCAAACGCTGGAATTAGAAAAAGAGTTCTTGTTCAATATGTACCTCACCCGCGA	NM_001206424	ENSOCUT00000008964	ENSOCUG00000008964	homeobox D10 (HOXD10), mRNA [Source:RefSeq mRNA;Acc:NM_001206424]	7	115676651	115681796	HOXD10-201	NM_001206424	0	0	0	ENSG00000128710	2	176973518	176984670
A_04_P001452	0.0230579	0.700729	-0.519684	0.697525	AACCCTGAGGATCCTCCAGGATCAGAAGTACTTCGTATCCAGAATGTTTTGTCTGAGAAG	NM_001082078			Oryctolagus cuniculus paraoxonase 3 (PON3), mRNA	10			PON3	NM_001082078
A_04_P080377	0.0230637	0.700729	0.342101	1.2676	TTTTATGCCACAGAAGAAATATACTTCATCATGCAGTCCTGCTGGGCTTTCGACTCCAGG	ENSOCUT00000004897	ENSOCUT00000004897	ENSOCUG00000004897	fms-related tyrosine kinase 3 [Source:HGNC Symbol;Acc:3765]	GL018735	1068365	1133192	FLT3-201	0	XM_002721428	0	0	ENSG00000122025	13	28577411	28674729
A_04_P066118	0.0231213	0.700729	-0.269324	0.829708	ACATACTGGGAGTTCCTCAGTGGCAGTACACCTTTGAATCAAGGGGTTGCTTACTATGTA	ENSOCUT00000003644	ENSOCUT00000003644	ENSOCUG00000003643	gastric intrinsic factor (vitamin B synthesis) [Source:HGNC Symbol;Acc:4268]	1	192635992	192651663	GIF-201	0	XM_002709184	0	0	ENSG00000134812	11	59596741	59612974
A_04_P064455	0.023124	0.700729	0.3927	1.31285	TATCATTATAAACAGAAAGTTAGGGTCCGCTGGTTAGAACGAGAGCCAGTTAAGGCGAAG	ENSOCUT00000015566	ENSOCUT00000015566	ENSOCUG00000015567	suppressor of cytokine signaling 5 [Source:HGNC Symbol;Acc:16852]	2	139495314	139496924	SOCS5-201	0	XM_002709886	0	0	ENSG00000171150	2	46926091	46990268
A_04_P061973	0.0231268	0.700729	-0.414371	0.750346	CCAACACAGCCTGGAAGAGATTAAGAGTGACAAATCCTCACTTAAATCTAGAGCTGAAAT		ENSOCUT00000010553	ENSOCUG00000010551	solute carrier family 7 (cationic amino acid transporter, y+ system), member 3 [Source:HGNC Symbol;Acc:11061]	X	49403242	49403242	SLC7A3-201	0	XM_002720083	0	0	ENSG00000165349	X	70145432	70150975
A_04_P068588	0.0231493	0.700729	-0.602496	0.658614	AGAATCCAACCAGAAAATGGAAGAACTTGGTCTGGCAGGAGAGTTGATTCTTCGTCCAAC	ENSOCUT00000011301	ENSOCUT00000011301	ENSOCUG00000011300	cytochrome P450, family 4, subfamily V, polypeptide 2 [Source:HGNC Symbol;Acc:23198]	2	63617891	63643414	CYP4V2-201	0	XM_002709333	0	0	ENSG00000145476	4	187112674	187134610
A_04_P097367	0.0231605	0.700729	0.343649	1.26896	AAGCCATTTAAAGGAGTCAAATATGTCACGAAAGCTGGAAAGTTCCAAGTGAGGACATGA	ENSOCUT00000009946	ENSOCUT00000009946	ENSOCUG00000009946	adaptor-related protein complex 3, mu 1 subunit [Source:HGNC Symbol;Acc:569]	18	13339946	13363762	AP3M1-201	0	XM_002718404	0	0	ENSG00000185009	10	75881524	75910821
A_04_P003104	0.0231665	0.700729	-0.274536	0.826716	ATTGTCCCTTCTCTCAATGCTTTTCTTCCATGGGAGGTTTCAATAAACAGCAATAAATAA	NM_001082121	ENSOCUT00000023266	ENSOCUG00000024091	solute carrier family 22 (organic anion transporter), member 8 (SLC22A8), mRNA [Source:RefSeq mRNA;Acc:NM_001082121]	GL018717	1367437	1388986	SLC22A8-201	NM_001082121	0	0	0	ENSG00000149452	11	62756626	62783311
A_04_P044322	0.0232064	0.700729	0.231117	1.17374	AAGGCTTCCGAGCAGGTCCTCAACCTGGTGGCCCAGTTTCAGAAGAACAGCAAGCTCTGA	ENSOCUT00000016222	ENSOCUT00000016222	ENSOCUG00000016223	0	5	37939455	37951694	0	0	XM_002711711	0	0	ENSG00000103150	16	83932731	83949787
A_04_P059410	0.0232105	0.700729	-0.567776	0.674656	TCTTCTTGCACTTATGAACCAACTTGCTGTATCACTGGTGGTTTACAGTTGCCTAGTAAG	XM_002716790	ENSOCUT00000017105	ENSOCUG00000017110	keratin associated protein 27-1 [Source:HGNC Symbol;Acc:33864]	14	159936842	159937465	KRTAP27-1-201	0	XM_002716790	0	0	ENSG00000206107	21	31709331	31710012
A_04_P061857	0.0232181	0.700729	0.427684	1.34507	TATATTTTCTCATAACGATAAGCTCATCAGACGGATGATTGACGAGACGTCCAGTGGTGG	ENSOCUT00000011904	ENSOCUT00000011904	ENSOCUG00000011906	aldehyde dehydrogenase 3 family, member A2 [Source:HGNC Symbol;Acc:403]	GL018817	127097	149114	ALDH3A2-201	0	XM_002722653	0	0	ENSG00000072210	17	19551449	19580911
A_04_P038712	0.0232199	0.700729	-0.37082	0.773343	TCAAAGAAAATAATAAAAAGTCCAGCACTAGGGCTCCCTCTCCTACCAAGCGCAAAGACC	ENSOCUT00000004385	ENSOCUT00000004385	ENSOCUG00000004387	0	GL018968	21684	27477	0	0	0	0	0	ENSG00000205937	16	2303117	2318413
A_04_P053512	0.0232248	0.700729	0.299191	1.23045	CTTTCACTCTTTGGACTCATGGGAGTTGCTTTTGGAATGAATTTGGAATCTTCCCTTGAA	ENSOCUT00000017332	ENSOCUT00000017332	ENSOCUG00000017333	MRS2 magnesium transporter [Source:HGNC Symbol;Acc:13785]	12	12550904	12586156	MRS2-201	0	XM_002714158	0	0	ENSG00000124532	6	24403153	24425810
A_04_P080013	0.0232337	0.700729	0.292553	1.22481	TCACGTTCATCCTTTTGGAGCAAGCATTGAATATATCTGTTCCTACTTGCATCGTCTTGA	ENSOCUT00000012623	ENSOCUT00000025636	ENSOCUG00000012625	ecto-NOX disulfide-thiol exchanger 2 [Source:HGNC Symbol;Acc:2259]	X	105011956	105326841	ENOX2-201	0	0	0	0	ENSG00000165675	X	129757350	130037208
A_04_P076262	0.0232396	0.700729	0.426587	1.34405	GAACAGCAGGAAGACAACATCAACAAATTCACTGAGTACATCAGCAAAGTGAAGGAGTAA	ENSOCUT00000008180	ENSOCUT00000008180	ENSOCUG00000008184	ADP-ribosylation-like factor 6 interacting protein 5 [Source:HGNC Symbol;Acc:16937]	9	36505213	36528144	ARL6IP5-201	0	0	0	0	ENSG00000144746	3	69134095	69155217
A_04_P058927	0.0232689	0.700729	-0.356396	0.781113	ATATTTTATGGAACACTCTTCTTCATGTATCTTCGAAGCCCAACTGAGGAGGCTGTGGAG	ENSOCUT00000001347	ENSOCUT00000001347	ENSOCUG00000001347	Uncharacterized protein [Source:UniProtKB/TrEMBL;Acc:G1SF88]	1	189578204	189579136	0	0	XM_002709139	0	0	ENSG00000181371	11	56257825	56258871
A_04_P067847	0.0232914	0.700729	-0.358378	0.780041	TTTGATTCTCTTGATTTTGACACATTGTTGAAACAGGCCCAGAAGAACCTCAGGAGGTAA	ENSOCUT00000000513	ENSOCUT00000000513	ENSOCUG00000000510	peroxisome proliferator-activated receptor gamma, coactivator-related 1 [Source:HGNC Symbol;Acc:30025]	18	50163051	50178612	PPRC1-201	0	XM_002718627	0	0	ENSG00000148840	10	103892787	103910082
A_04_P068233	0.0233245	0.700729	0.508634	1.4227	AATGGATGGTATGAGATGCAAGATTCTGGAATTACTTCAGACACAATGATGAAGAACTTC		ENSOCUT00000015207	ENSOCUG00000015196	antizyme inhibitor 1 [Source:HGNC Symbol;Acc:16432]	3	118282867	118282867	AZIN1-201	0	XM_002710590	0	0	ENSG00000155096	8	103838585	103906092
A_04_P062830	0.0233466	0.700729	0.360161	1.28357	TGGGCCGAAGAAGCTCATAAAGTGGTGGAGATACAATCAAAAGAAGAGGAAAGACTCAAC	ENSOCUT00000015834	ENSOCUT00000015834	ENSOCUG00000015836	myelin protein zero-like 2 [Source:HGNC Symbol;Acc:3496]	GL018782	326184	337959	MPZL2-201	0	XM_002722194	0	0	ENSG00000149573	11	118124118	118135251
CUST_5888_PI427147524	0.0233919	0.700729	0.423793	1.34145	TTCACCTTATTGAAGCTCACGCTGCTGGTAATGAGCTTTGGGTTCTGACGCTTGTTTAGA	lcaw0004.e.03.a_5.1.fwd1
CUST_6446_PI427147524	0.0233996	0.700729	0.464542	1.37988	AAACAATTATGCTGGAACATTAATCACCCCTGTGGAAAGAAAAATACCTAATTTCTCCCT	lcaw0010.e.02.a_5.1.fwd1
A_04_P102512	0.0234531	0.700729	0.460633	1.37615	CTGTTGGGGTTGATTTTGAACTGGAGTCATTTTCAGAAAGGAAAGAAGAGGAGAAGGAAG	ENSOCUT00000008175	ENSOCUT00000008175	ENSOCUG00000008181	carboxypeptidase E [Source:HGNC Symbol;Acc:2303]	GL018701	8382495	8501789	CPE-201	0	XM_002720557	0	0	ENSG00000109472	4	166282346	166419472
A_04_P064452	0.0234931	0.700729	0.412614	1.3311	CATTATAAACAGAAAGTTAGGGTCCGCTGGTTAGAACGAGAGCCAGTTAAGGCGAAGTAA	ENSOCUT00000015566	ENSOCUT00000015566	ENSOCUG00000015567	suppressor of cytokine signaling 5 [Source:HGNC Symbol;Acc:16852]	2	139495314	139496924	SOCS5-201	0	XM_002709886	0	0	ENSG00000171150	2	46926091	46990268
A_04_P002920	0.0235068	0.700729	-0.294058	0.815605	AGACTCAGAAGTATCAGCCTCCATCTACCAACAAGAAAATGAAGTCTCAGAGGAGAAGGA	NM_001082026			Oryctolagus cuniculus insulin-like growth factor 1 (somatomedin C) (IGF1), mRNA	4			IGF1	NM_001082026
CUST_831_PI427147524	0.0235257	0.700729	-0.599538	0.659965	CTACACCAATGGCCAGCCCCCTCATTAATTTTTATGAAAACTTCAACCCATGATGTATCA	lcaf0008.o.19.a_5.1.fwd2
A_04_P068589	0.0235335	0.700729	-0.571406	0.672961	AGAAAAAACAATTCTTTCCTGCATCCTGAGGAAGCTTTGGGTAGAATCCAACCAGAAAAT	ENSOCUT00000011301	ENSOCUT00000011301	ENSOCUG00000011300	cytochrome P450, family 4, subfamily V, polypeptide 2 [Source:HGNC Symbol;Acc:23198]	2	63617891	63643414	CYP4V2-201	0	XM_002709333	0	0	ENSG00000145476	4	187112674	187134610
CUST_2716_PI427147524	0.0235532	0.700729	-0.253721	0.83873	CCCCCAACTTTCCAAAAAATTTCAAACCCAAAATACAAAATGTGTAACCTTGTGGTGGCT	lcah0003.b.24.a_5.1.fwd2
CUST_12329_PI427147524	0.0235558	0.700729	0.495437	1.40975	AATTCTGCATAGATTAATTCTTTAAGACCGCAACTCAAATCCCTGTCACCCCCTATTTTA	lcaw0075.e.02.a_5.1.fwd1	ENSOCUT00000029964	ENSOCUG00000022720	ubiquitin-conjugating enzyme E2Q family member 2 (UBE2Q2), mRNA [Source:RefSeq mRNA;Acc:NM_001082694]	GL018746	1029567	1098753	UBE2Q2-201	NM_001082694	0	0	0	ENSG00000140367	15	76135622	76193419
A_04_P014131	0.023634	0.700729	-0.272358	0.827965	CAGAGATCAACATCGCCGTGCTCCACAGCTTCCAGAAGCAGAATGTGACCATCATGGACC	ENSOCUT00000001908	ENSOCUT00000001908	ENSOCUG00000001903	nitric oxide synthase 2, inducible [Source:HGNC Symbol;Acc:7873]	19	20240783	20274241	NOS2-201	0	XM_002718780	0	0	ENSG00000007171	17	26083792	26127525
A_04_P040967	0.0236414	0.700729	-0.531986	0.691602	ATTGCTTTCTGTCACAATATACTGTCTTGTTGTAAGAAAATGGAAAACCTTGCACCCCCC	ENSOCUT00000006240	ENSOCUT00000006240	ENSOCUG00000006244	defensin, beta 136 [Source:HGNC Symbol;Acc:34433]	2	38046297	38046509	DEFB136-201	0	0	0	0	ENSG00000205884	8	11831446	11832108
A_04_P054875	0.0236474	0.700729	0.443462	1.35986	GCCAATGTGATTTACTACAGTCCAAATGAAGTTAAAGTGGTAGCAGATGGATTTGATTCA	ENSOCUT00000002014	ENSOCUT00000002014	ENSOCUG00000002014	paraoxonase 2 [Source:HGNC Symbol;Acc:9205]	10	33738478	33769769	PON2-201	0	XM_002713792	0	0	ENSG00000105854	7	95034175	95064510
A_04_P086862	0.0236638	0.700729	-0.276109	0.825815	TTTGAGCAACCACTACACCAGCTCAGAGGTCAAAGTCTTCGGAGCTGCCGAGGTCCTGGA	ENSOCUT00000014245	ENSOCUT00000014245	ENSOCUG00000014236	nucleoporin 210kDa [Source:HGNC Symbol;Acc:30052]	9	5030070	5100276	NUP210-201	0	0	0	0	ENSG00000132182	3	13357737	13461809
CUST_3547_PI427147524	0.0236678	0.700729	0.644439	1.56313	CTGGAGTAACACTCATCCTAGAGACAAGGAAACCACAGCAAACAAACCAGAGACTACAGT	lcai0006.n.01.a_5.1.fwd1
A_04_P028367	0.0236796	0.700729	-0.252125	0.839659	GCTTGTCTCCATCTTCATATTCATCTAAACAAATAGCACATACATCATACTCATCTCCTT		ENSOCUT00000006054	ENSOCUG00000006055	ring finger protein 13 [Source:HGNC Symbol;Acc:10057]	14	43651680	43651680	RNF13-201	0	XM_002716263	0	0	ENSG00000082996	3	149530495	149679926
A_04_P019077	0.0236942	0.700729	1.10092	2.14491	TCTGTGTTTCCTTGGGCTGCGTGCTTTTCACCACCATAGGTTCTACCTCAAAATGTTTGA	ENSOCUT00000001235	ENSOCUT00000001235	ENSOCUG00000001236	Uncharacterized protein [Source:UniProtKB/TrEMBL;Acc:G1SF12]	2	154595908	154650270	0	0	XM_002709931	0	0	0	0	0	0
A_04_P100965	0.023761	0.700729	-0.234416	0.850029	TAAAAAATCTCATTTCAGCATTTCAGAAGCCAGATCAAGGCATTGTAATACCTCTGCAAT	ENSOCUT00000005008	ENSOCUT00000005008	ENSOCUG00000005012	SH2 domain containing 1A [Source:HGNC Symbol;Acc:10820]	X	98832105	98855952	SH2D1A-201	0	XM_002720273	0	0	ENSG00000183918	X	123480194	123507005
CUST_10242_PI427147524	0.023773	0.700729	-0.284052	0.821281	CAGAGACACTAAATGTCTAACAGTGAAAGACTGCATTTGTTTCTAAGATGTAAATCACTC	lcaw0052.f.09.a_5.1.fwd1
A_04_P060932	0.0238258	0.700729	0.380697	1.30197	TGCCATTTTCTTTACACTGTTCGCCAAAGGTGAAGTGCAAAACTGGGCGCTCGATAATCA	NM_001171293	ENSOCUT00000000030	ENSOCUG00000000030	solute carrier family 17 (anion/sugar transporter), member 5 (SLC17A5), mRNA [Source:RefSeq mRNA;Acc:NM_001171293]	12	60443322	60500756	SLC17A5-202	NM_001171293	0	0	0	ENSG00000119899	6	74303102	74363878
A_04_P038677	0.0238285	0.700729	-0.377023	0.770025	TTCTCCCGCATGTCCCTCCTGACCCGGCACGAGGAGGCCGGCTGCCGCGCCGGGCCCTGA	ENSOCUT00000014849	ENSOCUT00000014849	ENSOCUG00000014852	snail family zinc finger 3 [Source:HGNC Symbol;Acc:18411]	AAGW02083089	21	6953	SNAI3-201	0	0	0	0	ENSG00000185669	16	88744090	88752901
A_04_P060184	0.0238451	0.700729	-0.216814	0.860463	GAATCTGAAGCTAACCACTGGCAAAGGCTGGCTGAATCATGATGAAACCTGGAGGAATTA	ENSOCUT00000008040	ENSOCUT00000008040	ENSOCUG00000008044	DDB1 and CUL4 associated factor 12 [Source:HGNC Symbol;Acc:19911]	1	19716659	19754404	DCAF12-201	0	XM_002708028	0	0	ENSG00000198876	9	34086385	34127397
A_04_P038864	0.0238512	0.700729	0.423408	1.34109	ACTTTCCAGTACAAGATACAGGACAAGAATGTGTCCTTTCGCAAGAGGAATGTCTCCTGC	ENSOCUT00000000214	ENSOCUT00000031477	ENSOCUG00000000214	elongator acetyltransferase complex subunit 6 [Source:HGNC Symbol;Acc:25976]	9	15430479	15443313	ELP6-201	0	XM_002713349	0	0	ENSG00000163832	3	47537130	47555251
A_04_P027023	0.0238832	0.700729	-0.29966	0.812444	GGCTCTCGCCTTCCCAGCATGCCCTTTGTCACAAAGGGCTATATTTTTCTTTTGTTTTAT	ENSOCUT00000008741	ENSOCUT00000008741	ENSOCUG00000008743	nicotinamide nucleotide adenylyltransferase 2 [Source:HGNC Symbol;Acc:16789]	GL019361	17819	44452	NMNAT2-201	0	XM_002724115	0	0	ENSG00000157064	1	183217372	183387737
A_04_P046482	0.0239091	0.700729	-0.232802	0.85098	ACTAACAGTAGCGAAGGACAAGGCCACTTAAATCAAAACTCGTCTCCCAGCCTCATGTTT	ENSOCUT00000004737	ENSOCUT00000004737	ENSOCUG00000004741	homeobox C8 [Source:HGNC Symbol;Acc:5129]	4	37793427	37799049	HOXC8-201	0	0	0	0	ENSG00000037965	12	54402832	54407570
A_04_P072747	0.0239254	0.700729	0.257804	1.19566	AGATAACAATTATTCCACACTTAATGAGAGAGGGGACCACAACAGAACACTGGATCGATC	ENSOCUT00000014218	ENSOCUT00000021734	ENSOCUG00000014213	catenin (cadherin-associated protein), delta 1 [Source:HGNC Symbol;Acc:2515]	1	190831963	190865884	CTNND1-201	0	XM_002708966	0	0	ENSG00000198561	11	57520715	57587018
A_04_P007477	0.0239372	0.700729	0.347296	1.27217	ACTTTTTCTTCAGCAGTAGCAGCAGTTTGTTAATACAAGAATGCTGTCACTCAGAAGGGC	EC623841	ENSOCUT00000015221	ENSOCUG00000015209	polymerase (DNA directed), alpha 1, catalytic subunit [Source:HGNC Symbol;Acc:9173]	X	10589644	10589644	POLA1-201	0	XM_002719998	0	0	ENSG00000101868	X	24712036	25015103
A_04_P004851	0.0239394	0.700729	-0.410773	0.75222	ATCAGGAAGGTGATGCTGGTGATTGACGCTGCAGTCACCAATGTGGAGGACCTGTCCTCC	NM_001082133	ENSOCUT00000005766	ENSOCUG00000005771	neuroglobin (NGB), mRNA [Source:RefSeq mRNA;Acc:NM_001082133]	20	28129613	28143425	NGB-201	NM_001082133	0	0	0	ENSG00000165553	14	77731826	77737655
CUST_5395_PI427147524	0.0239496	0.700729	0.376506	1.29819	TAGCTTCTTCATCCCTGTGGGATTTTAAAGGGTGCAGTTGGTTATGGAACACAGCTCTGT	lcas0004.c.07.a_5.1.rev2	ENSOCUT00000005404	ENSOCUG00000005403	solute carrier family 30 (zinc transporter), member 6 [Source:HGNC Symbol;Acc:19305]	2	154121077	154169781	SLC30A6-201	0	0	0	0	ENSG00000152683	2	32390933	32449448
A_04_P094942	0.0239946	0.700729	-0.364503	0.776737	AATGTCTTGATGAACCTTCTGAAGAAGACAAAATGGTGCCTACCATGCAGGACTGCAGTG	ENSOCUT00000021873	ENSOCUT00000021873	ENSOCUG00000017645	UDP-N-acetyl-alpha-D-galactosamine:polypeptide N-acetylgalactosaminyltransferase 13 (GalNAc-T13) [Source:HGNC Symbol;Acc:23242]	7	92772638	93304931	GALNT13-201	0	XM_002712138	0	0	ENSG00000144278	2	154728426	155310361
A_04_P092452	0.0240142	0.700729	-0.225803	0.855119	ATTGTCTGTAAAGCCCACGGGGAATGGAACGGCTCCCTGGAGTTCACCTACAGCAACGGA	ENSOCUT00000011923	ENSOCUT00000011923	ENSOCUG00000011925	oxysterol binding protein-like 10 [Source:HGNC Symbol;Acc:16395]	14	18876244	19176086	OSBPL10-201	0	XM_002716244	0	0	ENSG00000144645	3	31699382	32119072
CUST_4376_PI427147524	0.0240486	0.700729	0.315092	1.24409	AGCTCGTTCTTCTGCATGTGGATATCCCCTAATCCCACCTGTGCAATTGTCTGGGCACCT	lcao0046.f.03.c_5.1.fwd2
CUST_12815_PI427147524	0.0240513	0.700729	-0.282671	0.822068	GTAGACATTGTGTAGTGATGAAGTAAGGATAATCTAGTGCCCCCTAAGTTTATCATTTTT	lcaw0080.f.12.a_5.1.fwd2
A_04_P003711	0.0240583	0.700729	1.26262	2.39932	TATGTGAAGCCTGCAAAAGTAAAAATGAAGATGACAACGACATAATGGAAACACTTTGCA	ENSOCUT00000016658	ENSOCUT00000016658	ENSOCUG00000016660	secreted frizzled-related protein 2 [Source:HGNC Symbol;Acc:10777]	15	10007155	10014824	SFRP2-201	0	XM_002716888	0	0	ENSG00000145423	4	154701744	154710272
A_04_P075445	0.0240733	0.700729	0.32845	1.25566	TCAGTGATAGTAGACCTGCAAAGGAAGAACCAAGACCTCAAGATGAAGGTGGAGATGATG	ENSOCUT00000002310	ENSOCUT00000002310	ENSOCUG00000002304	CAP-GLY domain containing linker protein 1 [Source:HGNC Symbol;Acc:10461]	GL018824	334272	440122	CLIP1-201	0	0	0	0	ENSG00000130779	12	122755979	122907179
A_04_P019079	0.0240735	0.700729	1.11518	2.16622	TTTCTCTCTGTGTTTCCTTGGGCTGCGTGCTTTTCACCACCATAGGTTCTACCTCAAAAT	ENSOCUT00000001235	ENSOCUT00000001235	ENSOCUG00000001236	Uncharacterized protein [Source:UniProtKB/TrEMBL;Acc:G1SF12]	2	154595908	154650270	0	0	XM_002709931	0	0	0	0	0	0
A_04_P003778	0.0240894	0.700729	-0.673475	0.626995	TGGTTTATGGATATAATGCTGCTTACAATCGCTACTTCAGGCAACGCCGCAGAGCTGAAT	NM_001082200	ENSOCUT00000016959	ENSOCUG00000016964	matrix Gla protein (MGP), mRNA [Source:RefSeq mRNA;Acc:NM_001082200]	8	24713132	24716654	MGP-201	NM_001082200	0	0	0	ENSG00000111341	12	15034115	15038860
A_04_P056977	0.024107	0.700729	-0.452777	0.730635	AAGCAGAAACTCAGCATCCTGTGACGATCTCCTACGCTCAGTATGATAAGTACCTCAAGT	ENSOCUT00000001116	ENSOCUT00000001116	ENSOCUG00000001114	transglutaminase 3 [Source:HGNC Symbol;Acc:11779]	4	9395743	9497539	TGM3-201	0	XM_002710872	0	0	ENSG00000125780	20	2276647	2321724
CUST_85_PI427147524	0.0241221	0.700729	-0.24601	0.843225	ATGAACAAGAAGGAGGATATCCTGTGGTGCACTGAGATGGAAAGAGTGTTTGGCTTTCCT	ENSOCUG00000006659		ENSOCUG00000006659	0	12	71407806	71408857	0	0	0	0	0	0	0	0	0
A_04_P016683	0.0241255	0.700729	0.525289	1.43922	GTGAAAATCCTATTTATAAGAGTGCTGTGACAACTGTGGTCAATCCGAAGTATGAGGGAA	ENSOCUT00000003623	ENSOCUT00000003623	ENSOCUG00000003623	integrin, beta 1 (fibronectin receptor, beta polypeptide, antigen CD29 includes MDF2, MSK12) [Source:HGNC Symbol;Acc:6153]	GL018724	2862294	2889817	ITGB1-201	0	XM_002721189	0	0	ENSG00000150093	10	33189247	33294720
A_04_P043122	0.0241747	0.700729	-0.29751	0.813655	GGGAGCGAGGAGCTTACTGTCACCAATGCCCGATATGTTTCTGTTTCCTGTGAGAAAGAG	ENSOCUT00000010708	ENSOCUT00000010708	ENSOCUG00000010708	kinesin family member C1 [Source:HGNC Symbol;Acc:6389]	12	23784925	23792851	KIFC1-201	0	XM_002714497	0	0	ENSG00000237649	6	33359313	33377701
A_04_P087976	0.0241813	0.700729	0.601233	1.51701	TTTGGATACGGGCCTGTCTTTAGCAGAGGATGAAGAACTGGTGTTACATCTGCTCAAAAG	ENSOCUT00000003846	ENSOCUT00000003846	ENSOCUG00000003843	DEAD (Asp-Glu-Ala-Asp) box polypeptide 10 [Source:HGNC Symbol;Acc:2735]	1	107647510	107940174	DDX10-201	0	XM_002708478	0	0	ENSG00000178105	11	108535752	108811657
A_04_P087067	0.024207	0.700729	0.31778	1.24641	CAGACGATACAGTCAATTCTGAGGTTTGGACGTCACAGACTAAACCCAGAAAACAGAACG	ENSOCUT00000009629	ENSOCUT00000009629	ENSOCUG00000009630	solute carrier family 25 (mitochondrial carrier; peroxisomal membrane protein, 34kDa), member 17 [Source:HGNC Symbol;Acc:10987]	GL018734	1595205	1647692	SLC25A17-201	0	XM_002721410	0	0	ENSG00000100372	22	41165634	41215403
CUST_935_PI428255556	0.0242225	0.700729	0.442721	1.35916	GTCCTCTTTAAAGACCAGGTCTCTATTCTGAGGAAGAAATACCGAGACATTGAACGACTC	ENSOCUG00000015191		ENSOCUG00000015191	exostosin glycosyltransferase 1 [Source:HGNC Symbol;Acc:3512]	3	133640245	133682966	EXT1-201	0	0	0	0	ENSG00000182197	8	118806729	119124092
CUST_1115_PI428255556	0.0242267	0.700729	-0.332146	0.794354	CCCCCTCCGCCGGCCCCGCCCTGCCGGAATTTCTTCTGGAAGACCTTCTCCTCCTGCAAG	ENSOCUG00000021685	ENSOCUT00000029248	ENSOCUG00000021685	cortistatin (CORT), mRNA [Source:RefSeq mRNA;Acc:NM_001204934]	13	139890851	139891042	CORT-201	NM_001204934	0	0	0	ENSG00000241563	1	10509776	10511959
CUST_7992_PI427147524	0.024271	0.700729	0.644075	1.56274	CTGTTGGCATAATTTGTCTTAGCTGATATTCAGGGCTTTAGAAGTCATTATTTCTGGGCT	lcaw0027.b.10.a_5.1.fwd1
A_04_P006378	0.024293	0.700729	-0.235781	0.849225	GAGTTTGTGTTGATATCCTGGACTTTAATTTTCAGTGCACAGTTTGCTGGATTGCTTTGT	DN890047	ENSOCUT00000027174	ENSOCUG00000006040	myeloid/lymphoid or mixed-lineage leukemia (trithorax homolog, Drosophila); translocated to, 10 [Source:HGNC Symbol;Acc:16063]	16	39463202	39463202	MLLT10-201	0	XM_002717403	0	0	ENSG00000078403	10	21823094	22032559
CUST_12253_PI427147524	0.0243051	0.700729	0.278817	1.2132	AAGGGGCTAAATAAATTGCTTGTTTTCTTTGCCCCCTGTGTACTTCCCTTATTCTCCCCC	lcaw0074.e.11.a_5.1.fwd1
A_04_P089253	0.024314	0.700729	0.530859	1.44479	ATATTGAAATCTCCGATGAGTTCCTTGTACAATTCAGACAAGACAAAGTATGTGTGAAGT	ENSOCUT00000011066	ENSOCUT00000011066	ENSOCUG00000011060	myosin IB [Source:HGNC Symbol;Acc:7596]	7	131724319	131867451	MYO1B-202	0	XM_002712348	0	0	ENSG00000128641	2	192109911	192290115
A_04_P012291	0.0243174	0.700729	-0.498854	0.707669	CCAGTTCCCCACTCAAGATGTTTTCTACTCTTGAAAAGAAATCTTCAAAGGACATTGTGA	ENSOCUT00000002770	ENSOCUT00000002770	ENSOCUG00000002767	KIAA1009 [Source:HGNC Symbol;Acc:21107]	12	71104683	71193102	KIAA1009-201	0	XM_002714457	0	0	ENSG00000135315	6	84833960	84937353
A_04_P089107	0.0243347	0.700729	0.682691	1.60513	GAAACAGATGGGCCATTTTCTTCATCAAGTTTTGGTGGACATAGCCGAAGTGGAAATAGC	ENSOCUT00000005180	ENSOCUT00000005180	ENSOCUG00000005170	bromodomain and WD repeat domain containing 3 [Source:HGNC Symbol;Acc:17342]	X	72399264	72457591	BRWD3-201	0	0	0	0	ENSG00000165288	X	79926353	80065187
[truncated: 40,734 more rows]
